# Supplementary material for: Integrated multi-omics reveals anaplerotic rewiring in methylmalonyl-CoA mutase deficiency
Source: Nat Metab. 2023 Jan 26;5(1):80–95. doi: 10.1038/s42255-022-00720-8 (PMC9886552; doi:10.1038/s42255-022-00720-8)
Supplement: Source Data Fig. 2 — Raw phenotype data. [file 42255_2022_720_MOESM4_ESM.xlsx]

## Sheet: Source data Table 1 Phenotypic 
	case	gender	n_passage	date_collection	date_freezing	consanguinity	onset_age	OHCblMinus	OHCblPlus	ratio	SimultOHCblMinus	SimultOHCblPlus	mut_category	AdoCblMinus	AdoCblPlus	SimultAdoCblMinus	SimultAdoCblPlus	wgs_zygosity	prot_mut_level	rnaseq_mut_level	acidosis	metabolic_acidosis	metabolic_ketoacidosis	ketosis	hyperammonemia	abnormal_muscle_tone	musc_hypotonia	musc_hypertonia	fct_respiratory_abnormality	dyspnea	tachypnea	reduced_consciousness	lethargy	coma	seizures	general_tonic_clonic_seizure	any_GI_problem	failure_to_thrive	any_delay	behavioral_abnormality	concurrent_infection	MMA_urine	MMA_plasma	ammonia_umolL	pH	base_excess	pCO2	glucose_mmolL	urine_ketones
MMA001	1	1	3	2001	2001	0	28	256	468	1.83	2.58	4.24	1	3.2	34.1	0.53	2.3	1	34272.9	9.50712	1	1	0	0	0	0	0	0	0	0	0	0	0	0	0	0	0	0	0	0	0	9.958	NA	13.57	7.36	NA	NA	NA	0
MMA002	1	1	3	2001	2001	1	1	1610	1544	0.96	16.21	13.99	0	11.6	0.01	1.94	0	0	48095.5	10.3115	0	0	0	0	0	0	0	0	1	1	1	0	0	0	1	1	1	0	0	0	0	10	NA	850.78	7.29	-21	NA	5.34	0
MMA003	1	1	7	1991	1996	1	3	101	76	0.76	3.96	2.85	0	77.4	4.1	12.92	0.28	1	23813.3	11.7468	0	0	0	0	0	1	1	0	1	0	0	0	0	0	0	0	1	0	0	0	0	18.4	NA	343.026	7.01	-24	NA	2.7024	0
MMA004	1	0	5	1995	1996	0	3	220	219	1	2.22	1.98	0	64.3	68.9	10.73	4.65	1	17781.1	8.43202	1	1	0	0	0	0	0	0	0	0	0	0	0	0	0	0	0	0	0	0	0	8.1	NA	NA	NA	NA	NA	NA	0
MMA005	1	0	3	1995	1996	0	1	1830	1968	1.08	18.43	17.83	0	0.01	20.9	0	1.41	0	33711.7	6.85504	0	0	0	0	0	0	0	0	0	0	0	0	0	0	0	0	0	0	0	0	0	NA	NA	NA	NA	NA	NA	NA	0
MMA006	1	0	7	1995	1996	0	210	1251	2152	1.72	12.6	19.49	1	9.2	67.2	1.54	4.53	1	26103.6	12.366	1	1	0	1	0	1	1	0	0	0	0	0	0	0	0	0	1	0	0	0	0	NA	NA	NA	NA	NA	NA	NA	0
MMA007	1	1	4	1995	1996	0	390	1050	1025	0.98	10.57	9.28	0	27	0.3	4.51	0.02	0	24240.6	10.9365	1	1	0	0	0	0	0	0	0	0	0	1	0	0	0	0	1	0	0	0	0	17.27	NA	99.4799	7.3	-17.3	12	NA	0
MMA008	1	1	5	1996	1999	0	1095	137	271	1.98	7	7.84	1	18.9	28.7	3.16	1.94	1	18659.7	3.83098	1	0	0	0	0	1	1	1	0	0	0	1	0	0	1	0	1	0	0	0	1	1.5	NA	49.56	7.049	-26	NA	NA	0
MMA009	1	1	2	1995	1996	1	42	2192	2117	0.97	22.07	19.18	0	0.01	0.01	0	0	0	11493.9	8.87359	0	0	0	0	0	0	0	0	0	0	0	1	0	0	0	0	1	0	0	0	0	29.3	NA	NA	NA	NA	NA	NA	0
MMA010	1	1	5	1996	1996	0	90	2321	4483	1.93	23.37	40.61	1	98.1	142	16.38	9.58	0	121422	11.847	0	0	0	0	0	0	0	0	0	0	0	0	0	0	0	0	1	1	0	0	0	NA	NA	NA	NA	NA	NA	NA	0
MMA011	1	0	7	1996	1996	0	40	891	1005	1.13	8.97	9.1	0	9.1	3.4	1.52	0.23	1	22054.8	10.4034	1	1	1	1	0	1	1	0	0	0	0	0	0	0	0	0	1	0	0	0	0	10	NA	NA	NA	NA	NA	NA	0
MMA012	1	1	5	1994	1999	1	60	374	1046	2.8	3.77	9.47	1	3	2.3	0.5	0.16	1	31515.9	11.5507	1	1	0	0	0	0	0	0	0	0	0	0	0	0	0	0	0	0	0	0	0	0.69	NA	NA	NA	NA	NA	NA	0
MMA013	1	1	11	1999	1999	0	630	1487	5218	3.51	14.97	47.26	1	84	163	14.02	10.99	1	11314.7	9.86144	0	0	0	0	0	0	0	0	0	0	0	1	0	0	0	0	1	0	0	0	0	NA	NA	NA	NA	NA	NA	NA	0
MMA014	1	1	8	1997	1997	0	3	246	122	0.5	2.48	1.11	0	26.1	56.6	5.53	3.07	0	74927.1	9.91446	1	1	0	0	0	1	1	1	1	1	0	0	0	0	0	0	1	0	1	0	0	11.5	NA	20.119	7.19	-20	18.4	NA	0
MMA015	1	0	7	1997	1999	0	90	602	920	1.53	6.06	8.33	1	22.8	20.3	3.81	1.37	0	68282	12.419	1	1	1	1	0	0	0	0	0	0	0	0	0	0	0	0	1	0	0	0	0	4.5	NA	NA	NA	NA	NA	NA	0
MMA016	1	0	5	1997	1997	0	14	1451	6664	4.59	14.61	60.36	1	60.7	88.3	9.12	5.96	1	32769.8	5.23918	1	0	0	1	1	0	0	0	0	0	0	0	0	0	0	0	0	0	0	0	0	NA	NA	NA	NA	NA	NA	NA	0
MMA017	1	1	8	1998	1998	0	240	125	85	0.68	1.26	0.77	0	15.7	13.3	2.62	0.9	0	67713.7	11.9593	0	0	0	0	0	0	0	0	0	0	0	0	0	0	0	0	0	0	0	0	0	17	NA	NA	NA	NA	NA	NA	0
MMA018	1	1	5	1995	1996	0	2	1653	1749	1.06	16.65	15.84	0	27.9	0.01	4.66	0	1	31887.2	6.01041	1	0	0	0	1	0	0	0	0	0	0	0	0	0	0	0	0	0	0	0	0	5.068	NA	129.8	7.364	-6.1	NA	NA	1
MMA019	1	1	4	1998	1998	0	3	379	350	0.92	3.82	3.17	0	34.3	9.5	5.73	0.64	1	23849.8	3.99828	1	0	0	0	0	1	1	0	0	0	0	0	0	0	0	0	0	0	0	0	0	6.09	NA	NA	NA	NA	NA	NA	0
MMA020	1	0	9	1997	1996	0	150	758	806	1.06	7.63	7.3	0	38.4	26.1	6.41	1.76	1	27846.7	6.87708	1	0	0	0	0	1	1	0	0	0	0	1	1	0	0	0	1	1	1	0	0	36.1	NA	44.25	7.28	-7	NA	5.46	0
MMA021	1	0	7	1992	1992	0	120	1129	855	0.76	11.37	7.74	0	128	24.9	21.37	1.68	1	47031.8	9.43116	1	0	0	0	1	1	1	0	0	0	0	1	0	1	0	0	1	0	0	0	0	NA	1007	37.17	7.27	-9.5	NA	8.94	1
MMA022	1	0	13	1999	1999	0	2	462	699	1.51	4.65	6.33	1	39.8	36.7	6.64	2.48	1	49766	NA	1	1	0	0	0	0	0	0	1	1	0	0	0	0	0	0	0	0	0	0	0	4.1	NA	347.51	7.189	-23	NA	1.8	0
MMA023	1	1	6	2005	2005	0	NA	2840	5761	2.03	26.69	48.1	1	24	37	0.5	0.74	0	59249	3.96958	0	0	0	0	0	0	0	0	0	0	0	0	0	0	0	0	0	0	0	0	0	0.123	NA	NA	NA	NA	NA	NA	0
MMA024	1	1	2	1999	1999	1	5	444	476	1.07	4.47	4.31	0	21.7	26.9	3.62	1.81	0	78240	9.23909	1	1	0	0	1	0	0	0	1	0	1	1	0	0	0	0	1	0	0	0	0	NA	NA	1306.26	NA	NA	NA	NA	0
MMA025	1	0	4	1992	1994	1	2	1405	1622	1.15	14.15	14.69	0	65.2	36.7	10.88	2.48	0	35279.6	16.8112	1	0	0	0	1	0	0	0	1	1	1	1	1	0	0	0	1	0	0	0	0	5.89	NA	203.963	7.09	NA	NA	NA	0
MMA026	1	1	4	2005	2005	0	1095	2025	6276	3.1	20.4	56.85	1	20	63	2.5	3.71	1	30985.2	6.06219	1	1	0	0	0	0	0	0	0	0	0	0	0	0	0	0	0	0	0	0	1	8.2	NA	NA	NA	NA	NA	NA	0
MMA027	1	0	2	2008	2008	0	3	160	147	0.92	1.61	1.33	0	0.01	0.01	0	0	0	56789.9	12.0695	1	1	0	0	1	1	1	0	0	0	0	0	0	0	0	0	0	0	0	0	0	NA	NA	NA	NA	NA	NA	19.38	0
MMA028	1	0	2	2008	2008	0	300	253	321	1.27	2.54	2.91	0	0.01	5	0	0.34	0	23760.8	10.6677	1	1	0	0	0	0	0	0	0	0	0	0	0	0	0	0	0	0	0	0	1	NA	NA	NA	NA	NA	NA	NA	0
MMA029	1	1	3	2008	2008	1	2	301	292	0.97	3.03	2.65	0	160	145	26.54	9.71	0	1046.51	0.518108	1	1	0	0	0	0	0	0	0	0	0	0	0	0	0	0	0	0	0	0	1	5.88	NA	241.9	7.37	-7.2	25.4	3.3	0
MMA030	1	0	3	2008	2008	1	210	360	440	1.22	3.63	3.99	0	125	96	20.87	6.48	0	59545.4	11.2688	1	1	0	0	0	1	1	0	0	0	0	0	0	0	0	0	1	1	0	0	0	3.571	NA	239.151	7.05	-15	2.2	NA	1
MMA031	1	0	2	2008	2008	1	98	1350	2780	2.06	13.6	25.18	1	59	109	9.85	7.35	0	30812	0.542679	0	0	0	0	0	1	1	1	0	0	0	0	0	0	0	0	0	0	1	1	0	NA	19.8	NA	NA	NA	NA	NA	0
MMA032	1	1	2	2008	2008	0	NA	580	670	1.16	5.84	6.07	0	172	177	28.71	11.94	1	66569.5	10.6913	1	0	0	0	1	0	0	0	0	0	0	0	0	0	0	0	0	0	0	0	0	NA	NA	NA	NA	NA	NA	NA	0
MMA033	1	0	6	2008	2008	1	2	533	529	0.99	5.37	4.79	0	190	159	31.72	10.73	0	67055.4	13.5046	0	0	0	0	0	0	0	0	0	0	0	0	0	0	0	0	0	0	0	0	0	NA	NA	NA	7.31	-15.7	2.6	NA	0
MMA034	1	1	4	2008	2015	0	150	350	340	0.97	3.52	3.08	0	135	130	22.54	8.77	0	29717.3	13.3156	0	0	0	0	0	0	0	0	0	0	0	0	0	0	0	0	0	0	0	0	0	NA	NA	NA	NA	NA	NA	NA	0
MMA035	1	0	2	2007	2007	0	NA	878	1979	2.25	8.84	17.93	1	0.01	3	0	0.2	1	54201.4	11.4839	0	0	0	0	0	0	0	0	0	0	0	0	0	0	0	0	0	0	0	0	0	NA	NA	NA	NA	NA	NA	NA	0
MMA036	1	0	7	2008	2009	1	NA	770	740	0.96	7.75	6.7	0	145	156	24.21	10.52	0	22663.9	7.67091	0	0	0	0	0	0	0	0	0	0	0	0	0	0	0	0	0	0	0	0	0	NA	NA	NA	NA	NA	NA	NA	0
MMA037	1	1	2	2009	2009	0	NA	580	503	0.87	5.84	4.56	0	39	61	6.51	4.11	1	30891.4	9.63635	1	1	0	0	1	0	0	0	0	0	0	0	0	0	0	0	0	0	0	0	0	NA	2000	1180	NA	NA	NA	NA	0
MMA038	1	0	3	2009	2009	0	7	505	486	0.96	5.08	4.4	0	2	1	0.33	0.07	1	48407.4	4.7844	0	0	0	0	0	1	1	0	0	0	0	0	0	0	0	0	1	0	0	0	0	7.394	NA	111.51	7.36	NA	NA	NA	0
MMA039	1	0	3	2009	2009	1	4	710	590	0.83	7.15	5.34	0	124	117	20.7	7.89	0	74142.8	12.579	0	0	0	0	0	0	0	0	1	1	0	0	0	0	0	0	1	0	0	0	0	NA	NA	220.07	7.28	7.8	NA	3	0
MMA040	1	1	3	2009	2009	1	1	723	797	1.1	7.28	7.22	0	120	116	20.03	7.82	0	97124.4	0.416613	0	0	0	0	0	0	0	0	0	0	0	0	0	0	0	0	1	0	0	0	0	NA	NA	NA	7.39	NA	30.5	NA	0
MMA041	1	1	2	2009	2009	0	NA	570	570	1	5.74	5.16	0	10	5	1.67	0.34	1	22119.3	8.53758	0	0	0	0	0	0	0	0	0	0	0	0	0	0	0	0	0	0	0	0	0	NA	NA	NA	NA	NA	NA	NA	0
MMA042	1	0	4	2004	2004	1	NA	510	460	0.9	5.14	4.17	0	48	63	8.01	4.25	0	14389.6	0.192164	1	0	0	0	0	0	0	0	0	0	0	0	0	0	0	0	0	0	0	0	0	3.51	NA	NA	NA	NA	NA	NA	0
MMA043	1	0	4	2009	2009	0	NA	760	930	1.22	7.65	8.42	0	0.01	0.01	0	0	0	81136.7	7.84432	0	0	0	0	0	0	0	0	0	0	0	0	0	0	0	0	0	0	0	0	0	NA	NA	NA	NA	NA	NA	NA	0
MMA044	1	0	3	2009	2009	0	NA	2500	8200	3.28	25.18	74.28	1	50.4	199.1	8.41	13.43	1	100928	6.94532	0	0	0	0	0	0	0	0	0	0	0	0	0	0	0	0	0	0	0	0	0	NA	NA	NA	NA	NA	NA	NA	0
MMA045	1	0	2	2004	2004	0	NA	1460	5426	3.72	14.7	49.15	1	32	105	5.34	7.08	1	8817.24	11.1164	0	0	0	0	0	0	0	0	0	0	0	0	0	0	0	0	0	0	0	0	0	NA	NA	NA	NA	NA	NA	NA	0
MMA046	1	0	9	2001	2001	0	NA	774	1119	1.45	7.79	10.14	0	0.1	16.8	0.02	1.13	1	29708.5	8.81284	0	0	0	0	0	0	0	0	0	0	0	0	0	0	0	0	0	0	0	0	0	NA	NA	NA	NA	NA	NA	NA	0
MMA047	1	1	5	2010	2010	1	5	700	2510	3.59	7.05	22.74	1	16	18	2.67	1.21	0	54596.4	7.83681	1	1	0	0	1	0	0	0	0	0	0	0	0	0	0	0	1	1	0	0	0	NA	NA	NA	NA	NA	NA	NA	0
MMA048	1	1	NA	2011	2011	0	NA	790	5710	7.23	7.96	51.72	1	15	352	2.5	23.74	1	19367.3	12.533	0	0	0	0	0	0	0	0	0	0	0	0	0	0	0	0	0	0	0	0	0	NA	NA	NA	NA	NA	NA	NA	0
MMA049	1	1	3	2012	2012	0	NA	4620	10600	2.29	46.53	96.01	1	205	159	34.22	10.73	1	20811.3	9.03256	0	0	0	0	0	0	0	0	0	0	0	0	0	0	0	0	0	0	0	0	0	NA	NA	NA	NA	NA	NA	NA	0
MMA050	1	0	2	2012	2012	0	2	570	570	1	5.74	5.16	0	139	134	23.21	9.04	1	26196	10.1025	1	0	0	0	1	0	0	0	0	0	0	0	0	0	0	0	0	0	0	0	0	22	NA	502.414	NA	NA	NA	NA	0
MMA051	1	0	10	2011	2012	0	120	710	1200	1.69	7.15	10.87	1	NA	NA	0	0	1	34575.4	4.4255	1	0	0	0	1	0	0	0	0	0	0	0	0	0	0	0	0	0	0	0	0	NA	NA	NA	NA	NA	NA	NA	0
MMA052	1	0	6	2001	2015	1	730	863	1357	1.57	8.69	12.29	1	43.8	79.9	7.31	5.39	0	13923.7	12.2638	0	0	0	0	0	0	0	0	0	0	0	0	0	0	0	0	1	0	0	0	0	1.8	NA	NA	NA	NA	NA	NA	0
MMA053	1	0	2	2005	2005	0	120	530	2194	4.14	5.34	19.88	1	86	105	14.36	7.08	1	64916.2	4.93382	0	0	0	0	0	0	0	0	0	0	0	0	0	0	0	0	1	0	0	0	1	NA	NA	171.69	NA	NA	NA	NA	0
MMA054	1	1	3	1999	1999	0	90	424	926	2.18	4.27	8.39	1	3.8	8.4	0.63	0.57	1	81518.2	NA	0	0	0	0	0	0	0	0	0	0	0	1	0	0	0	0	1	1	0	0	0	14	NA	NA	7.38	-8	27	1.5	1
MMA055	1	0	3	2005	2005	0	NA	903	2758	3.05	9.09	24.98	1	0.01	75	0	5.06	1	49716.6	5.04255	0	0	0	0	0	0	0	0	0	0	0	0	0	0	0	0	0	0	0	0	0	NA	NA	NA	NA	NA	NA	NA	0
MMA056	1	1	2	2012	2012	0	NA	760	2600	3.42	7.65	23.55	1	89	141	14.86	9.51	0	38488.4	10.2796	0	0	0	0	0	0	0	0	0	0	0	0	0	0	0	0	0	0	0	0	0	NA	NA	NA	NA	NA	NA	NA	0
MMA057	1	1	2	2000	2000	1	NA	1729	1453	0.84	17.41	13.16	0	8.9	9.5	1.49	0.64	0	72942	0.105041	1	1	0	0	0	1	1	0	0	0	0	0	0	0	0	0	1	1	1	0	0	32.1	NA	NA	7.22	-11	37	NA	0
MMA058	1	0	3	2012	2012	0	NA	2750	2520	0.92	27.69	22.83	0	139	140	23.21	9.44	1	28790.5	10.0882	0	0	0	0	0	0	0	0	0	0	0	0	0	0	0	0	0	0	0	0	0	NA	NA	NA	NA	NA	NA	NA	0
MMA059	1	0	7	1989	1996	1	3	488	239	0.49	4.91	2.16	0	24.7	25.6	4.12	1.73	0	137682	NA	0	0	0	0	0	1	1	0	0	0	0	0	0	0	0	0	1	0	1	0	0	NA	NA	NA	7.34	-13.3	NA	NA	0
MMA060	1	0	5	1994	1994	1	300	2510	2274	0.91	25.28	20.6	0	0.5	10.1	0.08	0.68	0	57097.3	0.204826	1	0	0	0	0	0	0	0	0	0	0	1	1	0	0	0	1	0	0	0	0	0.24	NA	25.37	7.45	NA	NA	NA	0
MMA061	1	1	1	1993	1993	0	60	762	731	0.96	7.67	6.62	0	30	24.9	5.01	1.68	0	30151.9	7.39401	1	1	0	0	0	0	0	0	0	0	0	0	0	0	0	0	1	1	1	0	0	117	NA	78.47	7.18	-19	NA	2.22	0
MMA062	1	0	5	1996	1996	0	1	1039	927	0.89	10.46	8.4	0	6.3	2.6	1.05	0.18	1	32536.1	5.05177	0	0	0	0	1	0	0	0	0	0	0	0	0	0	0	0	0	0	0	0	0	NA	NA	413	NA	NA	NA	NA	0
MMA063	1	1	3	2003	2003	0	4	601	710	1.18	6.05	6.43	0	11	22	1.84	1.48	1	52658.9	1.35965	1	1	1	1	0	0	0	0	0	0	0	0	0	0	0	0	0	0	0	0	0	NA	NA	NA	NA	NA	NA	NA	0
MMA064	1	0	2	1999	1999	1	300	627	652	1.04	6.31	5.91	0	15.9	18.6	2.65	1.25	1	21387.8	5.17806	1	1	0	0	0	0	0	0	0	0	0	1	0	0	0	0	0	0	0	0	0	16.7	NA	69.62	7.03	-24.8	16.7	5.34	1
MMA065	1	1	4	2011	2011	0	NA	460	480	1.04	4.63	4.35	0	43	35	7.18	2.36	0	47870.5	14.2445	0	0	0	0	0	0	0	0	0	0	0	0	0	0	0	0	0	0	0	0	0	NA	NA	NA	NA	NA	NA	NA	0
MMA066	1	0	3	2001	2001	0	3	548	736	1.34	5.52	6.67	0	4.9	4.1	0.82	0.28	0	29454.7	0.170585	0	0	0	0	0	0	0	0	0	0	0	0	0	0	0	0	0	0	0	0	0	NA	NA	NA	NA	NA	NA	NA	0
MMA067	1	1	6	2009	2009	0	NA	1150	1550	1.35	11.58	14.04	0	0.01	0.01	0	0	0	9469.46	12.6909	0	0	0	0	1	0	0	0	0	0	0	0	0	0	0	0	0	0	0	0	0	NA	NA	NA	NA	NA	NA	NA	0
MMA068	1	0	5	1992	1992	1	2	1996	2389	1.2	20.1	21.64	0	8.4	7.9	1.4	0.53	0	55889	10.6942	1	1	0	0	0	0	0	0	1	0	1	1	1	0	0	0	0	0	0	0	0	NA	NA	147.5	7.43	NA	28.6	NA	0
MMA069	1	1	4	2000	2000	0	28	503	495	0.98	5.07	4.48	0	36.3	35.3	6.06	2.38	0	12324.6	7.18427	1	1	0	0	1	0	0	0	1	1	0	0	0	0	0	0	1	0	0	0	1	8.371	NA	150.45	7.17	-20	NA	7.2	1
MMA070	1	0	2	1998	1998	1	120	1987	2463	1.24	20.01	22.31	0	19.2	17.5	3.21	1.18	0	16547.4	11.8772	1	1	0	0	0	1	1	0	0	0	0	0	0	0	0	0	1	0	0	1	0	31	NA	29.5	7.31	-13.1	21	4.83	1
MMA071	1	0	7	1991	1991	0	3	1141	710	0.62	11.49	6.43	0	14.2	14.2	2.37	0.96	1	73061.6	5.7042	1	1	0	1	0	0	0	0	1	0	0	0	0	0	0	0	1	0	0	0	0	0.383	NA	184.67	7.13	-20.1	NA	NA	1
MMA072	1	0	2	1998	1998	0	NA	73	131	1.79	0.74	1.19	1	10.2	5.6	1.7	0.38	1	23463.3	3.71573	0	0	0	0	0	0	0	0	0	0	0	0	0	0	0	0	0	0	0	0	0	NA	NA	NA	NA	NA	NA	NA	0
MMA073	1	0	1	1997	1997	0	2	796	768	0.96	8.02	6.96	0	64.9	50.5	10.83	3.41	0	8465.94	0.132041	1	1	1	1	1	0	0	0	0	0	0	1	0	0	0	0	0	0	0	0	0	NA	NA	NA	NA	NA	NA	NA	0
MMA074	1	1	2	2005	2005	1	120	1627	1353	0.83	16.38	12.25	0	18	9	3.01	0.61	0	18786.2	11.2633	0	0	0	0	0	1	1	0	1	1	0	0	0	0	0	0	1	0	0	0	0	3.22	NA	NA	NA	NA	NA	NA	0
MMA075	1	1	3	2005	2005	0	300	685	625	0.91	6.9	5.66	0	13	7	2.17	0.47	1	76108.6	14.5873	0	0	0	0	0	0	0	0	1	1	0	0	0	0	0	0	1	0	0	0	0	5.5	NA	NA	7.002	-7.2	11.1	4.08	1
MMA076	1	1	1	1993	1993	1	6	1018	1142	1.12	10.25	10.34	0	5.3	12.9	0.88	0.87	0	28637.5	13.1603	1	0	0	0	0	0	0	0	0	0	0	0	0	0	0	0	1	1	0	0	0	6.681	NA	NA	7.4	-3	NA	NA	0
MMA077	1	1	2	1993	1993	0	31	448	349	0.78	4.51	3.16	0	81	46.6	13.52	3.14	1	20832	3.91668	1	1	0	0	0	0	0	0	0	0	0	0	0	0	0	0	1	1	0	0	0	7.3	NA	NA	7	-15	NA	NA	0
MMA078	1	1	11	1996	1996	0	5	1152	1113	0.97	11.6	10.08	0	50	69.9	8.35	4.72	0	23600.9	NA	1	1	0	0	0	0	0	0	0	0	0	0	0	0	0	0	1	0	0	0	0	14.3	NA	564.63	7.42	-7.8	NA	NA	1
MMA079	1	1	2	2000	2000	0	1	196	204	1.04	1.97	1.85	0	0.6	1.2	0.1	0.08	0	93233.4	9.11431	1	1	0	0	0	1	1	0	0	0	0	0	0	0	0	0	0	0	0	0	0	NA	1850	NA	NA	NA	NA	NA	0
MMA080	1	1	3	2002	2002	1	3	261	292	1.12	2.63	2.64	0	8	10	1.34	0.67	0	32308.9	8.37382	1	0	0	0	0	0	0	0	0	0	0	1	1	0	0	0	1	0	0	0	0	13.1	NA	127.44	7.26	-19	NA	NA	1
MMA081	1	1	3	2007	2007	0	365	930	960	1.03	9.37	8.7	0	0.01	0.01	0	0	1	56884.7	12.051	1	1	1	1	0	0	0	0	0	0	0	0	0	0	0	0	0	0	0	0	0	0.293	NA	NA	NA	NA	NA	NA	0
MMA082	1	1	4	1998	1998	0	2	243	230	0.95	2.45	2.08	0	2.5	1.2	0.42	0.08	0	30562.2	0.0632675	1	0	0	0	1	1	1	0	0	0	0	0	0	0	0	0	0	0	0	0	0	0.38	NA	401.79	6.94	-28	8.1	NA	1
MMA083	1	0	8	1995	1995	0	3	105	101	0.96	1.06	0.91	0	74.2	35.9	12.39	2.42	1	24360.9	1.9267	0	0	0	0	0	0	0	0	0	0	0	1	0	0	1	0	1	0	0	0	0	5.8	NA	NA	NA	NA	NA	NA	0
MMA084	1	0	3	2007	2007	0	5	570	540	0.95	5.74	4.89	0	0.01	0.01	0	0	0	60266.4	0.532351	0	0	0	0	0	0	0	0	0	0	0	0	0	0	1	0	0	0	0	0	0	NA	NA	NA	NA	NA	NA	NA	0
MMA085	1	1	10	1996	1994	1	1	884	780	0.88	8.9	7.07	0	22	26.1	3.67	1.76	0	18361.1	0.100723	0	0	0	0	0	0	0	0	0	0	0	0	0	0	0	0	1	1	0	0	0	0.03	NA	NA	7.3	-10	28	5.64	0
MMA086	1	0	6	1994	2005	1	4	1126	769	0.68	11.34	6.97	0	25.1	NA	4.19	0	0	12948.1	18.3077	1	0	0	0	0	0	0	0	0	0	0	0	0	0	0	0	1	0	0	0	0	29.4	NA	NA	NA	NA	NA	NA	1
MMA087	1	1	3	2005	2001	0	2	388	441	1.14	3.9	4	0	0.01	11	0	0.74	0	77702.4	9.6411	0	0	0	0	0	0	0	0	1	0	0	0	1	0	0	0	1	0	0	0	0	NA	NA	NA	7.29	7.6	6.2	NA	1
MMA088	1	1	2	2003	1998	0	5	704	618	0.88	7.09	5.6	0	69	42	11.52	2.83	NA	52091.5	11.0137	1	1	0	0	0	1	1	0	1	1	0	0	0	0	0	1	1	0	0	0	0	5.89	NA	439.55	7.31	-15	18.7	3.24	0
MMA089	1	1	15	1997	2005	0	NA	820	816	1	8.26	7.39	0	5	0.01	0.83	0	1	94023.9	NA	0	0	0	0	0	1	1	0	0	0	0	1	1	0	0	0	1	1	0	0	0	19.67	NA	123.31	7.4	-11.6	NA	5.94	1
MMA090	1	1	3	2005	2005	0	905	890	1111	1.25	8.96	10.06	0	1	5	0.17	0.34	0	88491	8.30127	0	0	0	0	0	0	0	0	0	0	0	0	0	0	0	0	0	0	0	0	0	NA	NA	NA	NA	NA	NA	NA	0
MMA091	1	1	7	1992	1992	0	2	1451	1623	1.12	14.61	14.7	0	46.9	41.2	7.83	2.78	0	19498.3	0.144611	1	1	0	0	1	0	0	0	0	0	0	0	0	0	0	0	1	1	0	0	0	29	NA	272.285	7.22	NA	18	10.62	0
MMA092	1	0	1	1999	1999	1	165	244	369	1.51	2.46	3.34	1	0.2	4.9	0.03	0.33	0	23651.5	0.0516038	1	1	0	0	0	1	1	0	0	0	0	1	0	0	0	0	1	1	0	0	0	0.0608	NA	77.88	7.07	-23	16	8.04	1
MMA093	1	0	2	2002	2002	1	2	554	479	0.86	5.58	4.34	0	8.2	7.4	1.37	0.5	0	12867.1	0.167851	1	0	0	0	1	0	0	0	1	0	1	0	0	0	0	0	0	0	0	0	1	15.7	NA	NA	NA	-9.7	NA	NA	0
MMA094	1	1	5	1995	1996	0	NA	1615	1391	0.86	16.26	12.6	0	28.7	0.01	4.79	0	1	28300.1	7.12606	0	0	0	0	0	0	0	0	0	0	0	0	0	0	0	0	0	0	0	0	0	NA	NA	NA	NA	NA	NA	NA	0
MMA095	1	0	7	2000	2000	0	NA	162	276	1.7	1.63	2.5	1	9.7	5	1.62	0.34	1	23977.8	10.8059	0	0	0	0	0	0	0	0	0	0	0	0	0	0	0	0	0	0	0	0	0	NA	NA	NA	NA	NA	NA	NA	0
MMA096	1	1	2	2005	2005	0	NA	654	485	0.74	6.59	4.39	0	28	64	4.67	4.32	0	70588.8	0.224601	0	0	0	0	0	0	0	0	0	0	0	0	0	0	0	0	0	0	0	0	0	3	NA	NA	NA	NA	NA	NA	0
MMA097	1	1	2	2005	2005	1	150	1092	972	0.89	10.99	8.8	0	33	13	5.51	0.88	0	18612.1	9.01154	0	0	0	0	0	0	0	0	1	0	1	0	0	0	0	0	1	0	0	0	0	NA	NA	70.21	7.37	NA	34.1	5.04	1
MMA098	1	1	2	1993	1993	0	NA	907	642	0.71	9.13	5.82	0	24.1	26.5	4.02	1.79	1	67710.9	11.8466	0	0	0	0	0	0	0	0	0	0	0	0	0	0	0	0	0	0	0	0	0	6.9	NA	NA	NA	NA	NA	NA	0
MMA099	1	1	3	2007	2007	0	NA	250	280	1.12	2.52	2.54	0	89	81	14.86	5.46	0	20697.5	9.28515	0	0	0	0	0	0	0	0	0	0	0	0	0	0	0	0	0	0	0	0	0	NA	NA	NA	NA	NA	NA	NA	0
MMA100	1	1	3	1999	1999	0	120	680	633	0.93	6.85	5.73	0	51.2	18.3	8.55	1.23	1	83730.4	0.311574	0	0	0	0	0	0	0	0	1	0	0	0	0	0	0	0	1	0	0	0	0	6.7	NA	109.504	7.18	-22.5	NA	NA	1
MMA101	1	1	3	2005	2005	0	24	892	859	0.96	8.98	7.78	0	12	23	2	1.55	1	21751.5	7.17218	0	0	0	0	1	0	0	0	1	0	1	1	1	0	0	0	0	0	0	0	0	NA	NA	6.6375	7.362	-13.7	NA	NA	1
MMA102	1	0	3	2011	2011	0	NA	830	930	1.12	8.36	8.42	0	2	0.01	0.33	0	1	18473.8	4.16421	0	0	0	0	0	0	0	0	0	0	0	0	0	0	0	0	0	0	0	0	0	NA	NA	NA	NA	NA	NA	NA	0
MMA103	1	1	6	1992	1996	0	150	526	512	0.97	5.3	4.64	0	20.8	30.7	3.47	2.07	0	64629.5	12.5692	1	1	1	1	0	1	1	0	1	1	0	0	0	0	0	0	1	1	0	0	0	20.2	NA	83.19	7.22	-22	NA	6.36	1
MMA104	1	1	3	2006	2006	0	NA	550	690	1.25	5.54	6.25	0	32	12	5.34	0.81	0	13597.1	1.13455	0	0	0	0	0	0	0	0	0	0	0	0	0	0	0	0	0	0	0	0	0	NA	NA	NA	NA	NA	NA	NA	0
MMA105	1	1	3	2004	2004	0	3	560	550	0.98	5.64	4.98	0	33	3	5.51	0.2	0	36677.7	12.5983	0	0	0	0	1	0	0	0	0	0	0	0	0	0	0	0	0	0	0	0	0	NA	NA	NA	NA	NA	NA	NA	0
MMA106	1	0	1	1993	1993	0	90	1523	1357	0.89	15.34	12.29	0	18.9	32.8	3.16	2.21	0	27803.4	0.0571148	1	1	0	0	0	0	0	0	0	0	0	0	0	0	0	0	0	0	0	0	0	26.6	NA	117.41	7.19	-17	NA	NA	1
MMA107	1	1	2	2007	2007	0	2	290	240	0.83	2.92	2.17	0	53	92	8.85	6.21	0	17245.2	0.237014	1	1	0	0	1	0	0	0	0	0	0	0	0	0	0	0	0	0	0	0	0	NA	NA	1004.77	NA	NA	NA	NA	0
MMA108	1	1	2	2005	2005	1	3	983	770	0.78	9.9	6.97	0	26	39	4.34	2.63	0	10915	0.235	0	0	0	0	0	0	0	0	0	0	0	0	0	0	0	0	1	0	0	1	0	3.13	NA	106.2	7.3	-7.6	33.9	3.78	0
MMA109	1	1	3	2001	2001	0	NA	612	634	1.04	6.16	5.74	0	0.8	2.2	0.13	0.2	1	62994	NA	0	0	0	1	0	0	0	0	0	0	0	0	0	0	0	0	1	1	0	0	0	14.641	NA	NA	NA	-6.7	24.3	NA	1
MMA110	1	1	2	2005	2005	0	3	978	883	0.9	9.85	8	0	26	36	4.34	2.43	1	65442	4.59203	0	0	0	0	0	1	1	0	0	0	0	0	0	0	0	0	1	0	0	0	0	3.51	NA	199.42	7.39	-5.1	30.5	3	1
MMA111	1	1	6	1996	1996	0	NA	1313	816	0.62	13.22	7.39	0	11.8	9.7	1.97	0.65	0	47291.4	0.250325	0	0	0	0	0	0	0	0	0	0	0	0	0	0	0	0	0	0	0	0	0	NA	NA	NA	NA	NA	NA	NA	0
MMA112	1	0	2	2005	2005	0	150	501	495	0.99	5.05	4.48	0	56	136	9.35	9.17	0	21086.6	0.0637492	1	1	0	0	0	1	1	0	1	0	1	0	0	0	0	0	1	0	0	0	0	0.013221	NA	212.4	6.86	-18	30	6.54	0
MMA113	1	1	1	1990	1994	0	6	1875	1834	0.98	18.88	16.61	0	7.6	0.01	1.27	0	NA	60002.2	8.88841	1	1	0	0	1	1	1	0	1	0	0	0	0	1	0	0	1	0	0	0	0	6	NA	1829	7.45	-8	18	4.8	0
MMA114	1	0	3	2007	2007	0	NA	490	410	0.84	4.93	3.71	0	0.01	5	0	0.34	1	93254.1	0.657022	0	0	0	0	0	0	0	0	0	0	0	0	0	0	0	0	0	0	0	0	0	NA	NA	NA	NA	NA	NA	NA	0
MMA115	1	0	2	2005	2005	1	3	2099	1941	0.92	21.14	17.58	0	9	3	1.5	0.2	0	56955.9	8.32531	1	1	0	0	0	0	0	0	1	1	0	0	0	0	0	0	1	0	0	0	0	5.2	NA	174.05	NA	NA	NA	NA	1
MMA116	1	1	5	1996	1996	0	10	832	910	1.09	8.38	8.24	0	19.1	11.4	3.19	0.77	1	55684.8	5.21727	0	0	0	0	0	1	0	1	0	0	0	0	0	0	1	0	1	1	0	0	0	NA	NA	483.8	7.42	-3	31	5.94	0
MMA117	1	1	2	2005	2005	0	NA	658	672	1.02	6.63	6.09	0	0.01	0.01	0	0	0	81921.2	8.78765	0	0	0	0	0	0	0	0	0	0	0	0	0	0	0	0	0	0	0	0	0	NA	NA	NA	NA	NA	NA	NA	0
MMA118	1	1	2	2003	2003	0	1	942	1039	1.1	9.49	9.24	0	12.3	6.9	2.05	0.47	0	56409.9	6.85182	1	0	0	0	1	0	0	0	0	0	0	1	0	0	0	0	1	1	0	0	0	NA	NA	410.05	7.26	-11	27	4.002	0
MMA119	1	0	3	1993	1993	1	120	438	480	1.1	3.94	2.95	0	12.9	2.3	2.15	0.16	0	35917.9	6.45104	0	0	0	0	0	1	1	0	1	1	0	0	0	0	0	0	1	0	0	0	0	27.5	NA	NA	7.37	-6	NA	4.86	0
MMA120	1	1	3	2005	2005	0	105	598	564	0.94	6.02	5.11	0	7	6	1.17	0.4	1	64431.4	3.4491	0	0	0	0	0	1	1	0	0	0	0	0	0	1	0	0	1	0	0	0	0	3.495	NA	NA	7.2	-13.1	20.1	10.08	0
MMA121	1	1	9	1992	1992	0	1	642	605	0.94	6.47	5.48	0	24.4	6.7	4.07	0.45	0	16711.7	10.1663	1	0	0	1	1	1	1	0	1	1	0	0	0	0	0	0	1	0	0	0	0	10.961	NA	NA	NA	NA	NA	NA	0
MMA122	1	0	3	1996	1996	0	1	1765	1581	0.9	17.77	14.4	0	24.6	16.7	4.11	1.13	1	26241.9	4.40629	1	1	0	0	0	1	1	0	0	0	0	0	0	0	1	0	1	1	0	0	0	16.28	NA	116.82	7.4	-10.7	NA	3.24	1
MMA123	1	0	4	1998	1998	1	390	923	536	0.58	9.3	4.86	0	3	3.3	0.5	0.22	0	47086.6	NA	1	1	0	0	0	0	0	0	0	0	0	0	0	1	0	0	1	0	0	0	0	1.258	NA	NA	NA	NA	NA	NA	0
MMA124	1	1	3	2006	2006	0	NA	672	1063	1.58	6.77	9.63	1	0.01	18	0	1.21	0	78680.8	1.69316	0	0	0	0	0	0	0	0	0	0	0	0	0	0	0	0	0	0	0	0	0	NA	NA	NA	NA	NA	NA	NA	0
MMA125	1	1	4	2001	2001	0	7	360	454	1.26	3.63	4.11	0	1.1	5.4	0.18	0.36	0	24599.7	7.80038	1	0	0	0	0	0	0	0	1	1	0	0	0	0	0	0	1	0	0	0	1	18.702	NA	NA	NA	NA	NA	NA	0
MMA126	1	1	3	2001	2001	0	2	565	478	0.85	5.69	4.33	0	4.8	6.5	0.8	0.44	NA	81996.8	0.051346	1	1	0	0	0	0	0	0	0	0	0	0	0	0	0	0	0	0	0	0	0	NA	NA	NA	NA	NA	NA	NA	0
MMA127	1	0	3	2001	2002	1	2	901	834	0.93	9.07	7.55	0	7.7	7.3	1.29	0.49	0	121755	8.79095	1	1	0	0	1	1	1	0	0	0	0	0	0	0	0	0	0	0	0	0	0	2.8	NA	79.355	7.39	-3.6	NA	12.48	0
MMA128	1	0	3	2005	2005	0	NA	1076	945	0.88	10.84	8.56	0	6	0.01	0	0.27	NA	19069.2	9.68136	0	0	0	0	0	0	0	0	0	0	0	0	0	0	0	0	0	0	0	0	0	NA	NA	NA	NA	NA	NA	NA	0
MMA129	1	1	3	2006	2006	0	NA	1134	1086	0.96	11.42	9.84	0	47	70	7.85	4.72	0	78164.1	8.39152	0	0	0	0	0	0	0	0	0	0	0	0	0	0	0	0	0	0	0	0	0	NA	NA	NA	NA	NA	NA	NA	0
MMA130	1	1	2	2004	2011	0	NA	547	649	1.19	5.51	5.88	0	6	13	1	0.88	1	32272.3	6.00252	0	0	0	0	0	0	0	0	0	0	0	0	0	0	0	0	0	0	0	0	0	0.02066	810	109.15	NA	NA	NA	NA	0
MMA131	1	1	4	2004	2000	1	NA	541	500	0.92	5.45	4.53	0	8.4	10.9	1.39	0.74	0	17868.9	0.0950752	0	0	0	0	0	0	0	0	0	0	0	1	1	0	0	0	1	0	0	0	0	NA	NA	NA	NA	NA	NA	NA	0
MMA132	1	0	5	2003	2003	0	NA	798	944	1.18	8.04	8.55	0	3.5	0.01	0.58	0	1	27225.1	10.1605	0	0	0	0	0	0	0	0	0	0	0	0	0	0	0	0	0	0	0	0	0	NA	NA	NA	NA	NA	NA	NA	0
MMA133	1	1	2	2005	2005	1	120	913	1111	1.22	25.98	20.38	0	0.01	0.01	0	0.27	0	48860	0.191978	0	0	0	0	0	0	0	0	1	1	0	0	0	0	0	0	1	0	0	0	0	NA	NA	NA	7.2	-24	NA	4.26	1
MMA134	1	0	8	1997	1996	0	NA	102	98	0.96	1.03	0.89	0	5.9	7.9	0.98	0.53	0	33177.1	0.171149	1	1	1	1	0	1	1	0	0	0	0	0	0	0	0	0	0	0	0	0	0	4.7	NA	64.31	7.3	-13	NA	NA	1
MMA135	1	0	3	1997	1998	0	3	286	232	0.81	2.88	2.1	0	76.4	61.5	12.75	4.15	1	37897.9	4.81876	1	1	0	0	0	1	1	0	1	0	1	1	1	0	0	0	1	0	0	0	0	7.81	NA	475.304	7.15	-23.2	15	3.12	1
MMA136	1	0	2	2005	2005	0	NA	585	566	0.97	5.89	5.13	0	54	41	9.02	2.77	0	18717.1	9.69949	0	0	0	0	0	0	0	0	0	0	0	0	0	0	0	0	0	0	0	0	0	NA	NA	NA	NA	NA	NA	NA	0
MMA137	1	0	5	2006	2006	0	NA	320	276	0.86	2.92	2.5	0	95	105	15.86	7.08	1	50482.9	4.74134	0	0	0	0	0	0	0	0	0	0	0	0	0	0	0	0	0	0	0	0	0	NA	NA	NA	NA	NA	NA	NA	0
MMA138	1	1	2	1999	1999	0	NA	573	572	1	5.77	5.18	0	8.7	9.9	1.45	0.67	1	39125	4.80161	0	0	0	0	0	0	0	0	0	0	0	0	0	0	0	0	0	0	0	0	0	NA	NA	NA	NA	NA	NA	NA	0
MMA139	1	0	2	2007	2007	0	NA	990	770	0.78	9.97	6.97	0	54	19	9.02	1.28	NA	22360.7	0.156487	0	0	0	0	0	0	0	0	0	0	0	0	0	0	0	0	0	0	0	0	0	NA	NA	NA	NA	NA	NA	NA	0
MMA140	1	1	2	2003	2003	0	390	1220	1329	1.09	12.29	12.04	0	13.1	37.5	2.19	2.53	0	12163	9.38562	1	1	0	0	0	0	0	0	0	0	0	0	0	0	0	0	1	1	0	0	0	8.7	NA	108.56	7.31	-7	28.5	4.98	0
MMA141	1	0	3	2004	2004	0	NA	377	604	1.6	3.8	5.47	1	174	137	29.05	9.24	0	19237.7	0.0359856	0	0	0	0	0	0	0	0	0	0	0	0	0	0	0	0	0	0	0	0	0	NA	NA	NA	NA	NA	NA	NA	0
MMA142	1	1	2	2005	2005	1	12	528	510	0.97	5.31	4.62	0	31	13	5.18	0.88	0	11069	11.4388	1	0	0	0	0	0	0	0	1	0	1	0	0	0	0	0	1	0	0	0	0	NA	NA	NA	7.21	-16.8	22	5.34	1
MMA143	1	0	NA	2011	2011	0	NA	1260	1120	0.89	12.69	10.14	0	0.01	0.01	0	0	0	22752.7	8.4168	0	0	0	0	0	0	0	0	0	0	0	0	0	0	0	0	0	0	0	0	0	NA	NA	NA	NA	NA	NA	NA	0
MMA144	1	1	3	2008	2008	0	NA	610	700	1.15	6.14	6.34	0	251	219	41.9	14.77	0	30701.5	11.7175	0	0	0	0	0	0	0	0	0	0	0	0	0	0	0	0	0	0	0	0	0	NA	NA	NA	NA	NA	NA	NA	0
MMA145	1	1	2	2004	2004	0	6	542	573	1.06	5.46	5.19	0	33	49	5.51	3.31	0	72066.7	7.67161	1	0	0	0	0	0	0	0	0	0	0	1	1	0	0	0	1	0	0	0	0	5.22	NA	196.942	7.47	-9.9	14.5	7.32	0
MMA146	1	0	3	2004	2004	0	NA	319	548	1.72	3.21	4.96	1	27.8	71.1	4.64	4.8	1	16014.1	9.98222	0	0	0	0	0	0	0	0	0	0	0	0	0	0	0	0	0	0	0	0	0	NA	NA	NA	NA	NA	NA	NA	0
MMA147	1	1	3	1990	1990	0	42	507	576	1.14	5.11	5.22	0	118	139	19.7	9.38	1	20000.7	9.35987	1	0	0	0	0	0	0	0	0	0	0	0	0	0	0	0	1	0	0	0	1	NA	NA	NA	NA	NA	NA	NA	0
MMA148	1	1	4	2004	2004	0	3	304	301	0.99	3.06	2.73	0	3	7	0.5	0.47	1	69927.4	0.231906	0	0	0	0	1	0	0	0	1	0	1	0	0	0	0	0	0	0	0	0	0	NA	NA	944	NA	NA	NA	NA	0
MMA149	1	1	3	2001	2001	0	1	382	407	1.07	3.85	3.69	0	5.2	1.5	0.87	0.1	0	51954.6	0.159615	1	0	0	0	1	0	0	0	0	0	0	0	0	0	0	0	0	0	0	0	0	NA	NA	NA	NA	NA	NA	NA	0
MMA150	1	0	2	2005	2005	0	NA	1014	903	0.89	10.21	8.18	0	16	0.01	2.67	0	0	18038.8	0.359199	0	0	0	0	0	0	0	0	0	0	0	0	0	0	0	0	0	0	0	0	0	NA	NA	NA	NA	NA	NA	NA	0
MMA151	1	1	2	1994	1994	0	210	6566	6524	0.99	66.12	59.09	NA	338	953	56.43	64.28	0	53484.3	9.25663	0	0	0	0	0	0	0	0	0	0	0	0	0	0	0	0	1	1	0	0	1	NA	NA	NA	NA	NA	NA	NA	0
MMA152	1	1	3	2010	2006	1	913	2150	3990	1.86	21.65	36.14	NA	53	1549	8.85	104.49	NA	118622	10.7117	0	0	0	0	0	1	0	0	0	0	0	0	0	0	0	0	1	0	0	0	1	NA	NA	NA	7.31	-16	NA	5.1	0
MMA153	1	1	3	2006	2006	0	NA	3392	4171	1.23	34.16	37.78	NA	674	1814	112.52	122.36	NA	75376.6	6.80253	0	0	0	0	0	0	0	0	0	0	0	0	0	0	0	0	0	0	0	0	0	NA	NA	NA	NA	NA	NA	NA	0
MMA154	1	0	3	2005	2005	1	2160	15163	18058	1.19	152.7	163.56	NA	864	2248	144.24	151.64	0	61615.1	9.33631	0	0	0	0	0	0	0	0	0	0	0	0	0	0	0	0	0	0	1	1	0	0.1315	NA	NA	NA	NA	NA	NA	0
MMA155	1	0	12	2008	2008	1	NA	2315	3294	1.42	23.31	29.84	NA	462	1170	77.13	78.92	0	40473.6	10.7513	0	0	0	0	0	0	0	0	0	0	0	0	0	0	1	0	0	0	0	0	0	0.26	NA	NA	NA	NA	NA	NA	0
MMA156	1	1	5	1998	2013	1	1	10101	9518	0.94	101.72	86.21	NA	NA	NA	0	0	0	59071.3	5.84288	0	0	0	0	0	1	0	1	1	1	0	0	0	0	0	0	0	0	0	0	0	0.662	NA	88.5	7.53	-2	23	5.64	0
MMA157	1	1	2	1997	1997	0	210	4197	4442	1.06	42.27	40.24	NA	468	706	78.13	47.62	NA	132287	8.88853	0	0	0	0	0	0	0	0	1	1	0	0	0	0	1	1	0	0	0	0	0	0.422	NA	21.24	7.4	-0.8	NA	NA	0
MMA158	1	0	5	1997	1997	0	2372	4947	5957	1.2	49.82	53.96	NA	284	708	47.41	47.76	NA	59881	8.59123	1	1	0	0	0	0	0	0	0	0	0	0	0	0	0	0	1	0	0	0	0	NA	48	NA	NA	NA	NA	NA	0
MMA159	1	0	3	2004	2004	0	90	6900	7900	1.14	69.49	71.56	NA	553	1300	92.32	87.69	NA	34280.2	8.08565	0	0	0	0	0	0	0	0	0	0	0	0	0	0	0	0	0	0	0	1	0	0.15	NA	NA	NA	NA	NA	NA	0
MMA160	1	0	1	2000	2000	0	1	8866	6936	0.78	89.28	62.83	NA	1836.8	3433.3	306.64	231.59	1	43546.5	12.1604	0	0	0	0	0	1	1	0	0	0	0	0	0	0	1	0	0	0	0	0	0	0.273	NA	NA	NA	NA	NA	NA	0
MMA161	1	1	7	1997	1998	0	NA	6846	10830	1.58	68.94	98.1	NA	189	335	31.55	22.6	NA	59947	11.4605	0	0	0	0	0	0	0	0	0	0	0	0	0	0	0	0	0	0	0	0	0	NA	NA	NA	NA	NA	NA	NA	0
MMA162	1	1	5	1996	2012	0	14	5553	5610	1.01	55.92	50.82	NA	392	1044	65.44	70.42	NA	33654.1	8.44272	0	0	0	0	0	0	0	0	1	1	0	0	0	0	0	0	0	0	0	0	0	0.382	NA	NA	NA	NA	NA	NA	0
MMA163	1	1	3	2004	2004	0	NA	10700	15400	1.44	107.75	139.49	NA	1595	2015	266.28	135.92	NA	86601.6	7.65653	0	0	0	0	0	0	0	0	0	0	0	0	0	0	1	1	0	0	1	0	0	NA	NA	NA	NA	NA	NA	NA	0
MMA164	1	0	3	2000	2000	0	4	7578	9643	1.27	76.31	87.35	NA	1294	3007.3	216.03	202.85	0	42112.8	9.70877	0	0	0	0	0	1	1	0	0	0	0	0	0	0	0	0	1	1	0	0	0	NA	NA	62.304	NA	NA	NA	7.02	0
MMA165	1	0	4	1998	1998	0	NA	9522	10111	1.06	95.89	91.59	NA	NA	NA	0	0	0	71970.6	10.1119	0	0	0	0	0	0	0	0	0	0	0	0	0	0	0	0	0	0	0	0	0	NA	NA	NA	NA	NA	NA	NA	0
MMA166	1	0	6	2000	2000	0	30	11887	12085	1.02	119.71	109.47	NA	508.7	1450.7	84.92	97.85	NA	84630.8	10.6057	0	0	0	0	0	0	0	0	0	0	0	0	0	0	0	0	1	1	0	0	1	0.027	NA	NA	NA	NA	NA	NA	0
MMA167	1	1	4	2010	2010	0	90	4100	4600	1.12	41.29	41.67	NA	397	1232	66.28	83.1	NA	35305.5	8.49232	0	0	0	0	0	0	0	0	0	0	0	0	0	0	0	0	0	0	0	0	0	NA	NA	NA	NA	NA	NA	NA	0
MMA168	1	1	3	2004	2005	0	NA	7997	9403	1.18	80.53	85.17	NA	NA	NA	0	0	NA	40283.7	4.59269	0	0	0	0	0	0	0	0	0	0	0	0	0	0	0	0	0	0	0	0	0	NA	NA	NA	NA	NA	NA	NA	0
MMA169	1	1	5	2009	2009	0	NA	9050	9515	1.05	91.13	86.19	NA	663	1646	110.68	111.03	NA	70291.8	10.5064	0	0	0	0	0	1	1	0	0	0	0	0	0	0	0	0	0	0	1	0	0	NA	NA	NA	NA	NA	NA	NA	0
MMA170	1	0	2	2005	2005	0	1825	5890	6222	1.06	59.32	56.36	NA	797	1886	133.06	127.22	NA	49171.4	11.0704	0	0	0	0	0	0	0	0	0	0	0	0	0	0	0	0	0	0	0	1	0	0.066	NA	NA	NA	NA	NA	NA	0
MMA171	1	0	2	2002	2002	0	2	12180	11790	0.97	122.66	106.79	NA	NA	NA	0	0	NA	55915.3	7.17043	0	0	0	0	0	1	1	0	1	1	0	0	0	0	0	0	1	1	0	0	1	NA	NA	NA	7.42	-0.8	35	NA	0
MMA172	1	1	5	2003	2003	0	NA	6473	6776	1.05	65.19	61.38	NA	503	1210	83.97	81.62	NA	45371.3	9.51488	0	0	0	0	0	0	0	0	1	1	0	0	0	0	0	0	0	0	1	0	0	0.326	NA	NA	NA	NA	NA	NA	0
MMA173	1	0	3	2010	2006	0	90	11300	16100	1.42	113.8	145.83	NA	841	3206	140.4	216.26	NA	95316.8	11.5116	0	0	0	0	0	0	0	0	0	0	0	0	0	0	0	0	0	0	0	0	0	0.586	NA	NA	NA	NA	NA	NA	0
MMA174	1	1	2	2003	2003	0	150	3931	3958	1.01	39.59	35.85	NA	1122	1651	187.31	111.37	NA	25852.4	6.94028	0	0	0	0	0	1	1	0	0	0	0	0	0	0	0	0	0	0	0	0	0	NA	NA	NA	NA	NA	NA	NA	0
MMA175	1	1	4	2002	2002	1	21	9360	12760	1.36	94.26	115.58	NA	884	2251	147.58	151.84	NA	43520.7	10.1225	0	0	0	0	0	1	1	0	0	0	0	0	0	0	0	0	0	0	1	0	0	1	NA	NA	NA	NA	NA	NA	0
MMA176	1	1	3	2004	2004	1	30	11400	11600	1.02	114.8	105.07	NA	804	2195	134.22	148.06	NA	59799.5	7.02168	1	0	0	0	0	0	0	0	0	0	0	0	0	0	0	0	1	1	0	0	0	0.389	NA	NA	NA	NA	NA	NA	0
MMA177	1	1	3	2010	2010	0	NA	13800	18400	1.33	138.97	166.67	NA	NA	NA	0	0	NA	36456.5	9.41089	0	0	0	0	0	0	0	0	0	0	0	0	0	0	0	0	0	0	0	0	0	NA	5.775	NA	NA	NA	NA	NA	0
MMA178	1	1	3	2006	2006	0	NA	13840	17164	1.24	139.38	155.47	NA	780	1865	130.22	125.8	NA	54788	7.60458	0	0	0	0	0	0	0	0	0	0	0	0	0	0	0	0	0	0	0	0	0	NA	NA	NA	NA	NA	NA	NA	0
MMA179	1	0	4	2003	2003	0	4015	6756	8719	1.29	68.04	78.98	NA	567	1656.7	94.82	111.75	0	58063.2	11.2898	0	0	0	0	0	1	0	1	0	0	0	0	0	0	0	0	0	0	1	0	0	0.81	NA	54.988	NA	NA	NA	NA	0
MMA180	1	1	7	1998	1998	0	30	2200	2512	1.14	22.16	22.75	NA	288	944	48.08	63.68	NA	108769	7.5517	0	0	0	0	0	1	1	0	0	0	0	1	0	0	0	0	0	0	0	0	0	0.015	2.32	NA	7.44	0	NA	NA	0
MMA181	1	0	3	2006	2006	0	NA	13269	13730	1.03	133.63	124.37	NA	1157	3316	193.16	223.68	NA	66978	8.69691	0	0	0	0	0	0	0	0	0	0	0	0	0	0	0	0	0	0	1	0	0	NA	NA	NA	NA	NA	NA	NA	0
MMA182	1	0	4	2005	2005	0	NA	16032	16214	1.01	161.45	146.86	NA	123	2431	153.59	150.69	NA	60157.2	11.1647	0	0	0	0	0	0	0	0	0	0	0	0	0	0	0	0	0	0	0	0	0	0.339	NA	NA	NA	NA	NA	NA	0
MMA183	1	1	3	2006	2006	0	450	6160	7750	1.26	62.03	70.2	NA	NA	NA	0	0	0	115903	11.9333	0	0	0	0	0	1	1	0	0	0	0	0	0	0	0	0	1	0	1	0	0	NA	NA	NA	NA	NA	NA	NA	0
MMA184	1	1	5	2010	2010	0	180	8900	11100	1.25	89.63	100.54	NA	NA	NA	0	0	NA	40634.8	9.46352	0	0	0	0	0	1	1	0	0	0	0	0	0	0	0	0	0	0	0	1	0	NA	2.5	NA	NA	NA	NA	NA	0
MMA185	1	1	11	1996	1996	0	120	3638	4150	1.14	36.64	37.59	NA	437	1729	72.95	116.63	NA	194992	9.07281	1	1	0	0	0	1	1	0	0	0	0	0	0	0	0	0	0	0	1	0	0	0.53	NA	50.74	7.27	-7.9	40.5	3.36	0
MMA186	1	1	12	1999	2012	0	90	11829	11451	0.97	119.12	103.72	NA	360	682	60.1	46	NA	44113.2	10.0525	0	0	0	0	0	1	1	0	0	0	0	0	0	0	0	0	0	0	1	1	0	0.29	NA	NA	7.43	0.2	NA	NA	0
MMA187	1	0	15	1999	2012	0	450	11584	10633	0.92	116.66	96.31	NA	494	1124	82.47	75.82	NA	41960.9	9.0514	0	0	0	0	0	1	0	1	0	0	0	0	0	0	0	0	1	0	1	0	0	0.16	NA	NA	7.45	2.6	NA	4.86	0
MMA188	1	1	3	2012	2012	0	365	14100	15400	1.09	141.99	139.49	NA	NA	NA	0	0	NA	32121.3	8.88271	0	0	0	0	0	1	1	0	0	0	0	0	0	0	0	0	1	1	1	0	0	0.05	NA	NA	NA	NA	NA	NA	0
MMA189	1	0	3	2006	2006	0	NA	12413	12624	1.02	125.01	114.35	NA	2458	5250	410.35	354.13	1	104489	9.37947	0	0	0	0	0	0	0	0	0	0	0	0	0	0	0	0	0	0	1	0	0	0.5	NA	NA	NA	NA	NA	NA	0
MMA190	1	1	5	1993	1993	0	90	4573	5341	1.17	46.05	48.38	NA	336	761	56.09	51.33	NA	149347	6.40776	1	1	1	1	1	1	1	0	0	0	0	0	0	0	0	0	0	0	1	0	0	0.27	NA	37.17	7.38	-1.8	NA	5.4	0
MMA191	1	1	3	2008	2008	0	210	13000	14200	1.09	130.92	128.62	NA	970	2409	161.94	162.5	NA	60311.3	11.4106	0	0	0	1	0	0	0	0	0	0	0	0	0	0	1	0	0	0	0	0	1	NA	NA	NA	NA	NA	NA	NA	0
MMA192	1	0	3	2006	2006	0	NA	11676	13032	1.12	117.59	118.04	NA	469	3221	78.3	217.27	NA	118210	12.4655	0	0	0	0	0	0	0	0	0	0	0	0	0	0	0	0	1	0	0	0	0	NA	NA	NA	NA	NA	NA	NA	0
MMA193	1	1	3	2004	2004	0	NA	8050	13185	1.64	81.07	119.43	NA	NA	NA	0	0	0	96498.3	9.32741	0	0	0	0	0	0	0	0	0	0	0	0	0	0	0	0	0	0	0	0	0	0.7	NA	NA	NA	NA	NA	NA	0
MMA194	1	0	2	1989	1989	0	30	2567	2924	1.14	25.85	26.49	NA	512	1268	85.48	85.53	NA	45911.8	8.94032	1	1	0	0	0	0	0	0	0	0	0	0	0	0	0	0	0	0	0	0	0	0.342	NA	NA	NA	-13.7	NA	NA	0
MMA195	1	1	2	2004	2004	0	90	5052	5023	0.99	50.88	45.5	NA	NA	NA	0	0	NA	41643.2	8.91768	0	0	0	0	0	0	0	0	0	0	0	1	1	0	0	0	1	0	0	0	0	NA	NA	NA	NA	NA	NA	NA	0
MMA196	1	0	3	1998	1998	0	NA	6594	9542	1.45	66.4	86.43	NA	446	1004	74.46	67.72	NA	61031.5	9.63456	0	0	0	0	0	0	0	0	0	0	0	0	0	0	0	0	0	0	0	0	0	NA	NA	NA	NA	NA	NA	NA	0
MMA197	1	0	3	2009	2010	0	1825	7640	8350	1.09	76.94	75.63	NA	NA	NA	0	0	NA	29401.4	10.7337	0	0	0	0	0	0	0	0	0	0	0	0	0	0	0	0	0	0	1	0	0	0.28	NA	NA	NA	NA	NA	NA	0
MMA198	1	1	2	2007	2007	0	90	11280	13750	1.22	113.6	124.55	NA	2081	3544	347.41	239.06	NA	97937.8	10.4516	0	0	0	0	0	0	0	0	0	0	0	0	0	0	0	0	1	1	0	0	0	0.978	NA	NA	NA	NA	NA	NA	0
MMA199	1	1	2	1999	1999	0	150	2458	2723	1.11	24.75	24.66	NA	426.4	2185.7	70.78	146.51	NA	42450.6	7.93453	0	0	0	0	0	0	0	0	0	0	0	0	0	0	1	0	1	1	1	0	0	0.2096	NA	15.812	7.25	-3.5	48	4.02	0
MMA200	1	0	2	2006	2006	0	26	2715	4815	1.77	27.34	43.61	NA	1221	2824	203.84	190.49	NA	63506.8	7.09353	0	0	0	0	0	1	1	1	0	0	0	0	0	0	0	0	0	0	0	0	0	NA	NA	NA	NA	NA	NA	NA	0
MMA201	1	0	4	2004	2004	0	NA	5650	5262	0.93	56.9	47.66	NA	773	1431	129.05	96.53	NA	31731.2	8.53953	1	0	0	0	0	0	0	0	0	0	0	0	0	0	1	0	0	0	1	0	0	NA	NA	NA	NA	NA	NA	NA	0
MMA202	1	0	6	2010	2010	0	NA	8130	12900	1.59	81.87	116.85	NA	851	2002	142.07	135.04	NA	46943.5	7.4877	0	0	0	0	0	0	0	0	0	0	0	0	0	0	0	0	0	0	0	0	0	0.4	12.5	NA	NA	NA	NA	NA	0
MMA203	1	1	6	2010	2010	0	NA	4100	5100	1.24	41.29	46.2	NA	NA	NA	0	0	NA	34844.8	10.4764	0	0	0	0	0	0	0	0	0	0	0	0	0	0	0	0	0	0	1	0	0	1.2	NA	NA	NA	NA	NA	NA	0
MMA204	1	0	2	2003	2003	0	4	8549	8327	0.97	86.09	75.43	NA	569.3	1650	95.04	111.3	NA	46250.4	8.69353	0	0	0	0	0	0	0	0	0	0	0	0	0	0	1	1	0	0	1	0	0	0.26	NA	NA	NA	NA	NA	NA	0
MMA205	1	0	7	2001	2001	0	730	6712	8790	1.31	67.59	79.62	NA	NA	NA	0	0	NA	34311.8	9.54503	0	0	0	0	0	0	0	0	0	0	0	0	0	0	0	0	0	0	0	1	0	NA	NA	NA	NA	NA	NA	NA	0
MMA206	1	0	3	2013	2013	0	NA	1500	3800	2.53	15.11	34.42	NA	141	470	23.54	31.7	NA	42723.9	8.71132	0	0	0	0	0	0	0	0	0	0	0	0	0	0	0	0	0	0	0	0	0	NA	NA	NA	NA	NA	NA	NA	0
MMA207	1	0	2	2007	2008	0	365	530	820	1.55	5.34	7.43	NA	34	512	5.68	34.54	NA	61036.8	NA	1	1	1	1	0	0	0	0	0	0	0	0	0	0	0	0	0	0	0	0	0	NA	NA	NA	NA	NA	NA	NA	0
MMA208	1	1	13	1992	1995	0	98	15046	14463	0.96	151.52	131.01	NA	211	621	35.23	41.89	NA	76673.7	12.8144	0	0	0	0	0	0	0	0	0	0	0	0	0	0	0	0	1	0	0	0	1	NA	NA	NA	NA	NA	NA	NA	0
MMA209	1	1	NA	2011	2011	0	NA	670	3250	4.85	6.75	29.44	NA	NA	NA	0	0	NA	62923	9.34457	0	0	0	0	0	0	0	0	0	0	0	0	0	0	0	0	0	0	0	0	0	NA	NA	NA	NA	NA	NA	NA	0
MMA210	1	1	2	2010	2010	0	NA	470	490	1.04	4.73	4.44	NA	20	223	3.34	15.04	NA	51737.5	7.96339	0	0	0	0	0	0	0	0	0	0	0	0	0	0	0	0	0	0	0	0	0	NA	NA	NA	NA	NA	NA	NA	0
MMA211	0	1	2	2000	2000	0	NA	5359	6367	1.19	53.97	57.67	NA	NA	NA	0	0	NA	97922	10.3125	0	0	0	0	0	0	0	0	0	0	0	0	0	0	0	0	0	0	0	0	0	NA	NA	NA	NA	NA	NA	NA	0
MMA212	0	1	2	2001	2001	0	NA	7810	8916	1.14	78.65	80.76	NA	NA	NA	0	0	NA	31959.3	8.27978	0	0	0	0	0	0	0	0	1	1	0	0	0	0	0	0	1	0	1	0	0	NA	NA	NA	NA	NA	NA	NA	0
MMA213	0	0	2	1999	1999	0	NA	NA	NA	NA	NA	NA	NA	NA	NA	0	0	NA	44400.4	9.55804	0	0	0	0	0	0	0	0	0	0	0	0	0	0	0	0	0	0	0	0	0	NA	NA	NA	NA	NA	NA	NA	0
MMA214	0	1	NA	2012	2012	0	NA	NA	NA	NA	NA	NA	NA	NA	NA	0	0	NA	39229.2	9.98899	0	0	0	0	0	0	0	0	0	0	0	0	0	0	0	0	0	0	0	0	0	NA	NA	NA	NA	NA	NA	NA	0
MMA215	0	0	2	2005	2005	0	NA	6720	NA	NA	67.67	NA	NA	463	1270	77.3	85.67	NA	33825.2	7.66366	0	0	0	0	0	0	0	0	0	0	0	0	0	0	0	0	0	0	0	0	0	NA	NA	NA	NA	NA	NA	NA	0
MMA216	0	0	3	2004	2004	0	NA	16471	NA	NA	165.87	NA	NA	1066	2263	177.96	152.65	NA	44332	11.6873	0	0	0	0	0	0	0	0	0	0	0	0	0	0	0	0	0	0	0	0	0	NA	NA	NA	NA	NA	NA	NA	0
MMA217	0	0	1	1998	1998	0	NA	4181	4873	1.17	42.1	44.14	NA	NA	NA	0	0	NA	27791.7	11.0148	0	0	0	0	0	0	0	0	0	0	0	0	0	0	0	0	0	0	0	0	0	NA	NA	NA	NA	NA	NA	NA	0
MMA218	0	1	3	2002	2002	0	NA	NA	NA	NA	NA	NA	NA	NA	NA	0	0	NA	51956.2	10.6579	0	0	0	0	0	0	0	0	0	0	0	0	0	0	0	0	0	0	0	0	0	NA	NA	NA	NA	NA	NA	NA	0
MMA219	0	1	10	2008	2008	0	NA	NA	NA	NA	NA	NA	NA	NA	NA	0	0	NA	41382.6	7.79158	0	0	0	0	0	0	0	0	0	0	0	0	0	0	0	0	0	0	0	0	0	NA	NA	NA	NA	NA	NA	NA	0
MMA220	0	0	2	2016	2016	0	NA	NA	NA	NA	NA	NA	NA	NA	NA	0	0	NA	30945.3	10.8705	0	0	0	0	0	0	0	0	0	0	0	0	0	0	0	0	0	0	0	0	0	NA	NA	NA	NA	NA	NA	NA	0
MMA221	0	1	10	2008	2008	0	NA	NA	NA	NA	NA	NA	NA	NA	NA	0	0	NA	44433.1	NA	0	0	0	0	0	0	0	0	0	0	0	0	0	0	0	0	0	0	0	0	0	NA	NA	NA	NA	NA	NA	NA	0
MMA222	0	1	2	2000	2000	0	NA	11490	14679	1.28	115.71	132.96	NA	NA	NA	0	0	NA	37114.4	9.23758	0	0	0	0	0	0	0	0	0	0	0	0	0	0	0	0	0	0	0	0	0	NA	NA	NA	NA	NA	NA	NA	0
MMA223	0	0	4	1999	1999	0	NA	NA	NA	NA	NA	NA	NA	NA	NA	0	0	NA	49671.5	10.2156	0	0	0	0	0	0	0	0	0	0	0	0	0	0	0	0	0	0	0	1	0	NA	NA	NA	NA	NA	NA	NA	0
MMA224	0	0	4	2010	2010	0	NA	6300	7000	1.11	63.44	63.41	NA	NA	NA	0	0	NA	39091.6	9.93246	0	0	0	0	0	0	0	0	0	0	0	0	0	0	0	0	0	0	0	0	0	NA	NA	NA	NA	NA	NA	NA	0
MMA225	0	1	6	1997	1997	0	1095	4231	3308	0.78	42.61	29.96	NA	NA	NA	0	0	NA	71800.1	7.20574	0	0	0	0	0	0	0	0	0	0	0	0	0	0	0	0	0	0	0	0	0	NA	NA	NA	NA	NA	NA	NA	0
MMA226	0	0	2	2001	2001	0	NA	NA	NA	NA	NA	NA	NA	NA	NA	0	0	NA	100052	9.43858	0	0	0	0	0	0	0	0	0	0	0	0	0	0	0	0	0	0	0	0	0	NA	NA	NA	NA	NA	NA	NA	0
MMA227	0	0	3	2005	2005	1	28	4948	4356	0.88	49.83	39.46	NA	234	508	39.07	34.27	NA	39397.1	10.22	0	0	0	0	0	1	1	0	0	0	0	0	0	0	0	0	1	1	0	0	0	2.054	NA	53.69	7.43	-2.3	NA	NA	0
MMA228	0	0	3	2006	2006	0	NA	NA	NA	NA	NA	NA	NA	NA	NA	0	0	NA	74800.8	7.40991	0	0	0	0	0	0	0	0	0	0	0	0	0	0	0	0	0	0	0	0	0	NA	NA	NA	NA	NA	NA	NA	0
MMA229	0	1	7	2007	2007	0	NA	5500	5500	1	55.39	49.82	NA	NA	NA	0	0	NA	53077.2	11.0416	0	0	0	0	0	0	0	0	0	0	0	0	0	0	0	0	0	0	0	0	0	NA	NA	NA	NA	NA	NA	NA	0
MMA230	0	0	3	2002	2002	0	NA	11124	14362	1.29	112.02	130.09	NA	NA	NA	0	0	NA	45063.9	11.7898	0	0	0	0	0	0	0	0	0	0	0	0	0	0	0	0	0	0	0	0	0	NA	NA	NA	NA	NA	NA	NA	0
[truncated: 56 more columns]
