# Supplementary material for: Integrated multi-omics reveals anaplerotic rewiring in methylmalonyl-CoA mutase deficiency
Source: Nat Metab. 2023 Jan 26;5(1):80–95. doi: 10.1038/s42255-022-00720-8 (PMC9886552; doi:10.1038/s42255-022-00720-8)
Supplement: Source Data Fig. 3 — RNA-seq mouse statistical source data. [file 42255_2022_720_MOESM5_ESM.xlsx]

## Sheet: Source data Table 2 Mouse brain
Identifier	gene_name	transcript_id	type	width	gc	GO BP	GO CC	GO MF	isPresent	fold change	log2 Ratio	gfold (log2 Change)	pValue	fdr	2_GT150303brain [normalized count]	4_GT150303brain [normalized count]	5_GT150303brain [normalized count]	7_GT150303brain [normalized count]	12_GT150303brain [normalized count]	15_GT150303brain [normalized count]	16_GT150303brain [normalized count]	21_GT150402brain [normalized count]	2_GT150303brain [FPKM]	4_GT150303brain [FPKM]	5_GT150303brain [FPKM]	7_GT150303brain [FPKM]	12_GT150303brain [FPKM]	15_GT150303brain [FPKM]	16_GT150303brain [FPKM]	21_GT150402brain [FPKM]
ENSMUSG00000023921	Mut	ENSMUST00000169611	protein_coding	3680	0.42	GO:0008152; GO:0009791; GO:0050667	GO:0005739	GO:0003824; GO:0004494; GO:0016853; GO:0016866; GO:0031419; GO:0046872; GO:0072341	TRUE	0.65697	-0.6061	-0.4229	2.2e-16	3.35e-12	922.6	853.9	855.3	914.9	517.8	563.9	414.3	419	12.57	11.61	11.57	12.24	7.165	7.494	5.605	5.489
ENSMUSG00000042613	Pbxip1	ENSMUST00000146630; ENSMUST00000145753; ENSMUST00000038942; ENSMUST00000141340; ENSMUST00000130858	protein_coding	1430	0.574	GO:0008150; GO:0045892	GO:0005634; GO:0005856; GO:0005874	GO:0003674	TRUE	0.73113	-0.4518	-0.1113	8.24e-11	6.25e-07	1605	1544	1522	1728	964.1	1223	929.7	1080	56.31	54.02	52.96	59.5	34.33	41.83	32.37	36.4
ENSMUSG00000090015	Gm15446	ENSMUST00000146564; ENSMUST00000170826; ENSMUST00000112544	protein_coding	1390	0.397	GO:0008150	GO:0005575	GO:0003674; GO:0046872	TRUE	1.33506	0.4169	0.3595	1.5e-07	0.0007599	588.5	328.4	403.5	320.6	763.2	739.2	654.3	774.6	21.24	11.82	14.45	11.35	27.96	26.01	23.44	26.86
ENSMUSG00000059824	Dbp	ENSMUST00000107741; ENSMUST00000123587; ENSMUST00000107740; ENSMUST00000080885; ENSMUST00000155439	protein_coding	1210	0.569	GO:0006351; GO:0006355; GO:0007623; GO:0045944; GO:0048511	GO:0005634	GO:0000977; GO:0001077; GO:0003677; GO:0003700; GO:0043565	TRUE	0.793829	-0.3331	0	5.42e-07	0.002056	1247	1460	1515	1330	985.3	1109	1044	983.1	51.69	60.36	62.29	54.13	41.47	44.81	42.97	39.16
ENSMUSG00000029822	Osbpl3	ENSMUST00000114466; ENSMUST00000136926; ENSMUST00000147621; ENSMUST00000154333; ENSMUST00000114468; ENSMUST00000133141; ENSMUST00000141466; ENSMUST00000090019; ENSMUST00000071728; ENSMUST00000146341	protein_coding	2390	0.513	GO:0006810; GO:0006869; GO:0008150	GO:0005829; GO:0005886; GO:0031965; GO:0097038	GO:0008289; GO:0015485	TRUE	1.27624	0.3519	0.1031	2.72e-06	0.008257	559.5	464.4	592.5	454.7	795.7	764.6	640.9	789.7	11.74	9.721	12.34	9.367	16.95	15.64	13.35	15.93
ENSMUSG00000056919	4922501C03Rik	ENSMUST00000139301; ENSMUST00000093802; ENSMUST00000144137	protein_coding	3780	0.442	GO:0030030; GO:0042384	GO:0005813; GO:0005814; GO:0005856; GO:0005874; GO:0005879	GO:0005515	TRUE	0.790041	-0.34	0	4.17e-06	0.01055	520.9	470.9	484.6	528.9	344.5	323.9	413	339.5	6.911	6.232	6.38	6.888	4.641	4.19	5.441	4.33
ENSMUSG00000021215	Net1	ENSMUST00000091853; ENSMUST00000099946	protein_coding	3390	0.474	GO:0032321; GO:0035023; GO:0035556; GO:0043065; GO:0070301; GO:0071479; GO:1900026	GO:0005634; GO:0005737; GO:0005886	GO:0005085; GO:0005089; GO:0005515; GO:0017049	TRUE	0.821595	-0.2835	0	6.04e-05	0.1309	734.2	766.9	868.7	754.6	579.3	612.2	532.5	659.7	10.86	11.32	12.75	10.96	8.702	8.831	7.821	9.38
ENSMUSG00000074634	Gm7120	ENSMUST00000099147; ENSMUST00000177361; ENSMUST00000176171; ENSMUST00000175835	protein_coding	1500	0.495	GO:0008150	GO:0005575	GO:0003674	TRUE	0.825534	-0.2766	-0.4018	8.87e-05	0.1683	90.17	73.08	81.12	65.43	29	38.1	30.46	53.72	3.015	2.438	2.691	2.147	0.9845	1.242	1.011	1.726
ENSMUSG00000009687	Fxyd5	ENSMUST00000161805; ENSMUST00000009831; ENSMUST00000161259; ENSMUST00000162250; ENSMUST00000162733; ENSMUST00000161684; ENSMUST00000159753; ENSMUST00000162087; ENSMUST00000162116; ENSMUST00000159924; ENSMUST00000160689; ENSMUST00000160006	protein_coding	919	0.545	GO:0006810; GO:0006811	GO:0016020; GO:0016021	GO:0003779; GO:0005216; GO:0045296	TRUE	1.22527	0.2931	0	0.0001127	0.1797	259.2	217.4	261.8	227.9	316.9	337.9	339.9	332	14.15	11.83	14.18	12.21	17.56	17.98	18.42	17.41
ENSMUSG00000023067	Cdkn1a	ENSMUST00000122348; ENSMUST00000023829; ENSMUST00000119901	protein_coding	1170	0.568	GO:0000079; GO:0000082; GO:0000086; GO:0006468; GO:0006974; GO:0006977; GO:0007049; GO:0007050; GO:0007346; GO:0008285; GO:0009411; GO:0010629; GO:0030308; GO:0030890; GO:0031668; GO:0033158; GO:0042326; GO:0042771; GO:0043066; GO:0043068; GO:0045736; GO:0045860; GO:0048146; GO:0051726; GO:0071479; GO:0071850; GO:0090398; GO:2000278; GO:2000379	GO:0000307; GO:0005622; GO:0005634; GO:0005737; GO:0005829; GO:0043231; GO:0070557	GO:0004860; GO:0004861; GO:0005515; GO:0016301; GO:0016740; GO:0019912; GO:0030332; GO:0032403; GO:0046872	TRUE	1.22468	0.2924	0	0.0001245	0.1797	621.5	621.7	600.7	475.5	883.4	682.1	896.8	720.9	26.64	26.58	25.55	20.01	38.45	28.51	38.16	29.7
ENSMUSG00000036036	Zfp57	ENSMUST00000173588; ENSMUST00000172527; ENSMUST00000172580; ENSMUST00000089968; ENSMUST00000174524; ENSMUST00000174016; ENSMUST00000172540; ENSMUST00000174470; ENSMUST00000069250; ENSMUST00000174747; ENSMUST00000174672; ENSMUST00000172502; ENSMUST00000173921	protein_coding	1020	0.508	GO:0000122; GO:0006349; GO:0006351; GO:0006355; GO:0007275; GO:0043045	GO:0005622; GO:0005634; GO:0005720	GO:0003676; GO:0003677; GO:0005515; GO:0046872	TRUE	1.21647	0.2827	0	0.0001302	0.1797	293	309	285.4	301	407.4	351.8	424	398.6	14.41	15.16	13.93	14.53	20.34	16.87	20.7	18.84
ENSMUSG00000039568	Ubald1	ENSMUST00000037843; ENSMUST00000143873	protein_coding	3300	0.581	GO:0008150	GO:0005575	GO:0003674	TRUE	1.18411	0.2438	0	0.0002011	0.2376	1279	1200	1289	1311	1502	1672	1736	1400	19.44	18.19	19.43	19.55	23.18	24.77	26.2	20.45
ENSMUSG00000095276	Gfy	ENSMUST00000179443	protein_coding	1880	0.585	GO:0007608; GO:0050896; GO:0060271; GO:0097499	GO:0005794; GO:0016020; GO:0016021; GO:0030173	GO:0003674	TRUE	1.1267	0.1721	1.184	0.0002076	0.2376	34.62	9.251	12.32	5.453	87.71	43.18	23.15	102.1	0.9236	0.2462	0.3262	0.1428	2.376	1.123	0.6131	2.617
ENSMUSG00000074220	Zfp382	ENSMUST00000098596; ENSMUST00000156543; ENSMUST00000153792	protein_coding	962	0.515	GO:0006351; GO:0006355; GO:0045892	GO:0005622; GO:0005634	GO:0003676; GO:0003677; GO:0046872	TRUE	0.826966	-0.2741	-0.249	0.0002191	0.2376	120.8	86.04	100.6	124.3	72.15	59.7	37.77	65.54	6.296	4.474	5.205	6.362	3.819	3.035	1.955	3.284
ENSMUSG00000032327	Stra6	ENSMUST00000034880; ENSMUST00000133287; ENSMUST00000128378; ENSMUST00000134955; ENSMUST00000147134; ENSMUST00000136154; ENSMUST00000167479; ENSMUST00000136338; ENSMUST00000150820; ENSMUST00000085677; ENSMUST00000128021; ENSMUST00000134450; ENSMUST00000170397; ENSMUST00000145886	protein_coding	1380	0.569	GO:0001568; GO:0001822; GO:0003184; GO:0003281; GO:0006810; GO:0007507; GO:0007612; GO:0007631; GO:0030324; GO:0030325; GO:0030540; GO:0042297; GO:0043583; GO:0043585; GO:0048286; GO:0048520; GO:0048546; GO:0048566; GO:0048589; GO:0048745; GO:0048844; GO:0050890; GO:0050905; GO:0060322; GO:0060323; GO:0060325; GO:0060426; GO:0060539; GO:0060900; GO:0061029; GO:0061038; GO:0061143; GO:0061156; GO:…	GO:0005886; GO:0016020; GO:0016021; GO:0043234	GO:0004872; GO:0051183	TRUE	1.21883	0.2855	0.1625	0.0002655	0.2671	95.8	92.51	93.44	76.34	142.2	130.8	185.2	120.3	3.482	3.354	3.369	2.723	5.246	4.636	6.682	4.203
ENSMUSG00000062296	Trank1	ENSMUST00000078626	protein_coding	10500	0.513	GO:0008150	GO:0005575	GO:0003674; GO:0005524; GO:0016787	TRUE	1.15966	0.2137	0	0.0002874	0.2671	6064	7166	6914	6413	7623	8239	7543	8308	28.97	34.14	32.77	30.07	36.97	38.37	35.77	38.14
ENSMUSG00000034799	Unc13a	ENSMUST00000030170; ENSMUST00000175909; ENSMUST00000177517; ENSMUST00000177032; ENSMUST00000176426; ENSMUST00000176777; ENSMUST00000175780; ENSMUST00000176127	protein_coding	2800	0.564	GO:0001956; GO:0006887; GO:0007268; GO:0007528; GO:0016081; GO:0016082; GO:0016188; GO:0035249; GO:0035556; GO:0048172; GO:0050435; GO:0060384	GO:0005737; GO:0005886; GO:0016020; GO:0030054; GO:0030424; GO:0031594; GO:0045202	GO:0005515; GO:0019992; GO:0046872	TRUE	1.14243	0.1921	0	0.000299	0.2671	5539	6008	5871	5768	6665	6516	6567	7261	99.22	107.3	104.3	101.4	121.2	113.8	116.8	125
ENSMUSG00000042406	Atf4	ENSMUST00000109605	protein_coding	1720	0.541	GO:0006094; GO:0006351; GO:0006355; GO:0006357; GO:0007214; GO:0034976; GO:0043267; GO:0043525; GO:0045893; GO:0045944; GO:0070059	GO:0005622; GO:0005634; GO:0005667; GO:0005737; GO:0005856; GO:0005886; GO:0016020; GO:0032590	GO:0003677; GO:0003700; GO:0005515; GO:0008022; GO:0043565	TRUE	1.16829	0.2244	0	0.0003298	0.2696	2075	2150	2253	1995	2467	2517	2888	2403	60.5	62.53	65.18	57.09	73.04	71.57	83.6	67.36
ENSMUSG00000024261	Syt4	ENSMUST00000025110	protein_coding	3900	0.407	GO:0006810; GO:0006887; GO:0007269; GO:0017158; GO:0031339; GO:0045955; GO:0048489	GO:0005623; GO:0008021; GO:0016020; GO:0016021; GO:0030054; GO:0031045; GO:0031410; GO:0043005; GO:0045202; GO:0048471	GO:0000149; GO:0001786; GO:0005215; GO:0005509; GO:0030276; GO:0046872	TRUE	0.857733	-0.2214	0	0.000351	0.2696	4560	4426	4540	4537	4188	3340	3519	3895	58.64	56.77	57.94	57.26	54.68	41.89	44.93	48.14
ENSMUSG00000062309	Rpp25	ENSMUST00000080514	protein_coding	1350	0.591	GO:0008033; GO:0008150		GO:0003676; GO:0003723; GO:0004526; GO:0016787	TRUE	1.21647	0.2827	0	0.0003551	0.2696	169.9	148.9	160.2	148.3	248.3	257.8	197.4	199.8	6.311	5.52	5.905	5.408	9.365	9.34	7.28	7.136
ENSMUSG00000021719	Rgs7bp	ENSMUST00000063551	protein_coding	5830	0.444	GO:0007186; GO:0009968	GO:0005634; GO:0005737; GO:0005886; GO:0016020	GO:0005515	TRUE	0.862383	-0.2136	0	0.0004104	0.293	5023	4752	4980	5352	4337	4242	3717	4497	43.21	40.78	42.51	45.19	37.88	35.58	31.75	37.19
ENSMUSG00000021775	Nr1d2	ENSMUST00000143308; ENSMUST00000090543	protein_coding	3170	0.451	GO:0006351; GO:0006355; GO:0019216; GO:0042752; GO:0043401; GO:0045892; GO:0045893; GO:0048511; GO:0050727; GO:0055088; GO:2000505; GO:2001014	GO:0005634	GO:0001046; GO:0003677; GO:0003700; GO:0003707; GO:0004887; GO:0005515; GO:0008270; GO:0043565; GO:0046872	TRUE	0.853995	-0.2277	0	0.0004245	0.293	3066	3144	3163	2954	2761	2691	2154	2482	48.51	49.63	49.65	45.88	44.36	41.52	33.84	37.74
ENSMUSG00000059554	Ccdc28a	ENSMUST00000080860; ENSMUST00000174631; ENSMUST00000173962; ENSMUST00000174592; ENSMUST00000052648; ENSMUST00000173243	protein_coding	956	0.504	GO:0008150	GO:0005575	GO:0003674	TRUE	0.834047	-0.2618	0	0.000492	0.3194	535.4	463.5	558.6	528.9	338.1	452.2	394.8	406.1	28.09	24.25	29.08	27.24	18.01	23.13	20.56	20.48
ENSMUSG00000053414	Hunk	ENSMUST00000065856	protein_coding	5010	0.524	GO:0006468; GO:0016310		GO:0000166; GO:0004672; GO:0004674; GO:0005524; GO:0016301; GO:0016740; GO:0016772	TRUE	0.836826	-0.257	0	0.0005225	0.3194	430.7	496.8	508.3	420.9	377.7	363.3	327.8	356.7	4.312	4.961	5.049	4.136	3.839	3.546	3.257	3.432
ENSMUSG00000074896	Ifit3	ENSMUST00000102825	protein_coding	1740	0.475	GO:0002376; GO:0035457; GO:0035458; GO:0045087; GO:0051607	GO:0005737; GO:0005739	GO:0005515; GO:0042802	TRUE	0.827597	-0.273	0	0.0005259	0.3194	198.9	232.2	232.1	201.7	149.2	142.3	166.9	159	5.732	6.676	6.637	5.708	4.368	3.998	4.777	4.405
ENSMUSG00000021270	Hsp90aa1	ENSMUST00000094361; ENSMUST00000155242; ENSMUST00000145255; ENSMUST00000129005; ENSMUST00000134967; ENSMUST00000124156; ENSMUST00000149189; ENSMUST00000021698	protein_coding	1190	0.47	GO:0001764; GO:0006200; GO:0006457; GO:0006809; GO:0006950; GO:0006986; GO:0010592; GO:0033160; GO:0042026; GO:0045040; GO:0045429; GO:0045585; GO:0045793; GO:0050790; GO:0051131	GO:0005622; GO:0005634; GO:0005737; GO:0005739; GO:0005829; GO:0009986; GO:0016323; GO:0016324; GO:0031012; GO:0031526; GO:0043005; GO:0043025; GO:0043234; GO:0048471; GO:0070062	GO:0000166; GO:0002134; GO:0002135; GO:0003729; GO:0005515; GO:0005524; GO:0005525; GO:0016887; GO:0017098; GO:0019901; GO:0019903; GO:0023026; GO:0030235; GO:0030911; GO:0032564; GO:0042802; GO:0042803; GO:0044325; GO:0051082	TRUE	0.876666	-0.1899	0	0.000569	0.3323	13860	13120	12240	12550	11370	10570	11770	10710	584.1	551.4	512	519.3	486.6	434.4	492.5	434
ENSMUSG00000036819	Jmjd4	ENSMUST00000108777; ENSMUST00000147163; ENSMUST00000126158; ENSMUST00000045279	protein_coding	4390	0.498	GO:0008150	GO:0005575	GO:0003674	TRUE	0.83979	-0.2519	0	0.0006277	0.3499	530.5	548.6	448.7	549.6	422.3	363.3	392.3	429.8	6.062	6.252	5.086	6.163	4.898	4.046	4.45	4.719
ENSMUSG00000026278	Bok	ENSMUST00000027499	protein_coding	1430	0.609	GO:0006915; GO:0006919; GO:0008630; GO:0042981; GO:0043065; GO:0051402; GO:0072332; GO:0097192; GO:1900119	GO:0005634; GO:0005737; GO:0005739; GO:0005741; GO:0031966	GO:0042803; GO:0046982; GO:0046983; GO:0051400	TRUE	1.20347	0.2672	0	0.0006452	0.3499	399.3	398.7	544.2	472.2	563	618.6	774.9	541.5	14.01	13.95	18.94	16.26	20.05	21.15	26.98	18.25
ENSMUSG00000096768	Erdr1	ENSMUST00000179077; ENSMUST00000179483; ENSMUST00000177671; ENSMUST00000177591	protein_coding	764	0.658	GO:0008285; GO:0030336; GO:0035019	GO:0005575	GO:0003674	TRUE	0.888288	-0.1709	-1.038	0.0008182	0.4284	622.3	942.7	1491	679.4	273	489	162.1	347	40.86	61.73	97.11	43.78	18.2	31.3	10.56	21.9
ENSMUSG00000058806	Col13a1	ENSMUST00000105454; ENSMUST00000105452; ENSMUST00000145469; ENSMUST00000051826; ENSMUST00000105453; ENSMUST00000105451; ENSMUST00000153120	protein_coding	2220	0.575	GO:0001503; GO:0007155; GO:0007160; GO:0007275; GO:0030154	GO:0005581; GO:0005886; GO:0005911; GO:0016020; GO:0016021	GO:0008201	TRUE	0.871335	-0.1987	-0.4928	0.0008766	0.4437	49.91	46.26	36.96	35.99	17.68	10.16	15.84	29.01	1.128	1.042	0.8286	0.798	0.4056	0.2238	0.3553	0.6299
ENSMUSG00000074578	1500012F01Rik	ENSMUST00000125841; ENSMUST00000143587; ENSMUST00000136378; ENSMUST00000125674; ENSMUST00000145859	protein_coding	624	0.481	GO:0008150	GO:0005575	GO:0003674	TRUE	1.19483	0.2568	0	0.001007	0.4931	350.2	383	443.6	342.4	452	591.9	584.8	431.9	28.15	30.71	35.38	27.01	36.88	46.38	46.67	33.36
ENSMUSG00000056054	S100a8	ENSMUST00000069927	protein_coding	392	0.429	GO:0002376; GO:0002523; GO:0006914; GO:0006915; GO:0006919; GO:0006935; GO:0006954; GO:0030593; GO:0045087; GO:0050727; GO:0050729; GO:0070488; GO:2001244	GO:0005576; GO:0005615; GO:0005737; GO:0005856; GO:0005886; GO:0016020; GO:0070062	GO:0005509; GO:0008017; GO:0008270; GO:0016209; GO:0035662; GO:0046872; GO:0050544; GO:0050786	TRUE	0.880503	-0.1836	-0.5593	0.00109	0.5172	43.47	53.66	91.38	37.08	26.17	10.16	17.06	36.53	5.562	6.848	11.6	4.656	3.4	1.268	2.167	4.492
ENSMUSG00000073617	Hdac4	ENSMUST00000097644	protein_coding	2390	0.51	GO:0000122; GO:0001501; GO:0002076; GO:0006338; GO:0006351; GO:0006355; GO:0006476; GO:0008284; GO:0008285; GO:0010832; GO:0010882; GO:0014894; GO:0016568; GO:0016575; GO:0033235; GO:0034983; GO:0042493; GO:0043393; GO:0043433; GO:0045668; GO:0045820; GO:0045892; GO:0045893; GO:0045944; GO:0048742; GO:0051091; GO:0051153; GO:0070555; GO:0070932; GO:0070933	GO:0000118; GO:0005634; GO:0005737; GO:0005829; GO:0017053; GO:0030017; GO:0030018; GO:0031594; GO:0031672; GO:0042641; GO:0043234	GO:0001047; GO:0003677; GO:0003714; GO:0004407; GO:0005515; GO:0008134; GO:0008270; GO:0016787; GO:0019901; GO:0030955; GO:0031078; GO:0032041; GO:0032129; GO:0033558; GO:0033613; GO:0034739; GO:0042826; GO:0043565; GO:0044212; GO:0046872; GO:0046969; GO:0046970; GO:0070491; GO:0097372	TRUE	1.17919	0.2378	0	0.001221	0.5619	673	683.7	670.5	595.4	706.6	773.5	930.9	929.4	14.12	14.31	13.96	12.26	15.06	15.83	19.39	18.74
ENSMUSG00000022322	Shcbp1	ENSMUST00000022945	protein_coding	2130	0.402	GO:0008543; GO:2000177	GO:0005575	GO:0005515; GO:0042169	TRUE	0.91187	-0.1331	-0.8998	0.001259	0.5623	12.08	13.88	23.62	26.17	5.659	2.54	1.218	7.521	0.2844	0.3259	0.5518	0.6049	0.1353	0.05832	0.02848	0.1702
ENSMUSG00000073418	C4b	ENSMUST00000069507; ENSMUST00000173057; ENSMUST00000173669	protein_coding	2300	0.543	GO:0006956; GO:0016064	GO:0005576; GO:0005615; GO:0072562		TRUE	0.842296	-0.2476	0	0.00136	0.5899	720.5	866.8	654.1	747	541.1	671.9	603.1	446.9	15.71	18.85	14.15	15.99	11.98	14.29	13.06	9.367
ENSMUSG00000000560	Gabra2	ENSMUST00000000572	protein_coding	2390	0.417	GO:0001505; GO:0006810; GO:0006811; GO:0006821; GO:0006836; GO:0007214	GO:0005886; GO:0016020; GO:0016021; GO:0030054; GO:0030285; GO:0030424; GO:0032590; GO:0034707; GO:0045202; GO:0045211	GO:0004890; GO:0005216; GO:0005230; GO:0005254; GO:0008503	TRUE	0.862861	-0.2128	-0.5065	0.001423	0.5939	1679	1367	1113	1094	1070	505.5	577.5	574.8	35.23	28.62	23.18	22.53	22.8	10.34	12.03	11.59
ENSMUSG00000032383	Ppib	ENSMUST00000034947	protein_coding	960	0.535	GO:0006457; GO:0040018; GO:0050821; GO:0060348	GO:0005783; GO:0005790; GO:0070062	GO:0003755; GO:0016853; GO:0042277	TRUE	1.15773	0.2113	0	0.001449	0.5939	1631	1477	1920	1606	2059	1927	2088	1938	85.22	76.99	99.53	82.37	109.2	98.15	108.3	97.32
ENSMUSG00000020241	Col6a2	ENSMUST00000105413; ENSMUST00000001181; ENSMUST00000137365	protein_coding	4500	0.57	GO:0007155; GO:0070208	GO:0005576; GO:0005578; GO:0005581; GO:0005615; GO:0016020; GO:0031012; GO:0042383; GO:0043234; GO:0070062		TRUE	1.18715	0.2475	0	0.001514	0.5939	331.7	294.2	361.4	253	417.3	353.1	422.8	464.1	3.697	3.271	3.997	2.768	4.722	3.837	4.678	4.972
ENSMUSG00000040219	Ttc12	ENSMUST00000146666; ENSMUST00000055096	protein_coding	2730	0.48	GO:0008150	GO:0005575	GO:0003674	TRUE	0.840314	-0.251	0	0.001559	0.5939	178.7	221.1	193	210.5	110.3	160	158.4	138.6	3.284	4.052	3.519	3.795	2.058	2.867	2.889	2.447
ENSMUSG00000025145	Lrrc45	ENSMUST00000145781; ENSMUST00000155187; ENSMUST00000150225; ENSMUST00000026139; ENSMUST00000151852	protein_coding	1520	0.592	GO:0008150	GO:0005813	GO:0003674	TRUE	1.1425	0.1922	0	0.001565	0.5939	1299	1359	1534	1383	1601	1691	1647	1617	42.88	44.73	50.22	44.78	53.65	54.39	53.96	51.28
ENSMUSG00000026354	Lct	ENSMUST00000073490; ENSMUST00000162067	protein_coding	3400	0.509	GO:0001666; GO:0007584; GO:0008152; GO:0010033; GO:0010040; GO:0010045; GO:0010288; GO:0042493; GO:0045471	GO:0005903	GO:0000016; GO:0016740; GO:0016787; GO:0016798	TRUE	1.16441	0.2196	0.269	0.001619	0.594	40.25	77.71	48.26	76.34	97.61	160	99.91	81.65	0.5938	1.143	0.7063	1.105	1.462	2.302	1.463	1.158
ENSMUSG00000045817	Zfp36l2	ENSMUST00000060366	protein_coding	3530	0.548	GO:0000288; GO:0006402; GO:0030097; GO:0033077; GO:0035019; GO:0043488; GO:0048103; GO:0060216; GO:1900153; GO:2000737	GO:0005634; GO:0005737	GO:0003677; GO:0003723; GO:0017091; GO:0035925; GO:0046872	TRUE	1.17707	0.2352	0	0.001645	0.594	334.9	356.2	339.9	343.5	440.7	477.6	470.3	367.4	4.759	5.048	4.791	4.791	6.357	6.616	6.634	5.018
ENSMUSG00000029998	Pcyox1	ENSMUST00000153723; ENSMUST00000131500; ENSMUST00000129650; ENSMUST00000032065	protein_coding	1570	0.505	GO:0006821; GO:0030327; GO:0030328; GO:0055114	GO:0005764; GO:0005886; GO:0034361; GO:0070062	GO:0001735; GO:0008555; GO:0016491; GO:0016670	TRUE	0.880442	-0.1837	0	0.001682	0.594	2133	1889	1934	2083	1781	1702	1662	1759	68.16	60.2	61.32	65.31	57.77	53.01	52.71	54
ENSMUSG00000039529	Atp8b1	ENSMUST00000025482	protein_coding	6440	0.452	GO:0006812; GO:0008206; GO:0015914; GO:0045892	GO:0005783; GO:0005886; GO:0016020; GO:0016021; GO:0016324; GO:0031526	GO:0000166; GO:0000287; GO:0004012; GO:0005524; GO:0016787; GO:0019829; GO:0046872	TRUE	0.847626	-0.2385	0	0.00189	0.6411	95.8	109.2	98.57	104.7	55.88	86.37	58.48	62.31	0.7461	0.848	0.7617	0.8003	0.4418	0.6558	0.4522	0.4664
ENSMUSG00000050824	Sstr5	ENSMUST00000165183; ENSMUST00000051864	protein_coding	2660	0.566	GO:0007165; GO:0007186; GO:0007193; GO:0032467; GO:0038170; GO:0042593; GO:0050796	GO:0005737; GO:0005886; GO:0016020; GO:0016021	GO:0004871; GO:0004930; GO:0004994; GO:0005515	TRUE	0.913325	-0.1308	-0.8133	0.0019	0.6411	22.54	12.03	13.35	20.72	3.537	5.081	7.311	2.149	0.425	0.2262	0.2497	0.3835	0.0677	0.0934	0.1368	0.03894
ENSMUSG00000024112	Cacna1h	ENSMUST00000078496; ENSMUST00000159610; ENSMUST00000161658; ENSMUST00000161035; ENSMUST00000159052; ENSMUST00000161454; ENSMUST00000159048; ENSMUST00000159623; ENSMUST00000162820; ENSMUST00000159331	protein_coding	3120	0.609	GO:0006810; GO:0006811; GO:0006816; GO:0019233; GO:0032342; GO:0034651; GO:0034765; GO:0042391; GO:0055085; GO:0070509; GO:0070588; GO:2000344	GO:0005634; GO:0005737; GO:0005891; GO:0005901; GO:0016020; GO:0016021; GO:0030425; GO:0042383; GO:0043204	GO:0005216; GO:0005244; GO:0005245; GO:0005262; GO:0005515; GO:0008332; GO:0046872; GO:0097110	TRUE	1.14132	0.1907	0	0.00198	0.6536	1155	1322	1147	1232	1395	1471	1469	1380	18.57	21.2	18.29	19.44	22.77	23.05	23.45	21.31
ENSMUSG00000022621	Rabl2	ENSMUST00000171826; ENSMUST00000094056; ENSMUST00000165747; ENSMUST00000163376; ENSMUST00000171142; ENSMUST00000023294; ENSMUST00000172074; ENSMUST00000171580; ENSMUST00000170126; ENSMUST00000169466; ENSMUST00000172053	protein_coding	945	0.515	GO:0007264; GO:0007338; GO:0030317; GO:0042384	GO:0030990; GO:0097225	GO:0000166; GO:0005515; GO:0005525	TRUE	1.15669	0.21	0	0.002051	0.6618	599	659.6	727	648.9	778.8	857.3	764	792.9	31.79	34.92	38.28	33.8	41.96	44.37	40.25	40.45
ENSMUSG00000024187	Itfg3	ENSMUST00000151293; ENSMUST00000141240; ENSMUST00000153582; ENSMUST00000118487; ENSMUST00000114988	protein_coding	1570	0.539	GO:0008150	GO:0009986; GO:0016020; GO:0016021; GO:0070062	GO:0003674	TRUE	1.16046	0.2147	0	0.00211	0.6618	459.7	501.4	501.1	515.8	565.9	646.5	639.7	571.6	14.69	15.98	15.88	16.17	18.35	20.14	20.29	17.55
ENSMUSG00000067833	2900097C17Rik	ENSMUST00000088578	other	339	0.705				TRUE	0.907708	-0.1397	-0.5859	0.002136	0.6618	39.45	32.38	15.4	14.18	8.488	11.43	8.529	3.223	5.837	4.778	2.261	2.059	1.275	1.649	1.253	0.4583
ENSMUSG00000037860	Aim2	ENSMUST00000166137; ENSMUST00000173023; ENSMUST00000174263; ENSMUST00000147604; ENSMUST00000135370; ENSMUST00000151176	protein_coding	1120	0.443	GO:0002218; GO:0002230; GO:0002376; GO:0006915; GO:0006954; GO:0032088; GO:0032461; GO:0032731; GO:0033209; GO:0035458; GO:0035690; GO:0045087; GO:0050702; GO:0050718; GO:0051092; GO:0070269; GO:2001056	GO:0005737; GO:0097169	GO:0003677; GO:0003690; GO:0005515; GO:0042802	TRUE	1.1632	0.2181	0.1658	0.00228	0.6787	64.41	52.73	46.21	79.61	118.1	141	82.85	74.13	2.884	2.355	2.053	3.499	5.371	6.156	3.683	3.191
ENSMUSG00000017724	Etv4	ENSMUST00000154512; ENSMUST00000131862; ENSMUST00000149099; ENSMUST00000107176; ENSMUST00000131117; ENSMUST00000137179; ENSMUST00000129160; ENSMUST00000132040; ENSMUST00000017868; ENSMUST00000140970; ENSMUST00000164750; ENSMUST00000129995	protein_coding	1090	0.615	GO:0006351; GO:0006355; GO:0008045; GO:0010628; GO:0033600; GO:0045893; GO:0048863; GO:0060444; GO:0060762	GO:0005622; GO:0005634; GO:0005730	GO:0003677; GO:0003700; GO:0043565	TRUE	1.17993	0.2387	0	0.002292	0.6787	223	282.2	258.8	295.5	299.2	360.7	343.6	405	10.26	12.95	11.81	13.35	13.98	16.18	15.7	17.91
ENSMUSG00000031410	Nxf7	ENSMUST00000127202; ENSMUST00000033784; ENSMUST00000141310; ENSMUST00000150900; ENSMUST00000137977; ENSMUST00000113163	protein_coding	1280	0.468		GO:0005737	GO:0003723; GO:0003729	TRUE	1.12553	0.1706	0.4657	0.002357	0.6787	11.27	19.43	31.83	14.18	29.71	34.29	53.61	60.17	0.4416	0.7593	1.238	0.5452	1.182	1.31	2.085	2.266
ENSMUSG00000064293	Cntn4	ENSMUST00000130040; ENSMUST00000142626; ENSMUST00000132044; ENSMUST00000132395; ENSMUST00000089208; ENSMUST00000123596; ENSMUST00000113264; ENSMUST00000113261; ENSMUST00000079416; ENSMUST00000113258; ENSMUST00000125904; ENSMUST00000113260	protein_coding	2320	0.434	GO:0007155; GO:0007399; GO:0031175; GO:0045665	GO:0005576; GO:0005886; GO:0016020; GO:0031225		TRUE	0.868802	-0.2029	0	0.002369	0.6787	849.3	753	739.3	796.1	670.5	618.6	684.8	640.3	18.36	16.24	15.86	16.89	14.72	13.04	14.7	13.3
ENSMUSG00000091854	Mier2	ENSMUST00000172158	protein_coding	1400	0.622	GO:0006351; GO:0006355; GO:0008150	GO:0005575; GO:0005634	GO:0003674; GO:0003677; GO:0003682	TRUE	1.16967	0.2261	0	0.002485	0.6816	336.5	332.1	312.1	297.7	425.8	396.3	441.1	354.6	12.06	11.87	11.1	10.47	15.49	13.84	15.69	12.21
ENSMUSG00000028137	Celf3	ENSMUST00000029784	protein_coding	2740	0.576	GO:0000381; GO:0006397; GO:0007283; GO:0008380; GO:0030317; GO:0048026	GO:0005634; GO:0005737	GO:0000166; GO:0003676; GO:0003723	TRUE	1.13871	0.1874	0	0.002492	0.6816	2282	2450	2394	2576	2570	2787	2911	3120	41.76	44.73	43.49	46.28	47.76	49.73	52.9	54.89
ENSMUSG00000055430	Nap1l5	ENSMUST00000059539	protein_coding	1890	0.443	GO:0006334; GO:0008150	GO:0005575; GO:0005634	GO:0003674	TRUE	0.891187	-0.1662	0	0.002513	0.6816	10390	9658	10440	10810	8948	9771	8785	8623	275.6	255.7	274.9	281.7	241.1	252.8	231.4	219.9
ENSMUSG00000026617	Bpnt1	ENSMUST00000110965; ENSMUST00000137757; ENSMUST00000151769; ENSMUST00000027916	protein_coding	1020	0.534	GO:0016311; GO:0046854	GO:0005575	GO:0000287; GO:0004441; GO:0008441; GO:0016787; GO:0046872	TRUE	0.885276	-0.1758	0	0.002629	0.7005	1299	1361	1341	1260	1119	1127	1120	1184	63.85	66.75	65.42	60.79	55.86	54.01	54.66	55.95
ENSMUSG00000024560	Cxxc1	ENSMUST00000025444	protein_coding	2620	0.584	GO:0006351; GO:0006355; GO:0045893; GO:0051568	GO:0005634; GO:0016363; GO:0016607; GO:0035097; GO:0048188	GO:0003677; GO:0008270; GO:0042800; GO:0045322; GO:0046872	TRUE	1.13501	0.1827	0	0.002681	0.7006	955.6	993.6	1032	1064	1199	1119	1201	1195	18.29	18.97	19.6	20	23.3	20.89	22.83	21.98
ENSMUSG00000030789	Itgax	ENSMUST00000033053	protein_coding	4040	0.516	GO:0007155; GO:0007229; GO:0050798; GO:0051607	GO:0008305; GO:0009897; GO:0016020; GO:0016021	GO:0046872	TRUE	0.919295	-0.1214	-0.8051	0.002722	0.7006	15.3	23.13	10.27	16.36	3.537	7.621	1.218	4.298	0.1899	0.2864	0.1265	0.1993	0.04458	0.09225	0.01502	0.05128
ENSMUSG00000027296	Itpka	ENSMUST00000028758	protein_coding	1820	0.611	GO:0006020; GO:0006468; GO:0016310; GO:0030036; GO:0048167; GO:0061003; GO:0097062	GO:0043197	GO:0000166; GO:0004683; GO:0005516; GO:0005524; GO:0008440; GO:0016301; GO:0016740; GO:0048365	TRUE	1.16951	0.2259	0	0.002811	0.7056	1225	1400	1532	1214	1442	1672	2129	1593	33.77	38.48	41.89	32.83	40.35	44.91	58.24	42.2
ENSMUSG00000028657	Ppt1	ENSMUST00000120157; ENSMUST00000097902; ENSMUST00000030412; ENSMUST00000121870	protein_coding	1780	0.472	GO:0002084; GO:0006309; GO:0006464; GO:0006898; GO:0006907; GO:0007040; GO:0007042; GO:0007269; GO:0007399; GO:0007420; GO:0007601; GO:0007625; GO:0008306; GO:0008344; GO:0015031; GO:0016042; GO:0030308; GO:0031579; GO:0032429; GO:0043066; GO:0043524; GO:0044257; GO:0044265; GO:0048260; GO:0048549; GO:0051181; GO:0051186	GO:0005576; GO:0005615; GO:0005634; GO:0005764; GO:0005794; GO:0008021; GO:0030424; GO:0030425; GO:0043005; GO:0043025; GO:0045121; GO:0045202	GO:0008474; GO:0016290; GO:0016787	TRUE	0.897386	-0.1562	0	0.002835	0.7056	2472	2590	2547	2579	2331	2181	2252	2234	69.67	72.8	71.22	71.33	66.7	59.91	62.99	60.49
ENSMUSG00000074818	Pdzd7	ENSMUST00000145391; ENSMUST00000038901; ENSMUST00000169459	protein_coding	3260	0.567		GO:0005615; GO:0005634; GO:0005929		TRUE	1.1774	0.2356	0	0.002904	0.7056	153.8	138.8	184.8	153.8	190.3	231.2	209.6	225.6	2.366	2.13	2.821	2.322	2.972	3.468	3.201	3.336
ENSMUSG00000071862	Lrrtm2	ENSMUST00000091636	protein_coding	5660	0.385	GO:0050808	GO:0005886; GO:0016020; GO:0016021; GO:0030054; GO:0045202; GO:0045211; GO:0060076	GO:0042043	TRUE	0.865737	-0.208	0	0.002947	0.7056	1335	1241	1150	1357	1107	997.1	904.1	1165	11.83	10.97	10.11	11.8	9.959	8.614	7.953	9.919
ENSMUSG00000048001	Hes5	ENSMUST00000049621; ENSMUST00000151480	protein_coding	812	0.639	GO:0000122; GO:0002062; GO:0006351; GO:0006355; GO:0006366; GO:0006461; GO:0007155; GO:0007219; GO:0007224; GO:0007275; GO:0007399; GO:0007420; GO:0008284; GO:0014003; GO:0021537; GO:0021781; GO:0021861; GO:0021915; GO:0022010; GO:0030154; GO:0030513; GO:0031641; GO:0042491; GO:0042517; GO:0042668; GO:0043010; GO:0045595; GO:0045665; GO:0045747; GO:0045892; GO:0045893; GO:0045944; GO:0046427; GO:…	GO:0005634	GO:0001078; GO:0003677; GO:0003682; GO:0003690; GO:0005515; GO:0008134; GO:0046983	TRUE	1.16829	0.2244	0.1522	0.002974	0.7056	113.5	136	99.6	128.7	169.8	125.7	283.9	171.9	7.012	8.379	6.104	7.801	10.65	7.573	17.41	10.2
ENSMUSG00000032572	Col6a4	ENSMUST00000149207; ENSMUST00000137847; ENSMUST00000121963; ENSMUST00000132474	protein_coding	2510	0.526	GO:0007155; GO:0070208	GO:0005576; GO:0005578; GO:0005581; GO:0043234	GO:0003674	TRUE	1.16546	0.2209	0.1134	0.003124	0.7243	54.74	52.73	45.18	81.79	89.83	86.37	99.91	95.62	1.094	1.051	0.8957	1.604	1.822	1.683	1.982	1.836
ENSMUSG00000044948	Wdr96	ENSMUST00000160247; ENSMUST00000162657; ENSMUST00000026048; ENSMUST00000159999; ENSMUST00000161832; ENSMUST00000159204; ENSMUST00000160970	protein_coding	1970	0.468	GO:0008150	GO:0005575	GO:0003674	TRUE	0.858446	-0.2202	-0.03184	0.003149	0.7243	72.46	107.3	72.9	99.24	54.46	50.81	62.14	52.65	1.845	2.725	1.842	2.48	1.408	1.261	1.571	1.288
ENSMUSG00000005864	Cnga2	ENSMUST00000006020; ENSMUST00000145642	protein_coding	1720	0.496	GO:0006810; GO:0006811; GO:0006812; GO:0006813; GO:0007603; GO:0007608; GO:0034220; GO:0034765; GO:0042391; GO:0050896; GO:0051289; GO:0051290; GO:0051899; GO:0055085; GO:0071805	GO:0005886; GO:0005887; GO:0016020; GO:0016021; GO:0017071; GO:0043204	GO:0000166; GO:0005216; GO:0005222; GO:0005223; GO:0005249; GO:0005516; GO:0030552; GO:0030553	TRUE	1.10168	0.1397	0.6404	0.00321	0.7243	24.96	4.626	12.32	4.362	35.37	25.4	34.12	37.6	0.7278	0.1345	0.3565	0.1248	1.047	0.7222	0.9876	1.054
ENSMUSG00000004892	Bcan	ENSMUST00000090971	protein_coding	3270	0.613	GO:0007155; GO:0021766	GO:0005576; GO:0005578; GO:0005615; GO:0030425; GO:0031225; GO:0045202	GO:0005540; GO:0030246	TRUE	1.11412	0.1559	0	0.003279	0.7243	6112	6327	6182	6407	6553	7071	7508	7205	93.75	96.8	94.09	96.45	102.1	105.7	114.3	106.2
ENSMUSG00000053441	Adamts19	ENSMUST00000052907	protein_coding	4670	0.491	GO:0006508; GO:0007229	GO:0005576; GO:0005578; GO:0031012	GO:0004222; GO:0008233; GO:0008237; GO:0008270; GO:0016787; GO:0046872	TRUE	1.13587	0.1838	0.2655	0.003333	0.7243	49.91	58.28	31.83	19.63	107.5	90.18	62.14	53.72	0.5361	0.6244	0.3392	0.2069	1.172	0.9443	0.6626	0.5545
ENSMUSG00000039963	Ccdc40	ENSMUST00000053440; ENSMUST00000155683; ENSMUST00000150358; ENSMUST00000125724; ENSMUST00000133788; ENSMUST00000126652; ENSMUST00000143066; ENSMUST00000035935; ENSMUST00000147037	protein_coding	1520	0.556	GO:0001947; GO:0003341; GO:0003351; GO:0003356; GO:0030324; GO:0035469; GO:0060287; GO:0070286; GO:0071907; GO:0071910	GO:0005737; GO:0005929; GO:0042995	GO:0003674	TRUE	0.867719	-0.2047	-0.1699	0.003339	0.7243	53.13	74.01	56.47	87.24	42.44	29.21	37.77	45.12	1.753	2.436	1.849	2.826	1.422	0.9398	1.237	1.431
ENSMUSG00000053141	Ptprt	ENSMUST00000109442; ENSMUST00000153770; ENSMUST00000109441; ENSMUST00000129015; ENSMUST00000109443; ENSMUST00000109445	protein_coding	6600	0.507	GO:0006470; GO:0007156; GO:0007169; GO:0016311; GO:0035335	GO:0005886; GO:0009986; GO:0016020; GO:0016021	GO:0004721; GO:0004725; GO:0008013; GO:0016787; GO:0016790; GO:0016791; GO:0045294; GO:0045295; GO:0045296; GO:0051393; GO:0070097	TRUE	0.88405	-0.1778	0	0.003465	0.731	2802	2705	2420	2808	2288	2141	2366	2443	21.3	20.5	18.25	20.95	17.65	15.87	17.85	17.84
ENSMUSG00000042766	Trim46	ENSMUST00000107464; ENSMUST00000139419; ENSMUST00000090924; ENSMUST00000125952; ENSMUST00000143637; ENSMUST00000041022	protein_coding	2150	0.589	GO:0008150	GO:0005575; GO:0005622	GO:0008270; GO:0046872	TRUE	1.12101	0.1648	0	0.003484	0.731	1488	1502	1460	1517	1617	1693	1736	1782	34.71	34.96	33.8	34.73	38.3	38.51	40.21	39.96
ENSMUSG00000020932	Gfap	ENSMUST00000067444; ENSMUST00000077902; ENSMUST00000127909	protein_coding	1870	0.542	GO:0009611; GO:0010625; GO:0010977; GO:0014002; GO:0030198; GO:0031102; GO:0045103; GO:0045109; GO:0051580; GO:0060020; GO:0060252; GO:0060291	GO:0005737; GO:0005882; GO:0016020; GO:0042995; GO:0044297; GO:0097449	GO:0005178; GO:0005198; GO:0005200; GO:0005515; GO:0019900	TRUE	0.888781	-0.1701	0	0.003559	0.731	7217	7060	6387	7229	5721	6363	6434	5724	193.6	188.9	170	190.3	155.8	166.4	171.3	147.6
ENSMUSG00000050071	Bex1	ENSMUST00000142172; ENSMUST00000058125; ENSMUST00000113120; ENSMUST00000113118	protein_coding	705	0.534	GO:0002052; GO:0007275; GO:0007399; GO:0030154; GO:0045665; GO:0048011	GO:0005634; GO:0005737	GO:0005515	TRUE	1.16223	0.2169	0	0.003606	0.731	581.3	465.3	582.2	561.6	641.5	630	805.4	665.1	41.35	33.02	41.1	39.22	46.34	43.7	56.88	45.47
ENSMUSG00000060681	Slc9a6	ENSMUST00000114784; ENSMUST00000144068; ENSMUST00000077741	protein_coding	3430	0.462	GO:0006810; GO:0006811; GO:0006814; GO:0008150	GO:0005739; GO:0005789; GO:0005886; GO:0016020; GO:0016021; GO:0030425; GO:0031410; GO:0031901; GO:0043679; GO:0044308; GO:0055037; GO:0055038	GO:0003674; GO:0015297	TRUE	0.889336	-0.1692	0	0.003611	0.731	3075	2807	2800	2888	2506	2520	2331	2706	44.97	40.94	40.62	41.45	37.21	35.93	33.84	38.03
ENSMUSG00000010803	Gabra1	ENSMUST00000132971; ENSMUST00000169305; ENSMUST00000020707; ENSMUST00000153147	protein_coding	1530	0.487	GO:0006810; GO:0006811; GO:0006821; GO:0007165; GO:0007214; GO:0051932	GO:0005886; GO:0005887; GO:0016020; GO:0016021; GO:0030054; GO:0034707; GO:0045202; GO:0045211	GO:0004890; GO:0005216; GO:0005230; GO:0005254; GO:0005515; GO:0008144; GO:0016917	TRUE	0.887796	-0.1717	0	0.003752	0.7415	8892	7996	8265	7508	7553	6891	6597	7266	291.5	261.4	268.8	241.6	251.4	220.2	214.7	228.9
ENSMUSG00000032637	Atxn2l	ENSMUST00000179818; ENSMUST00000040202; ENSMUST00000167759; ENSMUST00000166682	protein_coding	2830	0.557	GO:0010603; GO:0034063	GO:0005737; GO:0010494; GO:0016020; GO:0016607		TRUE	1.13163	0.1784	0	0.00389	0.7415	3822	3588	3573	3773	4875	4217	3910	4167	67.75	63.44	62.83	65.64	87.72	72.87	68.79	70.97
ENSMUSG00000027487	Cdk5rap1	ENSMUST00000028990; ENSMUST00000109731; ENSMUST00000152180; ENSMUST00000137918; ENSMUST00000148289; ENSMUST00000109730; ENSMUST00000150308	protein_coding	1260	0.505	GO:0000079; GO:0006400; GO:0009451; GO:0043412; GO:0045736	GO:0005575; GO:0005737	GO:0003824; GO:0016740; GO:0032403; GO:0046872; GO:0051536; GO:0051539	TRUE	1.17145	0.2283	0	0.003925	0.7415	134.4	140.6	147.9	183.2	242.6	198.1	246.1	162.2	5.352	5.583	5.84	7.158	9.805	7.69	9.726	6.207
ENSMUSG00000097786	4933429H19Rik	ENSMUST00000180833	other	423	0.749				TRUE	0.934936	-0.09706	-0.6281	0.00396	0.7415	8.856	9.251	18.48	10.91	4.244	0	2.437	1.074	1.05	1.094	2.174	1.269	0.5109	0	0.2869	0.1224
ENSMUSG00000026185	Igfbp5	ENSMUST00000137339; ENSMUST00000027377	protein_coding	5140	0.503	GO:0001558; GO:0006006; GO:0010906; GO:0014912; GO:0017148; GO:0030336; GO:0031069; GO:0040008; GO:0042593; GO:0043568; GO:0043569; GO:0044342; GO:0045668; GO:0048662; GO:0051146; GO:0051897; GO:0060056; GO:0071320; GO:0071407	GO:0005576; GO:0016942	GO:0001968; GO:0005520; GO:0019838; GO:0031994	TRUE	0.878735	-0.1865	0	0.003976	0.7415	4967	4532	3981	4929	4160	3587	3904	3972	48.47	44.11	38.54	47.21	41.22	34.13	37.82	37.25
ENSMUSG00000024213	Nudt3	ENSMUST00000114886; ENSMUST00000025050; ENSMUST00000176458; ENSMUST00000156429; ENSMUST00000062397; ENSMUST00000133048; ENSMUST00000146321; ENSMUST00000127236; ENSMUST00000176876	protein_coding	698	0.585	GO:0071544	GO:0005575	GO:0000287; GO:0008486	TRUE	1.12194	0.166	0	0.004048	0.7415	5294	5368	5637	5377	5593	6214	6759	6292	380.4	384.8	401.9	379.3	408	435.3	482.1	434.5
ENSMUSG00000016194	Hsd11b1	ENSMUST00000016338; ENSMUST00000162842; ENSMUST00000159644; ENSMUST00000160929; ENSMUST00000161737; ENSMUST00000161406	protein_coding	1030	0.473	GO:0006629; GO:0006704; GO:0006713; GO:0008152; GO:0008202; GO:0030324; GO:0043456; GO:0055114	GO:0005737; GO:0005783; GO:0005791; GO:0016020; GO:0016021; GO:0031965; GO:0043231; GO:0045177	GO:0003845; GO:0005496; GO:0016491; GO:0050661; GO:0070524	TRUE	1.16352	0.2185	0	0.004061	0.7415	503.2	522.7	711.6	608.5	662.8	748.1	737.1	819.8	24.5	25.39	34.38	29.08	32.77	35.52	35.64	38.37
ENSMUSG00000035615	Frmpd1	ENSMUST00000107804; ENSMUST00000044773; ENSMUST00000134280	protein_coding	3570	0.564	GO:0007165; GO:0008150	GO:0005856; GO:0005886; GO:0016020	GO:0003674	TRUE	1.16103	0.2154	0	0.004117	0.7415	393.7	431.1	385	437.3	454.8	518.2	610.4	485.6	5.531	6.041	5.367	6.03	6.487	7.098	8.514	6.557
ENSMUSG00000049092	Gpr137c	ENSMUST00000151749; ENSMUST00000147957; ENSMUST00000146150	protein_coding	1500	0.488	GO:0008150	GO:0005575	GO:0003674	TRUE	0.854232	-0.2273	-0.002287	0.004168	0.7415	471.8	350.6	332.7	455.8	327.5	321.3	218.1	315.9	15.77	11.69	11.04	14.96	11.12	10.48	7.24	10.15
ENSMUSG00000029712	Actl6b	ENSMUST00000149292; ENSMUST00000145500; ENSMUST00000136088; ENSMUST00000125489; ENSMUST00000139395; ENSMUST00000136565; ENSMUST00000031725	protein_coding	799	0.626	GO:0006333; GO:0006338; GO:0006351; GO:0006355; GO:0007399; GO:0016568	GO:0005634; GO:0005730; GO:0016514; GO:0071565	GO:0005515	TRUE	1.12983	0.1761	0	0.004273	0.7415	1362	1428	1471	1340	1570	1522	1781	1636	85.51	89.44	91.64	82.58	100.1	93.13	111	98.72
ENSMUSG00000026623	Lpgat1	ENSMUST00000110856; ENSMUST00000110855; ENSMUST00000133076; ENSMUST00000130876; ENSMUST00000138494	protein_coding	2400	0.557	GO:0006629; GO:0008150; GO:0008152; GO:0008654	GO:0005737; GO:0005783; GO:0016020; GO:0016021	GO:0003674; GO:0016740; GO:0016746	TRUE	0.895025	-0.16	0	0.004322	0.7415	5359	5090	4640	5091	4371	4420	4250	4683	112	106.1	96.21	104.4	92.73	90.06	88.17	94.06
ENSMUSG00000051985	Igfn1	ENSMUST00000127406; ENSMUST00000166193; ENSMUST00000140703; ENSMUST00000129302; ENSMUST00000124134	protein_coding	3850	0.572	GO:0008150	GO:0005634; GO:0005737; GO:0030018	GO:0003674	TRUE	1.16983	0.2263	0	0.004354	0.7415	241.5	263.7	255.7	189.8	297.1	395	243.7	377.1	3.146	3.426	3.305	2.426	3.929	5.017	3.152	4.722
ENSMUSG00000073423	Zfp414	ENSMUST00000172455; ENSMUST00000073570; ENSMUST00000169781; ENSMUST00000170225; ENSMUST00000164636; ENSMUST00000165504; ENSMUST00000166627	protein_coding	816	0.573	GO:0006351; GO:0006355; GO:0008150	GO:0005634	GO:0003677; GO:0046872	TRUE	1.14679	0.1976	0	0.004375	0.7415	497.5	506	540.1	502.7	610.4	557.6	673.8	617.8	30.58	31.02	32.94	30.33	38.09	33.42	41.12	36.49
ENSMUSG00000041616	Nppa	ENSMUST00000103230	protein_coding	865	0.553	GO:0003085; GO:0006182; GO:0007168; GO:0007565; GO:0008217; GO:0014898; GO:0030308; GO:0050880	GO:0005576; GO:0005615; GO:0005634; GO:0005737; GO:0042629; GO:0048471	GO:0005102; GO:0005179; GO:0051428	TRUE	1.09051	0.125	0.5574	0.004471	0.7415	7.246	8.326	4.107	6.543	31.12	10.16	14.62	22.56	0.4201	0.4815	0.2363	0.3724	1.832	0.5744	0.8417	1.257
ENSMUSG00000042353	Frem3	ENSMUST00000039695	protein_coding	6380	0.505	GO:0007154; GO:0007155	GO:0005576; GO:0005578; GO:0005604; GO:0005615; GO:0016021	GO:0046872	TRUE	0.892485	-0.1641	-0.2462	0.004515	0.7415	72.46	30.53	30.8	67.61	30.41	19.05	18.28	26.86	0.5696	0.2394	0.2403	0.5217	0.2428	0.146	0.1426	0.2029
ENSMUSG00000023961	Enpp4	ENSMUST00000024757; ENSMUST00000143137	protein_coding	4500	0.42	GO:0007596; GO:0007599; GO:0008152; GO:0030194; GO:0046130	GO:0005886; GO:0016020; GO:0016021; GO:0070062	GO:0003824; GO:0016787; GO:0047710	TRUE	0.865977	-0.2076	0	0.004528	0.7415	803.5	662.4	620.2	757.9	606.9	593.2	592.2	520	8.955	7.364	6.858	8.291	6.868	6.446	6.552	5.57
ENSMUSG00000048878	Hexim1	ENSMUST00000053063	protein_coding	3400	0.489	GO:0000122; GO:0006351; GO:0006355; GO:0007507; GO:0045736; GO:0045892	GO:0005634; GO:0005737	GO:0004861; GO:0017069	TRUE	1.13776	0.1862	0	0.004537	0.7415	943.5	907.5	913.8	979.3	1015	1125	1231	1053	13.92	13.35	13.38	14.18	15.2	16.19	18.02	14.93
ENSMUSG00000033383	Rtp1	ENSMUST00000038730	protein_coding	3120	0.482	GO:0051205	GO:0005886; GO:0009986; GO:0016020; GO:0016021	GO:0031849	TRUE	1.13398	0.1814	0.1403	0.004569	0.7415	28.98	35.15	22.59	17.45	36.07	58.43	49.96	53.72	0.4659	0.5637	0.3603	0.2753	0.5888	0.9158	0.7973	0.83
ENSMUSG00000051359	Ncald	ENSMUST00000132423; ENSMUST00000153775; ENSMUST00000123317; ENSMUST00000137944; ENSMUST00000150453; ENSMUST00000145909; ENSMUST00000119730; ENSMUST00000116445; ENSMUST00000168992; ENSMUST00000090150; ENSMUST00000120746; ENSMUST00000148652	protein_coding	1800	0.493	GO:0003073; GO:0019722	GO:0005622; GO:0005829	GO:0003779; GO:0005509; GO:0015631; GO:0030276; GO:0043014; GO:0046872	TRUE	1.11419	0.156	0	0.00459	0.7415	7515	8146	7753	7500	8473	8640	9563	8382	209.4	226.4	214.4	205.1	239.7	234.7	264.6	224.5
ENSMUSG00000038975	Rabggtb	ENSMUST00000089950; ENSMUST00000167111	protein_coding	1410	0.441	GO:0018344	GO:0005968	GO:0003824; GO:0004659; GO:0004663; GO:0008270; GO:0016740; GO:0017137; GO:0046872	TRUE	1.12373	0.1683	0	0.004686	0.7491	922.6	925.1	948.8	934.6	1096	1102	1061	1031	32.82	32.82	33.49	32.63	39.6	38.24	37.48	35.26
ENSMUSG00000018166	Erbb3	ENSMUST00000082059	protein_coding	6020	0.512	GO:0003197; GO:0006468; GO:0007162; GO:0007165; GO:0007169; GO:0007173; GO:0007422; GO:0009968; GO:0014037; GO:0014065; GO:0016310; GO:0021545; GO:0042127; GO:0043524; GO:0046326; GO:0051048; GO:0051402; GO:0061098; GO:0097192	GO:0005615; GO:0005634; GO:0016020; GO:0016021; GO:0016323; GO:0016324; GO:0016328; GO:0043235; GO:0045211	GO:0000166; GO:0004672; GO:0004713; GO:0004714; GO:0004716; GO:0005515; GO:0005524; GO:0016301; GO:0016740; GO:0016772; GO:0019838; GO:0030296; GO:0038131; GO:0038132; GO:0046982	TRUE	0.866457	-0.2068	0	0.004768	0.7537	587.7	556.9	501.1	646.7	494.4	490.3	432.5	443.7	4.896	4.628	4.142	5.288	4.182	3.983	3.578	3.553
ENSMUSG00000018861	Fdxr	ENSMUST00000147500; ENSMUST00000139437; ENSMUST00000021078; ENSMUST00000155130	protein_coding	1210	0.569	GO:0006629; GO:0006810; GO:0008202; GO:0008203; GO:0055114; GO:0070995	GO:0005739; GO:0005743	GO:0015039; GO:0016491; GO:0070402	TRUE	1.16215	0.2168	0	0.004815	0.7537	310	339.5	417.9	314.1	445.6	447.1	477.6	386.8	12.85	14.04	17.19	12.78	18.75	18.07	19.65	15.41
ENSMUSG00000068220	Lgals1	ENSMUST00000089377	protein_coding	800	0.549	GO:0002317; GO:0006915; GO:0007157; GO:0007165; GO:0010812; GO:0010977; GO:0031295; GO:0034120; GO:0043123; GO:0045445	GO:0005576; GO:0005578; GO:0005615; GO:0005622; GO:0005634; GO:0005737; GO:0009986; GO:0031012	GO:0001948; GO:0004871; GO:0005515; GO:0005534; GO:0016936; GO:0030246; GO:0030395; GO:0042803; GO:0043236	TRUE	1.16651	0.2222	0	0.005101	0.7902	145.7	165.6	152	152.7	187.4	181.6	199.8	276.1	9.136	10.36	9.453	9.395	11.93	11.1	12.44	16.64
ENSMUSG00000028041	Adam15	ENSMUST00000139705; ENSMUST00000107446; ENSMUST00000155868; ENSMUST00000134839; ENSMUST00000107448; ENSMUST00000134590; ENSMUST00000156250; ENSMUST00000155295; ENSMUST00000029676; ENSMUST00000148068; ENSMUST00000144608; ENSMUST00000074582; ENSMUST00000184651	protein_coding	1670	0.586	GO:0001525; GO:0006508; GO:0007155; GO:0030574; GO:0060317	GO:0016020; GO:0016021; GO:0030054; GO:0031410; GO:0042995	GO:0004222; GO:0005515; GO:0008233; GO:0008237; GO:0008270; GO:0016787; GO:0017124; GO:0046872	TRUE	1.12701	0.1725	0	0.005206	0.7902	1938	1908	1978	2169	2205	2371	2521	2162	58.2	57.15	58.93	63.94	67.25	69.44	75.16	62.4
ENSMUSG00000073434	Wdr90	ENSMUST00000177017; ENSMUST00000176170; ENSMUST00000177170; ENSMUST00000176678; ENSMUST00000176963; ENSMUST00000176923; ENSMUST00000177031; ENSMUST00000176575; ENSMUST00000079461; ENSMUST00000176983; ENSMUST00000177340	protein_coding	3000	0.583	GO:0008150	GO:0005575	GO:0003674	TRUE	1.14528	0.1957	0	0.005216	0.7902	523.3	498.6	561.7	482	665.6	566.5	632.4	615.6	8.749	8.315	9.317	7.91	11.3	9.234	10.5	9.892
ENSMUSG00000054134	Umodl1	ENSMUST00000114555; ENSMUST00000066554; ENSMUST00000066981	protein_coding	4900	0.542	GO:0007338; GO:0010468; GO:0042981; GO:0048609; GO:0060612; GO:0097211; GO:2000354	GO:0005576; GO:0005615; GO:0005886; GO:0009897; GO:0016020; GO:0016021	GO:0005509; GO:0030414	TRUE	1.10428	0.1431	0.458	0.005256	0.7902	18.52	12.03	7.188	13.09	40.32	17.78	21.93	40.83	0.1895	0.1228	0.073	0.1315	0.419	0.1775	0.2229	0.4016
ENSMUSG00000067768	Xlr4b	ENSMUST00000124904; ENSMUST00000069077; ENSMUST00000069103; ENSMUST00000081827; ENSMUST00000156188; ENSMUST00000114506; ENSMUST00000127701; ENSMUST00000142237	protein_coding	1010	0.411	GO:0008150	GO:0005575	GO:0003674	TRUE	1.07081	0.0987	0.8633	0.005441	0.8006	6.441	0	5.134	5.453	12.02	10.16	42.64	11.82	0.3198	0	0.253	0.2658	0.6063	0.492	2.102	0.5641
ENSMUSG00000040855	Reps2	ENSMUST00000155863; ENSMUST00000101102; ENSMUST00000112334; ENSMUST00000155043; ENSMUST00000154424	protein_coding	4730	0.435	GO:0006898; GO:0008150	GO:0005575; GO:0005737	GO:0003674; GO:0005509; GO:0046872	TRUE	0.89888	-0.1538	0	0.00546	0.8006	4108	3861	3569	3863	3505	3441	3268	3389	43.56	40.84	37.55	40.2	37.73	35.57	34.4	34.53
ENSMUSG00000028197	Col24a1	ENSMUST00000029848; ENSMUST00000127379; ENSMUST00000139001; ENSMUST00000142441	protein_coding	2470	0.462	GO:0008150	GO:0005575; GO:0005576; GO:0005578; GO:0005581	GO:0003674; GO:0005201	TRUE	1.16506	0.2204	0	0.005483	0.8006	187.6	223.9	226.9	187.6	307	257.8	210.8	338.4	3.809	4.535	4.572	3.738	6.329	5.105	4.249	6.605
ENSMUSG00000026104	Stat1	ENSMUST00000070968	protein_coding	5170	0.468	GO:0001937; GO:0006351; GO:0006355; GO:0006366; GO:0006919; GO:0007165; GO:0007259; GO:0007584; GO:0008015; GO:0008284; GO:0009612; GO:0009617; GO:0016525; GO:0019221; GO:0031663; GO:0032496; GO:0032869; GO:0033209; GO:0034097; GO:0034240; GO:0035458; GO:0042493; GO:0043124; GO:0043330; GO:0043434; GO:0045893; GO:0045944; GO:0048661; GO:0051591; GO:0060333; GO:0060337; GO:0061326	GO:0000790; GO:0005634; GO:0005737; GO:0030424; GO:0030425	GO:0000978; GO:0000979; GO:0000983; GO:0003677; GO:0003690; GO:0003700; GO:0004871; GO:0005164; GO:0005509; GO:0005515; GO:0019899; GO:0031730; GO:0042802; GO:0042803; GO:0043565	TRUE	0.874603	-0.1933	0	0.005606	0.8041	648.1	732.7	643.8	703.4	541.8	575.4	530	628.5	6.287	7.09	6.197	6.698	5.337	5.442	5.105	5.86
ENSMUSG00000029029	Wrap73	ENSMUST00000142665; ENSMUST00000132562; ENSMUST00000030895; ENSMUST00000146734	protein_coding	1650	0.546		GO:0005737; GO:0005813		TRUE	1.15509	0.208	0	0.005719	0.8041	330.1	309.9	383	301	440	379.8	400.9	423.3	10.03	9.397	11.55	8.98	13.58	11.26	12.1	12.37
ENSMUSG00000095247	ENSMUSG00000095247	ENSMUST00000179281; ENSMUST00000179871; ENSMUST00000179008	other	344	0.58				TRUE	1.09893	0.1361	0.4612	0.005789	0.8041	4.025	11.1	18.48	10.91	24.05	20.32	28.02	37.6	0.5869	1.614	2.674	1.561	3.56	2.889	4.056	5.269
ENSMUSG00000066026	Dhrs3	ENSMUST00000142808; ENSMUST00000084184; ENSMUST00000128926; ENSMUST00000171001; ENSMUST00000133265; ENSMUST00000154208; ENSMUST00000105744	protein_coding	1280	0.531	GO:0008152; GO:0055114	GO:0016020; GO:0016021	GO:0016491; GO:0052650	TRUE	1.15493	0.2078	0	0.005792	0.8041	309.1	362.6	334.7	371.9	372.8	449.6	465.4	431.9	12.11	14.17	13.01	14.3	14.83	17.18	18.11	16.27
ENSMUSG00000007603	Dus3l	ENSMUST00000007747	protein_coding	2300	0.584	GO:0008033; GO:0055114	GO:0005575	GO:0003824; GO:0016491; GO:0017150; GO:0046872; GO:0050660	TRUE	1.1256	0.1707	0	0.005816	0.8041	1532	1577	1740	1541	1943	1851	1906	1688	33.41	34.31	37.66	32.98	43.02	39.35	41.25	35.38
ENSMUSG00000027386	Fbln7	ENSMUST00000028864; ENSMUST00000110324	protein_coding	3070	0.516	GO:0007155	GO:0005576; GO:0005578	GO:0005509; GO:0008201	TRUE	0.875877	-0.1912	-0.1235	0.005825	0.8041	68.43	60.13	60.58	51.25	43.15	22.86	35.33	39.75	1.118	0.9799	0.982	0.8219	0.7157	0.3642	0.5731	0.6242
ENSMUSG00000021665	Hexb	ENSMUST00000022169	protein_coding	1900	0.462	GO:0001501; GO:0005975; GO:0006044; GO:0006687; GO:0006689; GO:0006874; GO:0007040; GO:0007338; GO:0007341; GO:0007605; GO:0007626; GO:0008049; GO:0008152; GO:0008360; GO:0008654; GO:0009313; GO:0019915; GO:0019953; GO:0030203; GO:0031323; GO:0042552; GO:0043615; GO:0044267; GO:0045944; GO:0048477; GO:0050885; GO:0050905	GO:0001669; GO:0005764; GO:0016020	GO:0004553; GO:0004563; GO:0015929; GO:0016231; GO:0016787; GO:0016798; GO:0030246; GO:0042803; GO:0046982	TRUE	0.901875	-0.149	0	0.005969	0.8129	2144	2227	2117	2286	1896	1937	1949	2005	56.59	58.63	55.45	59.22	50.82	49.85	51.09	50.86
ENSMUSG00000016918	Sulf1	ENSMUST00000180062; ENSMUST00000177608; ENSMUST00000088585	protein_coding	4590	0.482	GO:0001822; GO:0001937; GO:0002063; GO:0003094; GO:0006790; GO:0006915; GO:0008152; GO:0010575; GO:0014846; GO:0016525; GO:0030177; GO:0030201; GO:0030336; GO:0030513; GO:0032836; GO:0035860; GO:0040036; GO:0040037; GO:0048010; GO:0048706; GO:0051216; GO:0060348; GO:0060384; GO:0060686	GO:0005615; GO:0005783; GO:0005794; GO:0005886; GO:0009986; GO:0045121	GO:0003824; GO:0004065; GO:0005509; GO:0008449; GO:0008484; GO:0016787; GO:0046872	TRUE	0.865977	-0.2076	0	0.006042	0.8129	583.7	459.8	434.3	499.5	427.9	364.5	398.4	393.2	6.378	5.011	4.709	5.357	4.748	3.884	4.322	4.13
ENSMUSG00000042109	Csdc2	ENSMUST00000135663; ENSMUST00000038757; ENSMUST00000152678; ENSMUST00000140209	protein_coding	1770	0.583	GO:0006355; GO:0006397; GO:0008150	GO:0005634; GO:0005737	GO:0003676; GO:0003677; GO:0003723	TRUE	1.11605	0.1584	0	0.006085	0.8129	4343	4539	4702	4514	4913	4750	5561	5391	123.1	128.3	132.2	125.5	141.3	131.2	156.4	146.8
ENSMUSG00000026241	Nppc	ENSMUST00000027449	protein_coding	1040	0.496	GO:0001503; GO:0003418; GO:0003419; GO:0006182; GO:0007168; GO:0008285; GO:0009791; GO:0030828; GO:0040014; GO:0045669; GO:0045909; GO:0048513; GO:0050880; GO:0051053	GO:0005576; GO:0005615; GO:0030141	GO:0005102; GO:0005179; GO:0005184; GO:0042803; GO:0051428	TRUE	0.87049	-0.2001	-0.02126	0.006103	0.8129	94.19	86.04	82.14	77.43	63.66	54.62	63.36	32.23	4.543	4.139	3.931	3.665	3.117	2.568	3.033	1.494
ENSMUSG00000050174	Nudt6	ENSMUST00000133894; ENSMUST00000146324; ENSMUST00000099130; ENSMUST00000052645; ENSMUST00000141438; ENSMUST00000138949; ENSMUST00000149449; ENSMUST00000108118; ENSMUST00000108117	protein_coding	858	0.549	GO:0008150	GO:0005575; GO:0005634; GO:0005737; GO:0005739	GO:0016787	TRUE	1.14703	0.1979	0.08605	0.006179	0.8159	33.01	59.21	61.61	45.8	77.1	83.83	69.45	88.1	1.93	3.452	3.573	2.628	4.576	4.778	4.03	4.95
ENSMUSG00000021918	Nek4	ENSMUST00000050171	protein_coding	2750	0.49	GO:0006468; GO:0006950; GO:0007049; GO:0007067; GO:0016310; GO:0023014; GO:0035556; GO:0051301	GO:0005737	GO:0000166; GO:0004672; GO:0004674; GO:0004702; GO:0005524; GO:0016301; GO:0016740; GO:0016772; GO:0046872	TRUE	0.865437	-0.2085	0	0.006254	0.8183	328.5	322.9	290.6	322.8	251.8	235	235.2	285.8	5.991	5.874	5.258	5.778	4.663	4.178	4.258	5.01
ENSMUSG00000019432	Ddx39b	ENSMUST00000068056; ENSMUST00000173731; ENSMUST00000174164; ENSMUST00000174795; ENSMUST00000172549; ENSMUST00000174757	protein_coding	1590	0.552	GO:0000245; GO:0000398; GO:0006200; GO:0006397; GO:0006406; GO:0006810; GO:0008380; GO:0010501; GO:0032786; GO:0046784; GO:0051028; GO:2000002	GO:0000346; GO:0005634; GO:0005681; GO:0005687; GO:0005688; GO:0005737	GO:0000166; GO:0003676; GO:0003723; GO:0004004; GO:0004386; GO:0005524; GO:0008026; GO:0008186; GO:0016787; GO:0017070; GO:0030621; GO:0043008	TRUE	1.10084	0.1386	0	0.006305	0.8183	3271	3529	3484	3330	3742	3770	3789	3875	103.2	111	109	103.1	119.8	115.9	118.7	117.5
ENSMUSG00000023707	Ogfod2	ENSMUST00000119269; ENSMUST00000130140; ENSMUST00000148365; ENSMUST00000131094; ENSMUST00000136955; ENSMUST00000024470	protein_coding	1200	0.59	GO:0055114	GO:0005575	GO:0003674; GO:0005506; GO:0016491; GO:0016705; GO:0016706; GO:0031418; GO:0046872; GO:0051213	TRUE	1.14965	0.2012	0	0.006371	0.8199	444.4	386.7	478.5	386	476	548.7	545.9	513.6	18.57	16.12	19.84	15.84	20.2	22.36	22.65	20.63
ENSMUSG00000028060	2810403A07Rik	ENSMUST00000029696	protein_coding	3000	0.473	GO:0008150	GO:0005575	GO:0003723	TRUE	1.13879	0.1875	0	0.006504	0.826	1237	1372	1347	1298	1758	1585	1307	1590	20.67	22.88	22.35	21.29	29.85	25.84	21.7	25.55
ENSMUSG00000062981	Mrpl42	ENSMUST00000075829	protein_coding	666	0.467	GO:0008150	GO:0005739; GO:0005763; GO:0005840; GO:0005886; GO:0030529		TRUE	1.13516	0.1829	0	0.006527	0.826	768	761.4	824.5	767.7	884.1	1024	947.9	832.7	57.84	57.19	61.61	56.75	67.6	75.17	70.87	60.27
ENSMUSG00000040441	Slc26a10	ENSMUST00000095270	protein_coding	2220	0.586	GO:0006810; GO:0008150; GO:0008272	GO:0005575; GO:0016020; GO:0016021	GO:0003674; GO:0015116; GO:0015297	TRUE	1.15637	0.2096	0	0.006612	0.8264	95	105.5	106.8	88.33	116.7	205.8	131.6	128.9	2.146	2.377	2.394	1.959	2.677	4.532	2.951	2.799
ENSMUSG00000030515	Tarsl2	ENSMUST00000127354; ENSMUST00000126941; ENSMUST00000032728	protein_coding	2180	0.468	GO:0006412; GO:0006418; GO:0006435; GO:0043039	GO:0005737	GO:0000166; GO:0004812; GO:0004829; GO:0005524; GO:0016874; GO:0016876	TRUE	0.877335	-0.1888	0	0.006693	0.8264	780.9	739.2	714.6	657.6	642.2	553.8	643.3	583.4	17.97	16.96	16.31	14.85	15	12.42	14.69	12.9
ENSMUSG00000073411	H2-D1	ENSMUST00000172503; ENSMUST00000174325; ENSMUST00000173167; ENSMUST00000172785	protein_coding	904	0.527	GO:0001916; GO:0002376; GO:0002474; GO:0002485; GO:0006955; GO:0019882	GO:0005886; GO:0009897; GO:0009986; GO:0016020; GO:0016021; GO:0042612; GO:0070062	GO:0005102; GO:0005515; GO:0030881; GO:0042277; GO:0042605; GO:0046982	TRUE	0.889767	-0.1685	0	0.006694	0.8264	1122	1281	1275	1203	1095	1044	1019	1064	62.27	70.91	70.2	65.5	61.68	56.48	56.11	56.72
ENSMUSG00000024472	Dcp2	ENSMUST00000025350	protein_coding	8640	0.428	GO:0000184; GO:0006402; GO:0071044	GO:0000932; GO:0005634; GO:0005737; GO:0016442	GO:0003723; GO:0016787; GO:0030145; GO:0046872; GO:0050072	TRUE	0.890755	-0.1669	0	0.006849	0.8286	1676	1576	1492	1658	1474	1357	1285	1432	9.73	9.128	8.593	9.445	8.688	7.678	7.408	7.99
ENSMUSG00000004366	Sst	ENSMUST00000004480	protein_coding	599	0.569	GO:0030334	GO:0005576; GO:0005615; GO:0043025	GO:0005179	TRUE	1.14504	0.1954	0	0.006864	0.8286	1821	1656	1597	1600	1674	2119	2400	1905	152.5	138.3	132.6	131.5	142.3	173	199.5	153.3
ENSMUSG00000030615	Tmem126a	ENSMUST00000032844; ENSMUST00000153393; ENSMUST00000136652	protein_coding	667	0.432	GO:0021554	GO:0005739; GO:0005743; GO:0016020; GO:0016021	GO:0003674	TRUE	1.15381	0.2064	0	0.006963	0.8286	464.5	516.2	528.8	474.4	518.5	655.4	755.4	564.1	34.93	38.72	39.45	35.01	39.58	48.05	56.39	40.76
ENSMUSG00000039481	Nrtn	ENSMUST00000044752	protein_coding	1020	0.728	GO:0001755; GO:0007169; GO:0021675; GO:0031175	GO:0005576; GO:0030424	GO:0008083	TRUE	0.896205	-0.1581	-0.2102	0.006973	0.8286	35.42	42.55	32.86	25.08	12.02	19.05	21.93	16.12	1.742	2.087	1.603	1.211	0.6003	0.9134	1.071	0.7616
ENSMUSG00000025742	Prps2	ENSMUST00000145456; ENSMUST00000026839	protein_coding	2150	0.47	GO:0006015; GO:0006167; GO:0009156; GO:0009165; GO:0016310; GO:0019693; GO:0044249	GO:0002189; GO:0043234	GO:0000166; GO:0000287; GO:0004749; GO:0005524; GO:0016208; GO:0016301; GO:0016740; GO:0019003; GO:0030246; GO:0043531; GO:0046872	TRUE	0.87049	-0.2001	0	0.006985	0.8286	848.5	656.8	617.1	706.7	578.6	612.2	536.1	581.2	19.8	15.28	14.28	16.18	13.7	13.92	12.42	13.03
ENSMUSG00000000782	Tcf7	ENSMUST00000086844; ENSMUST00000109071	protein_coding	2110	0.548	GO:0006351; GO:0006355; GO:0006357; GO:0007420; GO:0016055; GO:0021915; GO:0030538; GO:0033153; GO:0042127; GO:0044336; GO:0046632; GO:0048557; GO:0048619; GO:0048699; GO:0071353	GO:0005634; GO:0005667	GO:0003677; GO:0003682; GO:0003700; GO:0008013; GO:0043565; GO:0044212	TRUE	1.15557	0.2086	0.0343	0.007085	0.8315	80.51	120.3	88.3	68.7	118.1	125.7	142.6	134.3	1.914	2.852	2.083	1.603	2.851	2.914	3.364	3.068
ENSMUSG00000032419	Tbx18	ENSMUST00000034991	protein_coding	4680	0.468	GO:0000122; GO:0001756; GO:0002053; GO:0003163; GO:0006351; GO:0006355; GO:0006366; GO:0007605; GO:0009948; GO:0016331; GO:0022409; GO:0030154; GO:0048646; GO:0050679; GO:0051145; GO:0060829; GO:0090103; GO:2000729	GO:0005634; GO:0070722	GO:0000976; GO:0001085; GO:0001106; GO:0003677; GO:0003700; GO:0005515; GO:0042803; GO:0046982	TRUE	0.870852	-0.1995	0	0.007191	0.8315	85.34	92.51	91.38	58.89	54.46	45.73	56.05	56.94	0.9146	0.9889	0.9717	0.6194	0.5926	0.4778	0.5963	0.5865
ENSMUSG00000027800	Tm4sf1	ENSMUST00000029376; ENSMUST00000171384	protein_coding	2380	0.437		GO:0005887; GO:0016020; GO:0016021		TRUE	0.86814	-0.204	0	0.007206	0.8315	285.8	263.7	280.3	292.3	232	214.7	220.5	232.1	6.023	5.542	5.861	6.045	4.964	4.41	4.614	4.7
ENSMUSG00000021806	Nid2	ENSMUST00000022340	protein_coding	4880	0.546	GO:0007155; GO:0007160	GO:0005576; GO:0005578; GO:0005604; GO:0009986; GO:0031012	GO:0005509; GO:0005515	TRUE	0.866757	-0.2063	0	0.007321	0.8315	177.9	126.7	106.8	127.6	108.9	81.29	79.2	97.77	1.829	1.299	1.089	1.287	1.137	0.8146	0.8081	0.9658
ENSMUSG00000022114	Spry2	ENSMUST00000022709	protein_coding	2080	0.462	GO:0000132; GO:0007275; GO:0007605; GO:0008285; GO:0009966; GO:0010628; GO:0010801; GO:0030324; GO:0033138; GO:0034261; GO:0040037; GO:0042472; GO:0043066; GO:0043407; GO:0045165; GO:0046580; GO:0048754; GO:0051387; GO:0051897; GO:0060425; GO:0060437; GO:0060449; GO:0060541; GO:0070373; GO:0070374; GO:0071902	GO:0005623; GO:0005737; GO:0005856; GO:0005874; GO:0005886; GO:0016020; GO:0042995	GO:0005515; GO:0019901; GO:0043539	TRUE	1.12607	0.1713	0	0.007351	0.8315	875.1	902.9	915.9	795	984.6	976.7	1064	1028	21.1	21.72	21.91	18.82	24.1	22.96	25.46	23.83
ENSMUSG00000038539	Atf5	ENSMUST00000107893; ENSMUST00000047356	protein_coding	1780	0.601	GO:0006351; GO:0006355; GO:0006357; GO:0009791; GO:0010468; GO:0021889; GO:0021891; GO:0021988; GO:0035264; GO:0042127; GO:0043066; GO:0048712; GO:0050768; GO:0051726	GO:0005634; GO:0005667; GO:0005737	GO:0003677; GO:0003700; GO:0005515; GO:0031072; GO:0043565	TRUE	1.15413	0.2068	0	0.00738	0.8315	456.5	387.6	421	341.3	460.5	614.7	472.7	486.7	12.86	10.89	11.77	9.44	13.17	16.89	13.22	13.18
ENSMUSG00000021112	Mpp5	ENSMUST00000082024	protein_coding	5510	0.398	GO:0007009; GO:0032287; GO:0032288; GO:0035750; GO:0046939; GO:0090002	GO:0005634; GO:0005737; GO:0005886; GO:0005923; GO:0016020; GO:0016021; GO:0030054; GO:0035749; GO:0043219; GO:0043220; GO:0043234; GO:0070062	GO:0004385; GO:0005515; GO:0019904	TRUE	0.870551	-0.2	0	0.0075	0.8315	1184	1067	875.9	1159	879.9	1011	761.5	831.6	10.78	9.685	7.91	10.36	8.132	8.973	6.882	7.275
ENSMUSG00000018599	Mief2	ENSMUST00000154890; ENSMUST00000146159; ENSMUST00000018743	protein_coding	1200	0.605	GO:0007005; GO:0032464; GO:0090141	GO:0005739; GO:0005741; GO:0016020; GO:0016021	GO:0003674	TRUE	1.15117	0.2031	0	0.007523	0.8315	336.5	300.7	320.4	277	333.1	410.3	410.6	390	14.07	12.53	13.29	11.36	14.14	16.72	17.04	15.67
ENSMUSG00000024697	Gna14	ENSMUST00000025602	protein_coding	3380	0.49	GO:0006184; GO:0007165; GO:0007186; GO:0007188; GO:0060158	GO:0005834; GO:0031234	GO:0000166; GO:0001664; GO:0003924; GO:0004871; GO:0005525; GO:0019001; GO:0031683; GO:0046872	TRUE	1.06437	0.09	1.236	0.00757	0.8315	0	3.7	4.107	2.181	9.902	16.51	12.18	7.521	0	0.05477	0.06047	0.03177	0.1492	0.2389	0.1795	0.1073
ENSMUSG00000028645	Slc2a1	ENSMUST00000030398; ENSMUST00000134105; ENSMUST00000144329; ENSMUST00000174372	protein_coding	1300	0.562	GO:0006461; GO:0006810; GO:0008643; GO:0015758; GO:0035428; GO:0042149; GO:0042908; GO:0055085; GO:0070837	GO:0001939; GO:0005622; GO:0005737; GO:0005886; GO:0005901; GO:0005911; GO:0016020; GO:0016021; GO:0016323; GO:0030496; GO:0030864; GO:0031982; GO:0070062; GO:0072562	GO:0005215; GO:0005355; GO:0005515; GO:0019900; GO:0022857; GO:0022891; GO:0033300; GO:0042802; GO:0042910; GO:0043621; GO:0055056	TRUE	1.11938	0.1627	0	0.007587	0.8315	2398	2300	2144	2384	2618	2615	2914	2442	92.53	88.51	82.07	90.27	102.5	98.38	111.6	90.55
ENSMUSG00000039629	Strip2	ENSMUST00000137068; ENSMUST00000115224; ENSMUST00000046028; ENSMUST00000130969; ENSMUST00000151738	protein_coding	4170	0.471	GO:0007010; GO:0008360; GO:0016477	GO:0005737	GO:0003674	TRUE	0.865017	-0.2092	0	0.007622	0.8315	1870	1330	1225	1348	1376	1081	915	1115	22.49	15.96	14.62	15.91	16.81	12.68	10.93	12.89
ENSMUSG00000025757	Hspa4l	ENSMUST00000077083; ENSMUST00000162279; ENSMUST00000160026; ENSMUST00000108086; ENSMUST00000159819; ENSMUST00000161806; ENSMUST00000162743	protein_coding	2580	0.436	GO:0006457; GO:0006950; GO:0006986	GO:0005634; GO:0005737	GO:0000166; GO:0005515; GO:0005524	TRUE	0.890323	-0.1676	0	0.007666	0.8315	4743	4065	4036	4250	4066	3643	3387	3696	92.2	78.82	77.85	81.09	80.26	69.05	65.37	69.05
ENSMUSG00000037239	Spred3	ENSMUST00000048923; ENSMUST00000130390	protein_coding	3210	0.538	GO:0000188; GO:0007275; GO:0009966	GO:0005886; GO:0016020	GO:0005173	TRUE	1.12975	0.176	0	0.007897	0.8329	862.2	813.2	746.5	919.3	957.7	950.1	996.7	1007	13.47	12.67	11.57	14.1	15.19	14.47	15.46	15.12
ENSMUSG00000005501	Usp40	ENSMUST00000040783	protein_coding	5050	0.464	GO:0006508; GO:0006511	GO:0005575	GO:0008233; GO:0008234; GO:0016787	TRUE	1.13155	0.1783	0	0.007904	0.8329	554.7	596.7	521.6	555.1	666.3	679.5	638.5	633.9	5.509	5.911	5.14	5.411	6.719	6.58	6.295	6.051
ENSMUSG00000056071	S100a9	ENSMUST00000117167; ENSMUST00000069960	protein_coding	516	0.454	GO:0002376; GO:0002523; GO:0006914; GO:0006915; GO:0006919; GO:0006935; GO:0006954; GO:0030593; GO:0030595; GO:0031532; GO:0045087; GO:0045113; GO:0050727; GO:0050729; GO:0070488; GO:2001244	GO:0005576; GO:0005615; GO:0005856; GO:0005886; GO:0016020; GO:0070062	GO:0005509; GO:0008017; GO:0008270; GO:0016209; GO:0035662; GO:0046872; GO:0050544; GO:0050786	TRUE	0.897697	-0.1557	-0.3393	0.007936	0.8329	49.91	95.29	130.4	39.26	54.46	22.86	38.99	41.9	4.852	9.238	12.58	3.745	5.375	2.167	3.762	3.914
ENSMUSG00000038550	Ciart	ENSMUST00000161866; ENSMUST00000159739; ENSMUST00000036418; ENSMUST00000161867; ENSMUST00000159863; ENSMUST00000161994	protein_coding	946	0.518	GO:0006351; GO:0006355; GO:0008150; GO:0048511	GO:0005575; GO:0005634	GO:0001046	TRUE	0.864357	-0.2103	0	0.007942	0.8329	260	309.9	367.6	319.5	254.6	270.5	181.5	245	13.79	16.39	19.34	16.63	13.71	13.98	9.556	12.48
ENSMUSG00000041809	Efhc1	ENSMUST00000160782; ENSMUST00000038447	protein_coding	1250	0.538	GO:0006874; GO:0043065	GO:0005929; GO:0005930; GO:0043025	GO:0005509; GO:0008022	TRUE	0.885522	-0.1754	-0.2097	0.007953	0.8329	53.94	55.51	70.85	73.06	44.56	34.29	47.52	18.26	2.164	2.222	2.821	2.878	1.815	1.342	1.893	0.7043
ENSMUSG00000070564	Ntn5	ENSMUST00000183120; ENSMUST00000182750; ENSMUST00000107742	protein_coding	1610	0.634	GO:0008150	GO:0005575; GO:0005576	GO:0003674	TRUE	1.13658	0.1847	0.1261	0.008054	0.8369	50.72	36.08	56.47	31.63	88.41	60.97	57.27	78.43	1.58	1.121	1.746	0.967	2.797	1.852	1.771	2.348
ENSMUSG00000045967	Gpr158	ENSMUST00000055946; ENSMUST00000155760	protein_coding	5380	0.485	GO:0007165; GO:0007186; GO:0008277; GO:0072659	GO:0005886; GO:0016020; GO:0016021	GO:0004871; GO:0004930; GO:0005515	TRUE	0.891929	-0.165	0	0.008101	0.8369	2967	2683	2771	2684	2706	2225	2324	2378	27.67	24.95	25.63	24.56	25.61	20.23	21.5	21.3
ENSMUSG00000036745	Ttll7	ENSMUST00000038090; ENSMUST00000037942; ENSMUST00000170055; ENSMUST00000124743; ENSMUST00000106134	protein_coding	3390	0.436	GO:0006464; GO:0007275; GO:0007399; GO:0018095; GO:0030154	GO:0005737; GO:0005856; GO:0005929; GO:0042995	GO:0016874	TRUE	0.895708	-0.1589	0	0.008279	0.844	5976	5400	5024	5823	5064	5013	4500	4871	88.42	79.69	73.75	84.57	76.06	72.32	66.09	69.27
ENSMUSG00000063458	1700112E06Rik	ENSMUST00000162540; ENSMUST00000161249; ENSMUST00000159107; ENSMUST00000159777; ENSMUST00000162337; ENSMUST00000075639	protein_coding	813	0.516	GO:0030154; GO:0030318	GO:0005575	GO:0003674	TRUE	1.05835	0.08181	0.6518	0.008282	0.844	2.415	0	4.107	4.362	5.659	27.94	25.59	3.223	0.149	0	0.2514	0.2641	0.3544	1.681	1.567	0.1911
ENSMUSG00000028100	Nudt17	ENSMUST00000029742; ENSMUST00000171249	protein_coding	1310	0.551	GO:0008150	GO:0005575	GO:0016787; GO:0046872	TRUE	1.15213	0.2043	0	0.008372	0.8468	70.04	115.6	132.5	97.06	152.1	135.9	162.1	144	2.682	4.416	5.032	3.647	5.912	5.073	6.16	5.298
ENSMUSG00000022556	Hsf1	ENSMUST00000072838	protein_coding	2020	0.574	GO:0001701; GO:0001892; GO:0006351; GO:0006355; GO:0006468; GO:0006950; GO:0006952; GO:0007143; GO:0007283; GO:0008285; GO:0009408; GO:0032496; GO:0032720; GO:0034605; GO:0040018; GO:0045944; GO:0060136; GO:0090231	GO:0005634; GO:0005737; GO:0043234; GO:0045120	GO:0001162; GO:0003677; GO:0003682; GO:0003700; GO:0043565	TRUE	1.13619	0.1842	0	0.008421	0.8468	733.4	853.9	855.3	941.1	1069	1050	913.8	983.1	18.21	21.15	21.07	22.94	26.94	25.43	22.53	23.46
ENSMUSG00000032299	Commd4	ENSMUST00000065358	protein_coding	824	0.553	GO:0008150	GO:0005737	GO:0003674	TRUE	1.12732	0.1729	0	0.008513	0.8474	709.3	706.8	809.1	685.9	847.4	845.9	827.3	872.4	43.17	42.91	48.87	40.98	52.37	50.2	49.99	51.04
ENSMUSG00000047187	Rab2a	ENSMUST00000060232	protein_coding	2130	0.444	GO:0006184; GO:0006810; GO:0006886; GO:0007264; GO:0015031; GO:0016192	GO:0000139; GO:0005622; GO:0005623; GO:0005765; GO:0005783; GO:0005789; GO:0005794; GO:0016020; GO:0043025; GO:0070062	GO:0000166; GO:0003924; GO:0005525; GO:0019003	TRUE	0.899254	-0.1532	0	0.008539	0.8474	5784	5841	6100	5384	4720	4895	5460	5296	136.2	137.2	142.5	124.4	112.8	112.4	127.6	119.8
ENSMUSG00000024502	Jakmip2	ENSMUST00000082254	protein_coding	3510	0.473	GO:0008150	GO:0005575	GO:0003674	TRUE	0.883193	-0.1792	0	0.008672	0.8491	837.3	801.1	837.9	814.6	766	638.9	743.2	638.2	11.96	11.42	11.88	11.43	11.11	8.901	10.54	8.765
ENSMUSG00000023236	Scg5	ENSMUST00000139975; ENSMUST00000024005	protein_coding	900	0.486	GO:0006810; GO:0006886; GO:0007218; GO:0016486; GO:0043086; GO:0046883	GO:0005576; GO:0005622; GO:0005623; GO:0030141	GO:0004857	TRUE	0.894715	-0.1605	0	0.008699	0.8491	3377	3382	3888	3345	2829	2998	3139	3253	188.2	188	215	182.9	160.1	162.9	173.6	174.2
ENSMUSG00000066607	6030419C18Rik	ENSMUST00000085658	protein_coding	2140	0.628	GO:0008150	GO:0005575	GO:0003674	TRUE	1.11628	0.1587	0	0.008732	0.8491	2342	2361	2548	2582	2545	2780	2962	2956	54.89	55.19	59.26	59.4	60.56	63.53	68.92	66.58
ENSMUSG00000060802	B2m	ENSMUST00000102476	protein_coding	860	0.412	GO:0001916; GO:0002237; GO:0002376; GO:0002474; GO:0002481; GO:0006955; GO:0006968; GO:0033077; GO:0042026	GO:0005576; GO:0005615; GO:0005737; GO:0005794; GO:0005886; GO:0009897; GO:0042612; GO:0070062	GO:0005515; GO:0042802	TRUE	0.897261	-0.1564	0	0.008852	0.8491	2092	2328	2332	2420	1878	2091	2029	2052	122	135.4	134.9	138.5	111.2	118.9	117.5	115
ENSMUSG00000096225	Lhx8	ENSMUST00000168508; ENSMUST00000167744; ENSMUST00000177846; ENSMUST00000169671; ENSMUST00000184966; ENSMUST00000176163	protein_coding	1090	0.562	GO:0006351; GO:0006355; GO:0007611; GO:0008585; GO:0021879; GO:0021884; GO:0042475	GO:0001674; GO:0005634	GO:0003677; GO:0003700; GO:0008270; GO:0043565; GO:0046872	TRUE	0.894157	-0.1614	-0.1262	0.008865	0.8491	34.62	37	37.99	42.53	15.56	15.24	28.02	23.64	1.593	1.698	1.735	1.921	0.727	0.6838	1.28	1.045
ENSMUSG00000040669	Phc1	ENSMUST00000160863; ENSMUST00000160163; ENSMUST00000161210; ENSMUST00000161290; ENSMUST00000081849; ENSMUST00000161149; ENSMUST00000159252; ENSMUST00000160696; ENSMUST00000161739; ENSMUST00000159384; ENSMUST00000112600; ENSMUST00000079560; ENSMUST00000161054; ENSMUST00000159657; ENSMUST00000160843; ENSMUST00000161877	protein_coding	2290	0.558	GO:0007275; GO:0016574; GO:0071300	GO:0001739; GO:0005634; GO:0016604; GO:0031519; GO:0035102	GO:0003677; GO:0003682; GO:0005515; GO:0008270; GO:0046872	TRUE	1.12016	0.1637	0	0.008963	0.8491	1225	1408	1315	1473	1567	1494	1572	1601	26.82	30.76	28.58	31.67	34.86	31.9	34.18	33.7
ENSMUSG00000042570	Mier2	ENSMUST00000168601; ENSMUST00000165866; ENSMUST00000167183; ENSMUST00000165028; ENSMUST00000062855; ENSMUST00000167689; ENSMUST00000167760; ENSMUST00000170018; ENSMUST00000170950; ENSMUST00000164895; ENSMUST00000165778	protein_coding	997	0.611	GO:0006351; GO:0006355; GO:0008150	GO:0005575; GO:0005634	GO:0003674; GO:0003677; GO:0003682	TRUE	1.13839	0.187	0	0.008967	0.8491	632	603.2	580.1	546.4	776.6	633.8	764	653.2	31.79	30.27	28.96	26.98	39.67	31.09	38.15	31.58
ENSMUSG00000038242	Aox4	ENSMUST00000159240; ENSMUST00000040442; ENSMUST00000161926; ENSMUST00000161833	protein_coding	2560	0.488	GO:0055114	GO:0005737	GO:0003824; GO:0004031; GO:0005506; GO:0008762; GO:0009055; GO:0016491; GO:0016614; GO:0030151; GO:0046872; GO:0050660; GO:0051287; GO:0051536; GO:0051537	TRUE	1.10942	0.1498	0.2867	0.009006	0.8491	22.54	16.65	23.62	18.54	51.63	53.35	18.28	37.6	0.4416	0.3254	0.4591	0.3565	1.027	1.019	0.3555	0.7081
ENSMUSG00000046417	Fam211a	ENSMUST00000128705; ENSMUST00000057194; ENSMUST00000143262	protein_coding	1070	0.586	GO:0008150	GO:0005575	GO:0003674	TRUE	1.15373	0.2063	0	0.009086	0.8491	229.4	201.7	208.4	193	199.5	273.1	291.2	379.3	10.76	9.429	9.694	8.881	9.493	12.48	13.55	17.09
ENSMUSG00000007617	Homer1	ENSMUST00000080127; ENSMUST00000109495; ENSMUST00000109493; ENSMUST00000079086; ENSMUST00000060490; ENSMUST00000109497; ENSMUST00000109496; ENSMUST00000109494; ENSMUST00000102752; ENSMUST00000109498; ENSMUST00000109492	protein_coding	2170	0.44	GO:0003009; GO:0007216; GO:0048148; GO:0048741; GO:0048875; GO:0051592; GO:0051928; GO:0090279; GO:2001256; GO:2001257	GO:0005737; GO:0005886; GO:0016020; GO:0030018; GO:0030054; GO:0030424; GO:0043005; GO:0043034; GO:0045177; GO:0045202; GO:0045211; GO:0097481	GO:0005515; GO:0044325	TRUE	1.14862	0.1999	0	0.009143	0.8491	2445	2446	2078	2297	2566	2215	3168	3604	56.51	56.39	47.66	52.1	60.22	49.92	72.69	80.05
ENSMUSG00000025498	Irf7	ENSMUST00000148414; ENSMUST00000155744; ENSMUST00000123525; ENSMUST00000156938; ENSMUST00000127223; ENSMUST00000026571; ENSMUST00000146373; ENSMUST00000127161; ENSMUST00000097952; ENSMUST00000131399; ENSMUST00000106023	protein_coding	1130	0.564	GO:0002376; GO:0002819; GO:0006351; GO:0006355; GO:0006357; GO:0006366; GO:0016064; GO:0032607; GO:0032608; GO:0032727; GO:0032728; GO:0034124; GO:0034127; GO:0045087; GO:0045088; GO:0045351; GO:0045893; GO:0045944; GO:0060340	GO:0005634; GO:0005737	GO:0000975; GO:0000979; GO:0000982; GO:0003677; GO:0003700; GO:0005515	TRUE	1.14838	0.1996	0	0.009171	0.8491	82.92	108.2	94.46	76.34	97.61	155	118.2	160.1	3.681	4.792	4.16	3.326	4.399	6.706	5.208	6.829
ENSMUSG00000074886	Grk6	ENSMUST00000001115; ENSMUST00000099482	protein_coding	2550	0.58	GO:0002029; GO:0006468; GO:0007165; GO:0010360; GO:0016055; GO:0016310; GO:0038032	GO:0005829; GO:0005886; GO:0016020	GO:0000166; GO:0004672; GO:0004674; GO:0004703; GO:0005515; GO:0005524; GO:0016301; GO:0016740; GO:0016772	TRUE	1.11682	0.1594	0	0.00927	0.8492	1155	1270	1296	1323	1365	1434	1501	1474	22.72	24.92	25.29	25.54	27.26	27.5	29.31	27.87
ENSMUSG00000078453	Abracl	ENSMUST00000020002	protein_coding	807	0.42	GO:0008150	GO:0005575	GO:0003674	TRUE	1.15245	0.2047	0	0.009284	0.8492	143.3	135.1	198.2	117.8	164.1	238.8	208.4	217	8.906	8.373	12.22	7.185	10.35	14.47	12.86	12.96
ENSMUSG00000020877	Scrn2	ENSMUST00000021249; ENSMUST00000153482; ENSMUST00000133054; ENSMUST00000126874	protein_coding	1130	0.595	GO:0006508; GO:0008150	GO:0070062	GO:0003674; GO:0016805	TRUE	1.15053	0.2023	0	0.009392	0.8515	70.04	81.41	82.14	71.97	109.6	86.37	120.6	115	3.109	3.604	3.618	3.136	4.941	3.738	5.315	4.904
ENSMUSG00000064215	Ifi27	ENSMUST00000153670; ENSMUST00000148824; ENSMUST00000140838; ENSMUST00000085065; ENSMUST00000076788; ENSMUST00000066701; ENSMUST00000122905; ENSMUST00000076702; ENSMUST00000079294	protein_coding	728	0.52	GO:0006919; GO:0097190	GO:0005739	GO:0003674	TRUE	0.879405	-0.1854	0	0.00944	0.8515	600.6	686.4	638.7	629.2	476	539.8	603.1	523.2	41.38	47.17	43.66	42.55	33.3	36.26	41.25	34.65
ENSMUSG00000034042	Gpbp1l1	ENSMUST00000106475; ENSMUST00000030460; ENSMUST00000131913; ENSMUST00000138837	protein_coding	1850	0.439	GO:0006351; GO:0006355; GO:0008150; GO:0045893	GO:0005575; GO:0005634	GO:0003674; GO:0003677; GO:0003700	TRUE	0.894715	-0.1605	0	0.009476	0.8515	966.9	889	932.3	893.1	813.4	787.5	802.9	806.9	26.21	24.04	25.08	23.77	22.39	20.82	21.61	21.02
ENSMUSG00000018648	Dusp14	ENSMUST00000108101; ENSMUST00000138208; ENSMUST00000100705; ENSMUST00000018792; ENSMUST00000164891	protein_coding	1250	0.533	GO:0006470; GO:0016311; GO:0035335	GO:0005634; GO:0005737	GO:0004721; GO:0004725; GO:0008138; GO:0016787; GO:0016791; GO:0017017	TRUE	1.14854	0.1998	0	0.009551	0.8531	580.5	538.4	701.3	489.6	681.1	609.7	785.9	813.3	23.29	21.55	27.92	19.28	27.75	23.85	31.31	31.36
ENSMUSG00000020272	Stk10	ENSMUST00000102821; ENSMUST00000143397	protein_coding	2840	0.556	GO:0006468; GO:0006950; GO:0007049; GO:0016310; GO:0023014; GO:0035556; GO:0046777; GO:0071593; GO:2000401	GO:0005737; GO:0005886; GO:0016020; GO:0070062	GO:0000166; GO:0004672; GO:0004674; GO:0004702; GO:0005524; GO:0016301; GO:0016740; GO:0016772; GO:0042802; GO:0042803	TRUE	0.868562	-0.2033	0	0.009696	0.8599	214.1	248.9	275.2	270.4	208.7	176.5	185.2	212.7	3.782	4.384	4.822	4.688	3.741	3.04	3.247	3.611
ENSMUSG00000045282	Tmem86b	ENSMUST00000055085	protein_coding	1220	0.55	GO:0046485	GO:0005737; GO:0016020; GO:0016021	GO:0016787; GO:0047408; GO:0047409	TRUE	1.14838	0.1996	0	0.00974	0.8599	198.9	187.8	214.6	187.6	255.3	255.3	237.6	238.5	8.175	7.701	8.754	7.569	10.66	10.23	9.697	9.424
ENSMUSG00000021338	Lrrc16a	ENSMUST00000142171; ENSMUST00000110398; ENSMUST00000140042; ENSMUST00000147261; ENSMUST00000072889; ENSMUST00000144159; ENSMUST00000123076; ENSMUST00000136517; ENSMUST00000128416; ENSMUST00000125420; ENSMUST00000125901; ENSMUST00000151566	protein_coding	1850	0.491	GO:0016477; GO:0030032; GO:0031529; GO:0046415	GO:0005634; GO:0005737; GO:0030027; GO:0070062		TRUE	1.14346	0.1934	0	0.009882	0.8667	643.3	625.4	616.1	623.8	882	819.2	594.6	768.2	17.44	16.91	16.57	16.6	24.28	21.66	16	20.02
ENSMUSG00000004100	Ppan	ENSMUST00000004203; ENSMUST00000153227; ENSMUST00000147780; ENSMUST00000157047; ENSMUST00000145231; ENSMUST00000135608	protein_coding	1040	0.597	GO:0001560	GO:0005634		TRUE	1.14894	0.2003	0	0.009931	0.8667	228.6	294.2	319.3	319.5	382.7	349.3	383.8	341.7	11.03	14.15	15.28	15.12	18.74	16.42	18.38	15.84
ENSMUSG00000025905	Oprk1	ENSMUST00000160339; ENSMUST00000160777; ENSMUST00000027038; ENSMUST00000159083	protein_coding	2960	0.434	GO:0006955; GO:0007165; GO:0007186; GO:0007200; GO:0007610; GO:0007626; GO:0019233; GO:0031635; GO:0038003; GO:0046877; GO:0051607	GO:0005886; GO:0005887; GO:0016020; GO:0016021	GO:0004871; GO:0004930; GO:0004985; GO:0038048	TRUE	0.869345	-0.202	0	0.01028	0.8812	252	215.6	165.3	258.5	118.8	179.1	179.1	173	4.27	3.643	2.779	4.298	2.044	2.959	3.013	2.817
ENSMUSG00000032328	Tmem30a	ENSMUST00000130419; ENSMUST00000034878; ENSMUST00000120690; ENSMUST00000153815	protein_coding	2750	0.433	GO:0031175; GO:0036010; GO:0045332; GO:0070863	GO:0005783; GO:0016020; GO:0016021	GO:0005515	TRUE	0.90369	-0.1461	0	0.01029	0.8812	8254	7565	7564	7652	7522	6957	6460	6599	150.5	137.6	136.9	137	139.3	123.7	117	115.7
ENSMUSG00000056211	R3hdm1	ENSMUST00000036288	protein_coding	4810	0.475	GO:0008150	GO:0005575		TRUE	1.13375	0.1811	0	0.0103	0.8812	5714	6054	6750	5573	6652	6511	6745	8714	59.59	62.97	69.84	57.03	70.42	66.19	69.83	87.33
ENSMUSG00000053024	Cntn2	ENSMUST00000086521	protein_coding	9540	0.544	GO:0000226; GO:0001764; GO:0007155; GO:0007160; GO:0007409; GO:0007411; GO:0007413; GO:0007612; GO:0007628; GO:0010769; GO:0010954; GO:0021853; GO:0022010; GO:0031133; GO:0031175; GO:0031623; GO:0034613; GO:0045163; GO:0045665; GO:0048168; GO:0048710; GO:0060168; GO:0071205; GO:0071206; GO:0097090	GO:0005886; GO:0008076; GO:0009986; GO:0016020; GO:0030424; GO:0031225; GO:0033268; GO:0043005; GO:0043025; GO:0043209; GO:0044224; GO:0045202	GO:0001948; GO:0005515; GO:0030246; GO:0043621	TRUE	0.904003	-0.1456	0	0.01046	0.8812	4658	4727	4590	4869	4485	4009	3853	4375	24.49	24.79	23.94	25.13	23.94	20.55	20.11	22.11
ENSMUSG00000022822	Abcc5	ENSMUST00000150340; ENSMUST00000127582; ENSMUST00000096199; ENSMUST00000077867; ENSMUST00000131453; ENSMUST00000148003; ENSMUST00000128978; ENSMUST00000079158; ENSMUST00000134413; ENSMUST00000137985; ENSMUST00000134962; ENSMUST00000115547	protein_coding	2280	0.498	GO:0006810; GO:0055085	GO:0016020; GO:0016021; GO:0048471	GO:0000166; GO:0005524; GO:0016887; GO:0017111; GO:0042626	TRUE	1.11288	0.1543	0	0.01051	0.8812	3497	3165	3314	3356	4123	3758	3395	3893	76.93	69.44	72.34	72.45	92.09	80.61	74.13	82.3
ENSMUSG00000034981	Parm1	ENSMUST00000040576	protein_coding	5070	0.48	GO:0051973	GO:0005768; GO:0005769; GO:0005770; GO:0005794; GO:0005886; GO:0016020; GO:0016021	GO:0003674	TRUE	0.894963	-0.1601	0	0.01053	0.8812	1287	1167	1173	1131	1060	1014	1090	984.1	12.73	11.51	11.51	10.98	10.64	9.776	10.71	9.357
ENSMUSG00000078612	1700024P16Rik	ENSMUST00000106803; ENSMUST00000106804	protein_coding	3100	0.459	GO:0008150	GO:0005575	GO:0003674	TRUE	1.1055	0.1447	0.2235	0.01053	0.8812	16.1	18.5	20.54	12	20.51	30.48	41.43	42.98	0.2605	0.2986	0.3297	0.1905	0.337	0.4809	0.6654	0.6683
ENSMUSG00000032484	Ngp	ENSMUST00000035061	protein_coding	1220	0.502	GO:0008150	GO:0005576; GO:0031410	GO:0003674	TRUE	0.91048	-0.1353	-0.4453	0.01056	0.8812	34.62	48.11	50.31	20.72	16.98	21.59	6.092	26.86	1.423	1.973	2.052	0.8361	0.7086	0.8655	0.2486	1.061
ENSMUSG00000023267	Gabrr2	ENSMUST00000147889; ENSMUST00000131920; ENSMUST00000108162; ENSMUST00000024035	protein_coding	1290	0.537	GO:0006810; GO:0006811; GO:0006821; GO:0007165; GO:0007214; GO:0007601; GO:0042462	GO:0005886; GO:0016020; GO:0016021; GO:0030054; GO:0030424; GO:0034707; GO:0045202; GO:0045211	GO:0004890; GO:0005230; GO:0005254; GO:0019904	TRUE	0.900688	-0.1509	-0.2271	0.01074	0.8875	34.62	32.38	33.88	34.9	14.15	24.13	10.97	22.56	1.346	1.256	1.307	1.332	0.5584	0.9148	0.4233	0.8431
ENSMUSG00000026927	Sdccag3	ENSMUST00000137814; ENSMUST00000133737; ENSMUST00000136972; ENSMUST00000114102; ENSMUST00000028293; ENSMUST00000130954; ENSMUST00000139738; ENSMUST00000140115; ENSMUST00000140074; ENSMUST00000132574; ENSMUST00000077983; ENSMUST00000134737; ENSMUST00000114100	protein_coding	1240	0.536	GO:0008150	GO:0005575; GO:0005737	GO:0003674	TRUE	1.10244	0.1407	0	0.01075	0.8875	2360	2456	2592	2364	2690	2694	2676	2886	95.48	99.1	104	93.86	110.5	106.2	107.4	112.2
ENSMUSG00000028778	Hcrtr1	ENSMUST00000030562; ENSMUST00000119423; ENSMUST00000120154; ENSMUST00000164887	protein_coding	2010	0.583	GO:0007165; GO:0007186; GO:0007218; GO:0007631	GO:0005886; GO:0016020; GO:0016021	GO:0004871; GO:0004930; GO:0016499; GO:0017046	TRUE	1.13942	0.1883	0.05317	0.01096	0.8963	74.87	79.56	52.37	80.7	94.07	151.1	108.4	82.73	1.868	1.98	1.297	1.976	2.383	3.677	2.686	1.984
ENSMUSG00000048899	Rimkla	ENSMUST00000126728; ENSMUST00000049994	protein_coding	2330	0.565	GO:0006464	GO:0005737	GO:0000166; GO:0003824; GO:0005524; GO:0016874; GO:0046872; GO:0072590	TRUE	0.884295	-0.1774	0	0.01126	0.8963	778.5	705.9	673.6	775.4	630.2	691	575.1	586.6	16.76	15.16	14.39	16.38	13.77	14.5	12.29	12.14
ENSMUSG00000029439	Sfswap	ENSMUST00000053737	protein_coding	3300	0.554	GO:0006351; GO:0006355; GO:0006396; GO:0006397; GO:0008380; GO:0048025	GO:0005634	GO:0003723	TRUE	1.11003	0.1506	0	0.01128	0.8963	1142	1274	1269	1220	1442	1368	1374	1371	17.35	19.31	19.14	18.2	22.24	20.27	20.74	20.03
ENSMUSG00000000384	Tbrg4	ENSMUST00000156969; ENSMUST00000000394; ENSMUST00000131313; ENSMUST00000136682; ENSMUST00000151008; ENSMUST00000144463; ENSMUST00000131477; ENSMUST00000131815; ENSMUST00000132446; ENSMUST00000150697; ENSMUST00000134016	protein_coding	1070	0.57	GO:0045333	GO:0005739	GO:0004672	TRUE	1.12638	0.1717	0	0.01129	0.8963	538.6	567.1	508.3	571.4	671.2	605.9	648.2	626.4	25.25	26.51	23.64	26.29	31.95	27.69	30.16	28.22
ENSMUSG00000033813	Tcea1	ENSMUST00000165720; ENSMUST00000081551	protein_coding	2700	0.406	GO:0006351; GO:0006355; GO:0006357; GO:0030218; GO:0032784; GO:0045893; GO:0045944	GO:0005634; GO:0005654; GO:0005730	GO:0003676; GO:0003677; GO:0005515; GO:0008270; GO:0046872	TRUE	0.878979	-0.1861	0	0.01131	0.8963	896	767.8	780.4	960.7	794.3	717.6	608	697.3	16.65	14.23	14.38	17.52	14.98	13	11.21	12.45
ENSMUSG00000010044	Zmynd10	ENSMUST00000010188	protein_coding	1750	0.558	GO:0036158; GO:0036159; GO:0044458	GO:0005737; GO:0005856; GO:0034451	GO:0003674; GO:0046872	TRUE	0.880076	-0.1843	-0.01242	0.01133	0.8963	74.87	66.61	66.74	106.9	55.88	45.73	57.27	45.12	2.146	1.904	1.898	3.006	1.626	1.278	1.629	1.243
ENSMUSG00000032496	Ltf	ENSMUST00000035077	protein_coding	2740	0.511	GO:0001503; GO:0001817; GO:0002227; GO:0002376; GO:0006508; GO:0006810; GO:0006811; GO:0006826; GO:0006879; GO:0019731; GO:0019732; GO:0031665; GO:0032680; GO:0033690; GO:0034145; GO:0043123; GO:0045669; GO:0051092; GO:0055072; GO:0060349; GO:0071902; GO:1900229	GO:0005576; GO:0005615; GO:0005737; GO:0030141; GO:0042581; GO:0070062	GO:0005506; GO:0008199; GO:0008201; GO:0008233; GO:0008236; GO:0016787; GO:0043539; GO:0046872	TRUE	0.93258	-0.1007	-0.4686	0.01139	0.8963	22.54	25.9	35.94	13.09	7.78	5.081	0	18.26	0.4126	0.473	0.6527	0.2351	0.1446	0.09067	0	0.3213
ENSMUSG00000025264	Tsr2	ENSMUST00000112683; ENSMUST00000026295; ENSMUST00000166689; ENSMUST00000166010	protein_coding	2460	0.487	GO:0006364; GO:0008150	GO:0005575	GO:0003674	TRUE	0.904129	-0.1454	0	0.01139	0.8963	1520	1564	1532	1507	1294	1444	1352	1351	30.99	31.81	30.99	30.16	26.79	28.71	27.38	26.46
ENSMUSG00000003184	Irf3	ENSMUST00000146355; ENSMUST00000003284; ENSMUST00000124069; ENSMUST00000130610; ENSMUST00000127011; ENSMUST00000107835; ENSMUST00000107834; ENSMUST00000145233; ENSMUST00000145728	protein_coding	1280	0.572	GO:0000122; GO:0002376; GO:0006351; GO:0006355; GO:0009617; GO:0031663; GO:0032496; GO:0032727; GO:0032728; GO:0043123; GO:0043330; GO:0045087; GO:0045351; GO:0045358; GO:0050689; GO:0050715; GO:0051607; GO:0060340; GO:0097300	GO:0005634; GO:0005737	GO:0000975; GO:0003677; GO:0003700; GO:0042802; GO:0042803; GO:0044212	TRUE	1.13879	0.1875	0	0.01139	0.8963	484.7	500.5	552.4	579.1	670.5	527.1	693.3	665.1	18.99	19.56	21.48	22.27	26.68	20.14	26.97	25.05
ENSMUSG00000048065	Cyb5r2	ENSMUST00000052438	protein_coding	2770	0.478	GO:0006629; GO:0006694; GO:0008202; GO:0016126; GO:0055114	GO:0005739; GO:0016020	GO:0004128; GO:0016491	TRUE	1.06758	0.09435	0.5839	0.01145	0.8965	1.61	1.85	5.134	6.543	12.73	16.51	8.529	12.89	0.02915	0.03342	0.09223	0.1163	0.2341	0.2915	0.1533	0.2244
ENSMUSG00000038007	Acer2	ENSMUST00000135874; ENSMUST00000045224; ENSMUST00000084433; ENSMUST00000128712	protein_coding	3100	0.481	GO:0001953; GO:0006629; GO:0006672; GO:0006919; GO:0008284; GO:0010942; GO:0032526; GO:0033629; GO:0046512; GO:0090285	GO:0005794; GO:0016020; GO:0016021; GO:0030173	GO:0016787; GO:0016811; GO:0017040; GO:0071633	TRUE	0.87037	-0.2003	0	0.01159	0.9026	146.5	178.5	150.9	173.4	111.8	125.7	130.4	126.8	2.371	2.881	2.423	2.754	1.836	1.984	2.094	1.971
ENSMUSG00000028246	Faxc	ENSMUST00000029908; ENSMUST00000123319; ENSMUST00000155220; ENSMUST00000123481; ENSMUST00000124440	protein_coding	2680	0.497	GO:0008150	GO:0005575; GO:0016020; GO:0016021	GO:0003674	TRUE	0.882519	-0.1803	-0.1007	0.01171	0.9057	259.2	145.2	128.3	270.4	181.1	88.91	124.3	118.2	4.852	2.711	2.383	4.968	3.441	1.622	2.309	2.126
ENSMUSG00000040298	Btbd16	ENSMUST00000048453	protein_coding	3430	0.5	GO:0008150	GO:0005575	GO:0003674	TRUE	1.12443	0.1692	0.08593	0.01175	0.9057	27.37	61.98	48.26	71.97	59.41	102.9	96.26	90.25	0.4003	0.9041	0.7002	1.033	0.8821	1.467	1.397	1.268
ENSMUSG00000029167	Ppargc1a	ENSMUST00000132734; ENSMUST00000031059; ENSMUST00000151104; ENSMUST00000127135	protein_coding	2610	0.467	GO:0006351; GO:0006355; GO:0007005; GO:0010822; GO:0010941; GO:0014850; GO:0014912; GO:0022904; GO:0031325; GO:0034599; GO:0042752; GO:0043524; GO:0045820; GO:0045893; GO:0045944; GO:0046321; GO:0048661; GO:0051091; GO:0070997; GO:1901857; GO:1901860; GO:1901863; GO:2000272; GO:2000310; GO:2000507; GO:2001171	GO:0005634; GO:0005829	GO:0000166; GO:0003676; GO:0003677; GO:0003682; GO:0003713; GO:0003723; GO:0005515; GO:0008134; GO:0016922; GO:0030374; GO:0031490; GO:0043565	TRUE	0.878065	-0.1876	0	0.01193	0.9147	1497	1321	1213	1249	1157	1219	845.6	1126	28.76	25.32	23.12	23.55	22.58	22.85	16.13	20.8
ENSMUSG00000040061	Plcb2	ENSMUST00000127248; ENSMUST00000006415; ENSMUST00000159756; ENSMUST00000126907; ENSMUST00000129153; ENSMUST00000102524	protein_coding	2730	0.544	GO:0001580; GO:0006629; GO:0007165; GO:0016042; GO:0035556; GO:0050913	GO:0005737; GO:0005794; GO:0005829; GO:0005886; GO:0031680	GO:0004435; GO:0004629; GO:0004871; GO:0005509; GO:0005543; GO:0008081; GO:0016787; GO:0031683; GO:0046872	TRUE	0.87697	-0.1894	0	0.01204	0.916	86.14	86.04	74.96	70.88	58.71	53.35	45.08	59.09	1.583	1.577	1.366	1.278	1.095	0.9556	0.8223	1.043
ENSMUSG00000095562	Gm21887	ENSMUST00000179760; ENSMUST00000180251; ENSMUST00000178789	protein_coding	485	0.695				TRUE	0.945907	-0.08023	-0.7474	0.01211	0.916	9.661	12.95	34.91	13.09	0.7073	0	2.437	11.82	0.9991	1.336	3.582	1.328	0.07427	0	0.2502	1.175
ENSMUSG00000031438	Rnf128	ENSMUST00000113026; ENSMUST00000113029; ENSMUST00000113027	protein_coding	2070	0.425	GO:0016567; GO:0042036	GO:0005737; GO:0005770; GO:0005783; GO:0005794; GO:0005856; GO:0016020; GO:0016021	GO:0004842; GO:0008270; GO:0016874; GO:0046872	TRUE	0.875755	-0.1914	0	0.01218	0.916	481.4	463.5	504.2	528.9	485.2	393.7	380.1	339.5	11.67	11.2	12.12	12.58	11.94	9.302	9.144	7.906
ENSMUSG00000025964	Adam23	ENSMUST00000087374; ENSMUST00000141545; ENSMUST00000146403; ENSMUST00000097717; ENSMUST00000114107; ENSMUST00000134704; ENSMUST00000114103; ENSMUST00000114101; ENSMUST00000182642	protein_coding	4040	0.482	GO:0006508; GO:0007155	GO:0005576; GO:0005886; GO:0016020; GO:0016021	GO:0004222; GO:0005515; GO:0008237; GO:0008270	TRUE	0.915861	-0.1268	0	0.01219	0.916	3455	3313	3371	3350	2924	3107	3087	3104	42.9	41.02	41.52	40.82	36.86	37.61	38.05	37.04
ENSMUSG00000055775	Myh8	ENSMUST00000139052; ENSMUST00000108685; ENSMUST00000019625; ENSMUST00000108686	protein_coding	4190	0.472		GO:0005737; GO:0016459; GO:0032982	GO:0000166; GO:0003774; GO:0003779; GO:0005515; GO:0005524	TRUE	0.932193	-0.1013	-0.4987	0.01234	0.9198	14.49	19.43	19.51	9.815	7.073	3.81	1.218	8.595	0.1735	0.232	0.2317	0.1153	0.08596	0.04447	0.01448	0.09888
ENSMUSG00000051242	Pcdhb9	ENSMUST00000057228	protein_coding	3060	0.478	GO:0007155	GO:0005886; GO:0016020; GO:0016021		TRUE	0.871456	-0.1985	0	0.01236	0.9198	215	174.8	175.6	186.5	160.6	118.1	134	156.9	3.523	2.859	2.855	3	2.672	1.888	2.181	2.471
ENSMUSG00000007682	Dio2	ENSMUST00000082432	protein_coding	5810	0.434	GO:0006590; GO:0009409; GO:0042403; GO:0042404; GO:0042446; GO:0055114; GO:0070460	GO:0005623; GO:0016020; GO:0016021	GO:0004800; GO:0016491; GO:0031625	TRUE	1.13226	0.1792	0	0.01245	0.9201	1979	2344	2174	2241	2197	2418	2689	3097	17.08	20.19	18.62	18.99	19.26	20.35	23.05	25.7
ENSMUSG00000073207	Ccdc160	ENSMUST00000101588	protein_coding	1540	0.445	GO:0008150	GO:0005575	GO:0003674	TRUE	0.88148	-0.182	0	0.01248	0.9201	90.17	62.91	72.9	65.43	38.9	45.73	53.61	54.79	2.937	2.044	2.356	2.092	1.286	1.452	1.733	1.715
ENSMUSG00000050552	Lamtor4	ENSMUST00000160157; ENSMUST00000062067	protein_coding	866	0.566	GO:0008361; GO:0032008; GO:0043087; GO:0061462; GO:0071230	GO:0005764; GO:0043231; GO:0071986	GO:0005085; GO:0032947	TRUE	1.1425	0.1922	0	0.0126	0.9242	464.5	513.4	627.4	544.2	551	738	756.6	624.2	26.9	29.66	36.05	30.93	32.4	41.67	43.51	34.75
ENSMUSG00000028782	Bai2	ENSMUST00000106018; ENSMUST00000136416; ENSMUST00000163625; ENSMUST00000149282; ENSMUST00000106017; ENSMUST00000136787; ENSMUST00000097868; ENSMUST00000106015; ENSMUST00000120204; ENSMUST00000121049; ENSMUST00000166118; ENSMUST00000106012; ENSMUST00000030571	protein_coding	2910	0.613	GO:0007165; GO:0007166; GO:0007186; GO:0007218; GO:0007422; GO:0016525	GO:0005886; GO:0016020; GO:0016021	GO:0004871; GO:0004888; GO:0004930; GO:0005515	TRUE	1.10749	0.1473	0	0.01274	0.9301	5614	5914	6071	6001	6015	6413	7117	7135	96.76	101.7	103.8	101.5	105.3	107.8	121.8	118.2
ENSMUSG00000025766	D3Ertd751e	ENSMUST00000108065; ENSMUST00000143841; ENSMUST00000120167; ENSMUST00000146165; ENSMUST00000026868; ENSMUST00000026867; ENSMUST00000119572	protein_coding	2210	0.411	GO:0008150	GO:0005575	GO:0003674	TRUE	0.883744	-0.1783	0	0.01296	0.9309	499.9	482.9	463.1	514.7	451.3	410.3	374.1	408.3	11.35	10.93	10.43	11.47	10.4	9.078	8.428	8.905
ENSMUSG00000005899	Smpd4	ENSMUST00000170273; ENSMUST00000172182; ENSMUST00000165363; ENSMUST00000163476; ENSMUST00000087486; ENSMUST00000167217; ENSMUST00000166322; ENSMUST00000165092; ENSMUST00000169662; ENSMUST00000171435; ENSMUST00000167592; ENSMUST00000090159; ENSMUST00000170996; ENSMUST00000164292; ENSMUST00000166091; ENSMUST00000170401; ENSMUST00000163997; ENSMUST00000006053; ENSMUST00000167362; ENSMUST00000163592;…	protein_coding	1920	0.527	GO:0006685; GO:0046475; GO:0046513; GO:0071356	GO:0005783; GO:0005794; GO:0005802; GO:0016020; GO:0016021	GO:0004767; GO:0016787; GO:0046872; GO:0050290	TRUE	1.11296	0.1544	0	0.01297	0.9309	1432	1613	1649	1581	1910	1655	1829	1758	37.41	42.04	42.74	40.54	50.65	42.15	47.43	44.13
ENSMUSG00000019467	Arhgef25	ENSMUST00000019611; ENSMUST00000167353	protein_coding	2230	0.547	GO:0035023	GO:0005737; GO:0005886; GO:0016020; GO:0030016	GO:0005085; GO:0005089; GO:0005515	TRUE	1.12202	0.1661	0	0.01301	0.9309	2577	2732	2953	2376	2700	3274	3117	3274	57.96	61.29	65.9	52.46	61.65	71.8	69.59	70.76
ENSMUSG00000035649	Zcchc7	ENSMUST00000067521; ENSMUST00000143385; ENSMUST00000142714; ENSMUST00000126968; ENSMUST00000107823; ENSMUST00000147272; ENSMUST00000107824; ENSMUST00000144436; ENSMUST00000154121	protein_coding	2180	0.413	GO:0008150	GO:0005634; GO:0005730; GO:0005737	GO:0003676; GO:0008270; GO:0046872	TRUE	1.10811	0.1481	0	0.01302	0.9309	1328	1447	1520	1456	1661	1637	1540	1661	30.54	33.2	34.69	32.88	38.81	36.73	35.18	36.73
ENSMUSG00000044857	Lemd2	ENSMUST00000055117	protein_coding	2600	0.638	GO:0035914; GO:0043409	GO:0005634; GO:0005639; GO:0016020; GO:0016021; GO:0031965	GO:0003674	TRUE	1.12366	0.1682	0	0.01306	0.9309	648.1	621.7	656.1	582.3	693.2	707.5	725	801.5	12.5	11.96	12.56	11.03	13.58	13.31	13.88	14.86
ENSMUSG00000015850	Adamtsl4	ENSMUST00000151054; ENSMUST00000117782; ENSMUST00000148854; ENSMUST00000015994; ENSMUST00000124410	protein_coding	1810	0.609	GO:0006915; GO:0030198; GO:0043065	GO:0005576; GO:0005578; GO:0005614; GO:0031012	GO:0002020; GO:0004222; GO:0008233	TRUE	0.873331	-0.1954	0	0.0133	0.9386	365.5	292.3	294.7	365.3	225.6	250.2	236.4	320.2	10.13	8.08	8.102	9.936	6.348	6.76	6.503	8.527
ENSMUSG00000030237	Slco1a4	ENSMUST00000163678; ENSMUST00000165990; ENSMUST00000032364	protein_coding	2230	0.411	GO:0006810; GO:0006811; GO:0006820; GO:0015711; GO:0015721; GO:0034220; GO:0043252	GO:0005886; GO:0016020; GO:0016021	GO:0005215; GO:0008514; GO:0015125	TRUE	0.886812	-0.1733	0	0.01335	0.9386	1866	1711	1751	1843	1637	1564	1222	1662	41.97	38.4	39.07	40.68	37.39	34.29	27.29	35.93
ENSMUSG00000028546	Elavl4	ENSMUST00000106597; ENSMUST00000153200; ENSMUST00000106601; ENSMUST00000106603; ENSMUST00000102722; ENSMUST00000153906; ENSMUST00000106598; ENSMUST00000142722; ENSMUST00000138972; ENSMUST00000106600; ENSMUST00000144554; ENSMUST00000102723	protein_coding	2560	0.416			GO:0000166; GO:0003676; GO:0003723; GO:0017091	TRUE	0.896391	-0.1578	0	0.01351	0.9386	2209	2004	1939	2080	1966	1692	1640	1871	43.28	39.16	37.68	39.99	39.1	32.32	31.9	35.22
ENSMUSG00000027293	Ehd4	ENSMUST00000150240; ENSMUST00000152366; ENSMUST00000028755; ENSMUST00000148073	protein_coding	1280	0.527	GO:0006907; GO:0030100; GO:0032456; GO:0050731; GO:0051260; GO:0071363	GO:0005768; GO:0005783; GO:0005886; GO:0016020; GO:0048471; GO:0055038; GO:0070062	GO:0000166; GO:0003924; GO:0005509; GO:0005515; GO:0005524; GO:0005525; GO:0046872	TRUE	0.875755	-0.1914	0	0.01352	0.9386	396.9	337.7	308	347.9	309.8	238.8	297.3	269.7	15.55	13.2	11.98	13.38	12.33	9.123	11.57	10.16
ENSMUSG00000040415	Dtx3	ENSMUST00000038217; ENSMUST00000137151; ENSMUST00000116229; ENSMUST00000144322; ENSMUST00000130855; ENSMUST00000125254	protein_coding	1200	0.574	GO:0007219	GO:0005575; GO:0005737	GO:0005515; GO:0008270; GO:0016874; GO:0046872	TRUE	1.11481	0.1568	0	0.01354	0.9386	3969	4146	4777	4121	4618	4498	5110	5262	165.9	172.9	198.1	169.1	196	183.3	212	211.4
ENSMUSG00000062906	Hdac10	ENSMUST00000143465; ENSMUST00000138245; ENSMUST00000109347; ENSMUST00000129398; ENSMUST00000128908; ENSMUST00000134111; ENSMUST00000153195; ENSMUST00000082197	protein_coding	2070	0.565	GO:0000122; GO:0006351; GO:0006355; GO:0006476; GO:0016568; GO:0016575; GO:0045892	GO:0000118; GO:0005634; GO:0005654; GO:0005737	GO:0004407; GO:0016787; GO:0019899; GO:0031078; GO:0032041; GO:0032129; GO:0033558; GO:0034739; GO:0042826; GO:0046969; GO:0046970; GO:0097372	TRUE	1.13958	0.1885	0	0.0136	0.9386	305.1	316.4	405.6	314.1	392.6	430.6	386.2	437.3	7.393	7.647	9.75	7.469	9.657	10.17	9.291	10.18
ENSMUSG00000029246	Ppat	ENSMUST00000031158; ENSMUST00000155272; ENSMUST00000140076	protein_coding	3400	0.445	GO:0006164; GO:0006543; GO:0009168; GO:0019693; GO:0051289		GO:0004044; GO:0016740; GO:0016757; GO:0046872; GO:0051536	TRUE	0.87612	-0.1908	0	0.01363	0.9386	321.2	315.5	253.6	275.9	241.2	232.4	220.5	246	4.739	4.642	3.712	3.995	3.612	3.343	3.23	3.488
ENSMUSG00000029253	Cenpc1	ENSMUST00000031170	protein_coding	3170	0.407	GO:0000278; GO:0007049; GO:0007059; GO:0007067; GO:0051301; GO:0051382	GO:0000775; GO:0000776; GO:0000780; GO:0005634; GO:0005694; GO:0005721; GO:0005737	GO:0003677; GO:0005515; GO:0019237	TRUE	0.887611	-0.172	0	0.01366	0.9386	585.3	583.7	549.3	590	533.3	478.8	444.7	501.7	9.26	9.213	8.624	9.162	8.567	7.387	6.986	7.63
ENSMUSG00000054716	Zfp771	ENSMUST00000052509; ENSMUST00000151893	protein_coding	702	0.608	GO:0006351; GO:0006355; GO:0008150	GO:0005634	GO:0003676; GO:0003677; GO:0046872	TRUE	0.874785	-0.193	0	0.01395	0.9514	357.5	445	398.4	343.5	347.3	238.8	335.1	297.6	25.54	31.71	28.24	24.09	25.19	16.63	23.77	20.44
ENSMUSG00000024764	Naa40	ENSMUST00000025675	protein_coding	3280	0.527	GO:0006629	GO:0005575	GO:0003674; GO:0008080; GO:0016740; GO:0016746	TRUE	1.11806	0.161	0	0.01399	0.9514	812.3	813.2	855.3	721.9	922.3	981.8	895.5	897.1	12.42	12.4	12.98	10.84	14.32	14.64	13.6	13.18
ENSMUSG00000025733	Rhot2	ENSMUST00000043897; ENSMUST00000176602; ENSMUST00000176882; ENSMUST00000177122; ENSMUST00000176522; ENSMUST00000177062; ENSMUST00000177347; ENSMUST00000176247; ENSMUST00000175869; ENSMUST00000175790; ENSMUST00000177470; ENSMUST00000176857; ENSMUST00000177315; ENSMUST00000176591; ENSMUST00000176604; ENSMUST00000176709; ENSMUST00000176583	protein_coding	966	0.587	GO:0007264; GO:0019725; GO:0047497; GO:0097345	GO:0005622; GO:0005739; GO:0005741; GO:0005743; GO:0016020; GO:0016021; GO:0031307	GO:0000166; GO:0003924; GO:0005509; GO:0005525; GO:0016787; GO:0046872	TRUE	1.10443	0.1433	0	0.01407	0.9514	2009	2092	2045	2089	2157	2237	2363	2518	104.3	108.3	105.4	106.5	113.7	113.2	121.8	125.7
ENSMUSG00000002771	Grin2d	ENSMUST00000146672; ENSMUST00000002848	protein_coding	3040	0.686	GO:0001964; GO:0006810; GO:0006811; GO:0006812; GO:0008344; GO:0034220; GO:0034765; GO:0035235; GO:0035249; GO:0050966; GO:0051930; GO:0060079	GO:0005886; GO:0016020; GO:0016021; GO:0017146; GO:0030054; GO:0030425; GO:0045202; GO:0045211	GO:0004872; GO:0004970; GO:0004972; GO:0005216; GO:0005234; GO:0005261; GO:0016595; GO:0022843; GO:0042165	TRUE	0.881725	-0.1816	0	0.01412	0.9514	526.5	556.9	531.9	643.4	475.3	487.7	510.5	402.9	8.687	9.165	8.707	10.42	7.962	7.846	8.362	6.389
ENSMUSG00000078435	AU041133	ENSMUST00000105314	protein_coding	1490	0.381	GO:0008150	GO:0005575	GO:0003674; GO:0046872	TRUE	0.882948	-0.1796	-0.009222	0.01416	0.9514	90.17	99.91	71.88	93.78	77.1	40.64	65.79	50.5	3.035	3.355	2.401	3.099	2.635	1.334	2.199	1.634
ENSMUSG00000032842	Abcc10	ENSMUST00000171584; ENSMUST00000167360; ENSMUST00000170168; ENSMUST00000047970; ENSMUST00000095261; ENSMUST00000168490; ENSMUST00000165733	protein_coding	3200	0.588	GO:0006810; GO:0055085	GO:0005765; GO:0005886; GO:0016020; GO:0016021	GO:0000166; GO:0005524; GO:0016887; GO:0017111; GO:0042626	TRUE	1.13179	0.1786	0	0.01434	0.9595	336.5	349.7	318.3	354.4	435	412.8	375.3	396.5	5.275	5.467	4.95	5.452	6.922	6.308	5.839	5.972
ENSMUSG00000035632	Cnot3	ENSMUST00000129973; ENSMUST00000132344; ENSMUST00000135977; ENSMUST00000038913; ENSMUST00000143085; ENSMUST00000160200; ENSMUST00000144097	protein_coding	1690	0.563	GO:0001829; GO:0006351; GO:0006355; GO:0006417; GO:0007275; GO:0031047; GO:2000036	GO:0000932; GO:0005634; GO:0030014	GO:0005515	TRUE	1.11605	0.1584	0	0.01441	0.9597	817.1	868.7	887.1	910.6	1029	985.6	1069	916.5	24.25	25.72	26.12	26.52	31.01	28.52	31.48	26.14
ENSMUSG00000025777	Gdap1	ENSMUST00000150457; ENSMUST00000026879	protein_coding	3060	0.432	GO:0000266; GO:0006626; GO:0032526	GO:0005737; GO:0005739; GO:0005741; GO:0016020; GO:0016021; GO:0031307	GO:0003674	TRUE	0.903252	-0.1468	0	0.01451	0.9598	2996	2672	2619	2578	2570	2313	2350	2370	49.1	43.68	42.6	41.47	42.78	36.96	38.25	37.34
ENSMUSG00000020644	Id2	ENSMUST00000020974	protein_coding	1270	0.424	GO:0000122; GO:0001656; GO:0001779; GO:0002521; GO:0003149; GO:0003166; GO:0007275; GO:0007507; GO:0008284; GO:0009649; GO:0010628; GO:0010629; GO:0014003; GO:0019216; GO:0021772; GO:0033598; GO:0043353; GO:0043392; GO:0043433; GO:0045578; GO:0045600; GO:0045648; GO:0045651; GO:0045665; GO:0045668; GO:0045777; GO:0045787; GO:0045892; GO:0045893; GO:0048468; GO:0048469; GO:0048535; GO:0048541; GO:…	GO:0000785; GO:0005634; GO:0005737; GO:0005813; GO:0005829; GO:0043234	GO:0005515; GO:0044325; GO:0046983	TRUE	1.11396	0.1557	0	0.01454	0.9598	3037	2767	3166	2602	3361	3039	3290	3554	119.9	109	124	100.9	134.8	117	129	134.9
ENSMUSG00000003549	Ercc1	ENSMUST00000162197; ENSMUST00000162992; ENSMUST00000160192; ENSMUST00000160369; ENSMUST00000176723; ENSMUST00000160909; ENSMUST00000161378; ENSMUST00000003645; ENSMUST00000176818; ENSMUST00000177486	protein_coding	749	0.572	GO:0000720; GO:0000737; GO:0001302; GO:0006281; GO:0006289; GO:0006295; GO:0006296; GO:0006302; GO:0006310; GO:0006312; GO:0006949; GO:0006974; GO:0006979; GO:0007281; GO:0007283; GO:0008283; GO:0008584; GO:0009650; GO:0010165; GO:0010259; GO:0032205; GO:0035166; GO:0035264; GO:0036297; GO:0045190; GO:0048468; GO:0048477; GO:0051276	GO:0000109; GO:0000784; GO:0005634; GO:0005669; GO:0005737	GO:0000014; GO:0001094; GO:0003677; GO:0003684; GO:0003697; GO:0004518; GO:0004519; GO:0005515; GO:0008022; GO:0016787; GO:0017025; GO:0019904; GO:0043566	TRUE	1.1395	0.1884	0	0.01482	0.9609	305.1	309.9	392.2	356.6	361.4	462.3	464.2	402.9	20.43	20.7	26.06	23.44	24.57	30.19	30.86	25.93
ENSMUSG00000020311	Erlec1	ENSMUST00000073192; ENSMUST00000129593; ENSMUST00000155304; ENSMUST00000152770; ENSMUST00000143126	protein_coding	1020	0.464	GO:0030433	GO:0005783; GO:0005788	GO:0001948	TRUE	0.89608	-0.1583	0	0.01483	0.9609	892	988	1004	961.8	877.8	820.5	771.3	869.2	43.86	48.46	48.99	46.42	43.82	39.34	37.65	41.08
ENSMUSG00000040570	Rundc3b	ENSMUST00000115378; ENSMUST00000047485	protein_coding	2780	0.482	GO:0008150	GO:0005575	GO:0003674	TRUE	0.894033	-0.1616	0	0.01484	0.9609	832.4	720.7	755.7	824.4	686.1	671.9	696.9	656.5	15.02	12.97	13.53	14.6	12.57	11.82	12.48	11.38
ENSMUSG00000039519	Cyp7b1	ENSMUST00000035625	protein_coding	2170	0.425	GO:0006629; GO:0006699; GO:0007586; GO:0007613; GO:0007623; GO:0008202; GO:0008203; GO:0033147; GO:0050679; GO:0055114; GO:0060740	GO:0005783; GO:0016020; GO:0043231	GO:0004497; GO:0005506; GO:0008396; GO:0016491; GO:0016705; GO:0020037; GO:0033783; GO:0046872	TRUE	1.14021	0.1893	0	0.01491	0.9609	201.3	224.8	229	222.5	267.4	320.1	257.1	248.2	4.652	5.183	5.251	5.047	6.274	7.213	5.899	5.513
ENSMUSG00000047996	Prrg1	ENSMUST00000134602; ENSMUST00000148345; ENSMUST00000156427; ENSMUST00000126209; ENSMUST00000137011; ENSMUST00000114024; ENSMUST00000126994; ENSMUST00000177904; ENSMUST00000114025; ENSMUST00000132852	protein_coding	2340	0.399	GO:0008150	GO:0005575	GO:0003674	TRUE	0.876302	-0.1905	0	0.01534	0.9609	310	218.3	170.4	253	186	160	207.1	147.2	6.644	4.668	3.625	5.323	4.048	3.344	4.408	3.032
ENSMUSG00000004031	Brinp2	ENSMUST00000004133	protein_coding	4100	0.544	GO:0007049; GO:0007050; GO:0045666; GO:0045786; GO:0045930; GO:0071300	GO:0005576; GO:0005783; GO:0030425; GO:0043025	GO:0003674	TRUE	1.11744	0.1602	0	0.0154	0.9609	1602	1395	1417	1363	1729	1508	1830	1600	19.6	17.02	17.2	16.37	21.48	17.98	22.23	18.81
ENSMUSG00000015476	Prrt1	ENSMUST00000015620; ENSMUST00000172945	protein_coding	1400	0.604	GO:0008150; GO:0009607	GO:0005575; GO:0005886; GO:0016020; GO:0016021; GO:0030054; GO:0045202	GO:0003674	TRUE	1.1135	0.1551	0	0.01548	0.9609	2368	2618	3006	2519	3037	2825	3069	3096	84.83	93.56	106.9	88.58	110.5	98.67	109.2	106.6
ENSMUSG00000049612	Omg	ENSMUST00000164465	protein_coding	2230	0.417	GO:0007155; GO:0022010; GO:0031102; GO:0048683	GO:0005886; GO:0016020; GO:0031225; GO:0043209	GO:0042802; GO:0042803	TRUE	0.907268	-0.1404	0	0.01548	0.9609	2926	2638	2647	2764	2440	2497	2579	2266	65.8	59.19	59.07	61.03	55.71	54.76	57.59	48.98
ENSMUSG00000027790	Sis	ENSMUST00000170445; ENSMUST00000094190; ENSMUST00000167334	protein_coding	4200	0.39	GO:0008152	GO:0005903; GO:0016020; GO:0045121	GO:0004564; GO:0004574; GO:0016787; GO:0016798	TRUE	1.05393	0.07578	0.8175	0.01559	0.9609	0	0.9251	5.134	4.362	12.73	13.97	14.62	4.298	0	0.01102	0.06083	0.05113	0.1544	0.1627	0.1733	0.04932
ENSMUSG00000070000	Fcho1	ENSMUST00000136640; ENSMUST00000141323; ENSMUST00000153800; ENSMUST00000093444; ENSMUST00000149363; ENSMUST00000126455; ENSMUST00000143699; ENSMUST00000127005; ENSMUST00000152742; ENSMUST00000146100; ENSMUST00000125092; ENSMUST00000123425	protein_coding	1520	0.588	GO:0006897; GO:0048268; GO:0072583	GO:0005886; GO:0005905; GO:0016020	GO:0035612	TRUE	1.11783	0.1607	0	0.01559	0.9609	1605	1536	1595	1533	1632	1675	1848	2089	52.97	50.54	52.21	49.66	54.67	53.9	60.55	66.24
ENSMUSG00000042870	Tom1	ENSMUST00000165630; ENSMUST00000078847	protein_coding	2320	0.563		GO:0005737; GO:0005768; GO:0005769; GO:0005829; GO:0016020; GO:0070062	GO:0030276	TRUE	1.14179	0.1913	0	0.01567	0.9609	235.9	264.6	229	241	234.8	379.8	327.8	308.4	5.1	5.705	4.912	5.114	5.154	8.005	7.034	6.407
ENSMUSG00000053799	Exoc6	ENSMUST00000066439	protein_coding	2730	0.444	GO:0006810; GO:0006887; GO:0006904; GO:0015031; GO:0030218	GO:0000145		TRUE	0.881602	-0.1818	0	0.0157	0.9609	529.7	556	432.3	483.1	464.7	397.6	413	375	9.732	10.19	7.88	8.711	8.668	7.121	7.534	6.621
ENSMUSG00000026514	Cnih3	ENSMUST00000161880; ENSMUST00000027795; ENSMUST00000162685	protein_coding	1760	0.553	GO:0035249; GO:0035556; GO:0042391; GO:0051668; GO:2000311	GO:0005886; GO:0016020; GO:0016021; GO:0030054; GO:0032281; GO:0043198; GO:0045202; GO:0045211	GO:0016247	TRUE	1.13485	0.1825	0	0.01579	0.9609	802.7	852.9	856.3	711	782.3	1014	1168	958.4	22.87	24.25	24.21	19.89	22.63	28.16	33.06	26.25
ENSMUSG00000040536	Necab1	ENSMUST00000041606; ENSMUST00000141105; ENSMUST00000108273	protein_coding	2520	0.41	GO:0008150	GO:0005634; GO:0005737	GO:0005509; GO:0046872	TRUE	0.887242	-0.1726	0	0.01581	0.9609	2179	1934	1785	2559	1829	1753	1755	1818	43.36	38.4	35.24	50	36.96	34.01	34.67	34.77
ENSMUSG00000020461	Clhc1	ENSMUST00000131366; ENSMUST00000123175; ENSMUST00000020753	protein_coding	1220	0.382	GO:0008150	GO:0005575	GO:0003674	TRUE	0.955316	-0.06595	-0.7055	0.01609	0.9609	11.27	12.95	5.134	4.362	3.537	0	1.218	0	0.4634	0.5311	0.2094	0.176	0.1476	0	0.04973	0
ENSMUSG00000029071	Dvl1	ENSMUST00000133184; ENSMUST00000141539; ENSMUST00000156997; ENSMUST00000143457; ENSMUST00000030948; ENSMUST00000129450; ENSMUST00000168552; ENSMUST00000140529	protein_coding	2670	0.602	GO:0001505; GO:0001932; GO:0001933; GO:0006366; GO:0006469; GO:0007269; GO:0007275; GO:0007409; GO:0007411; GO:0007528; GO:0010976; GO:0016055; GO:0022007; GO:0030177; GO:0031122; GO:0032091; GO:0032436; GO:0034504; GO:0035176; GO:0035372; GO:0035556; GO:0043113; GO:0045893; GO:0048668; GO:0048675; GO:0048813; GO:0050808; GO:0060029; GO:0060070; GO:0060071; GO:0060134; GO:0071340; GO:0090103; GO:…	GO:0005622; GO:0005623; GO:0005737; GO:0005874; GO:0005886; GO:0005938; GO:0015630; GO:0016020; GO:0016023; GO:0016328; GO:0030136; GO:0030424; GO:0030425; GO:0030426; GO:0031410; GO:0043025; GO:0045202	GO:0004871; GO:0005109; GO:0005515; GO:0019899; GO:0019901; GO:0042802; GO:0048365	TRUE	1.10604	0.1454	0	0.01614	0.9609	2166	2252	2345	2285	2611	2331	2469	2807	40.7	42.19	43.71	42.12	49.79	42.69	46.04	50.68
ENSMUSG00000014776	Nol3	ENSMUST00000014920	protein_coding	2870	0.545	GO:0001666; GO:0006397; GO:0008380; GO:0010468; GO:0014876; GO:0042981; GO:0043066; GO:0043154	GO:0005622; GO:0005634; GO:0005739; GO:0016528	GO:0005515; GO:0042802	TRUE	0.879344	-0.1855	0	0.01615	0.9609	355	348.8	355.3	325	228.5	289.6	310.7	301.9	6.205	6.08	6.16	5.574	4.054	4.934	5.39	5.071
ENSMUSG00000032555	Topbp1	ENSMUST00000035164	protein_coding	5230	0.464	GO:0006281; GO:0006974; GO:0007131; GO:0010212	GO:0000794; GO:0001673; GO:0005634; GO:0005694; GO:0005737; GO:0005856; GO:0005886; GO:0016605	GO:0003677; GO:0042802	TRUE	0.882153	-0.1809	0	0.01626	0.9609	526.5	460.7	436.4	460.2	447.7	389.9	371.6	344.9	5.049	4.407	4.152	4.332	4.359	3.646	3.538	3.179
ENSMUSG00000031786	Ccdc135	ENSMUST00000058479	protein_coding	2830	0.546	GO:0001539; GO:0007283; GO:0008150; GO:0030154	GO:0005737; GO:0005929; GO:0042995	GO:0003674	TRUE	0.891434	-0.1658	-0.1292	0.01631	0.9609	155.4	86.04	82.14	118.9	65.78	49.54	56.05	108.5	2.754	1.521	1.444	2.068	1.184	0.856	0.9861	1.848
ENSMUSG00000037463	Fbxo27	ENSMUST00000151227; ENSMUST00000039998; ENSMUST00000127368; ENSMUST00000108281; ENSMUST00000108280	protein_coding	1340	0.557	GO:0008150; GO:0030163	GO:0019005	GO:0001948	TRUE	1.13658	0.1847	0	0.01643	0.9609	254.4	235.9	277.2	227.9	319	265.5	311.9	324.5	9.522	8.807	10.3	8.373	12.12	9.688	11.59	11.67
ENSMUSG00000024558	Mapk4	ENSMUST00000160601; ENSMUST00000159162; ENSMUST00000162863; ENSMUST00000091851	protein_coding	3340	0.561	GO:0006468; GO:0007049; GO:0016310	GO:0005634; GO:0005737	GO:0000166; GO:0004672; GO:0004674; GO:0004707; GO:0005524; GO:0016301; GO:0016740; GO:0016772; GO:0019901; GO:0042803; GO:0046982	TRUE	1.10198	0.1401	0	0.01652	0.9609	1423	1318	1331	1301	1511	1442	1579	1504	21.37	19.75	19.83	19.18	23.03	21.11	23.54	21.71
ENSMUSG00000038180	Spag4	ENSMUST00000131144; ENSMUST00000138178; ENSMUST00000149139; ENSMUST00000136765; ENSMUST00000137966; ENSMUST00000125996; ENSMUST00000038860; ENSMUST00000133511	protein_coding	1480	0.584	GO:0008150	GO:0005737; GO:0005856; GO:0005874; GO:0005929; GO:0016020; GO:0016021; GO:0042995	GO:0042802	TRUE	1.1249	0.1698	0.07356	0.01662	0.9609	66.82	33.3	54.42	70.88	65.78	87.64	95.04	99.92	2.265	1.126	1.83	2.358	2.263	2.896	3.197	3.254
ENSMUSG00000034755	Pcdh11x	ENSMUST00000155223; ENSMUST00000050239; ENSMUST00000113358; ENSMUST00000113364	protein_coding	4790	0.443	GO:0007155	GO:0005575; GO:0005886; GO:0016020; GO:0016021	GO:0005515	TRUE	0.877031	-0.1893	0	0.01675	0.9609	481.4	359.9	262.9	506	323.2	318.8	268.1	299.8	5.041	3.759	2.731	5.2	3.436	3.255	2.786	3.017
ENSMUSG00000047686	Zcchc5	ENSMUST00000062010	protein_coding	2950	0.514	GO:0008150	GO:0005575	GO:0003674; GO:0046872	TRUE	1.06206	0.08686	0.1953	0.01678	0.9609	0	5.551	6.161	4.362	14.15	11.43	13.4	12.89	0	0.09413	0.1039	0.07279	0.2442	0.1895	0.2262	0.2107
ENSMUSG00000003039	Fam32a	ENSMUST00000003123	protein_coding	1910	0.483	GO:0006915; GO:0007049; GO:0008150	GO:0005634; GO:0005739; GO:0043231		TRUE	0.901813	-0.1491	0	0.01697	0.9609	1651	1487	1564	1617	1280	1339	1485	1463	43.36	38.94	40.74	41.68	34.11	34.28	38.72	36.93
ENSMUSG00000057637	Prdm2	ENSMUST00000105778; ENSMUST00000154280; ENSMUST00000134791; ENSMUST00000156909	protein_coding	2210	0.504	GO:0032355	GO:0005634		TRUE	0.897946	-0.1553	0	0.01705	0.9609	1379	1575	1421	1474	1375	1226	1149	1343	31.3	35.66	32	32.84	31.68	27.12	25.89	29.29
ENSMUSG00000021071	Trim9	ENSMUST00000110520; ENSMUST00000110522; ENSMUST00000167755	protein_coding	4650	0.527	GO:0016079; GO:0016567; GO:0035544; GO:0043161; GO:0045955	GO:0005622; GO:0005737; GO:0005856; GO:0008021; GO:0030054; GO:0030425; GO:0031410; GO:0042995; GO:0045202	GO:0000149; GO:0004842; GO:0005515; GO:0008270; GO:0016874; GO:0042803; GO:0046872	TRUE	1.09551	0.1316	0	0.0171	0.9609	5280	5639	5101	5038	6019	5437	5990	5968	56.96	60.66	54.59	53.34	65.92	57.18	64.14	61.87
ENSMUSG00000017453	Pipox	ENSMUST00000017597; ENSMUST00000151383; ENSMUST00000155401	protein_coding	1170	0.511	GO:0033514; GO:0046653; GO:0055114	GO:0005777	GO:0005102; GO:0008115; GO:0016491; GO:0050031	TRUE	0.883315	-0.179	0	0.01719	0.9609	79.7	85.11	81.12	92.69	60.83	76.21	51.17	46.2	3.417	3.639	3.45	3.9	2.648	3.185	2.178	1.903
ENSMUSG00000030935	Acsm3	ENSMUST00000149766; ENSMUST00000149598; ENSMUST00000106527; ENSMUST00000154828; ENSMUST00000106526; ENSMUST00000063770; ENSMUST00000106528; ENSMUST00000106529	protein_coding	2000	0.425	GO:0006629; GO:0006631; GO:0006633; GO:0008152	GO:0005739; GO:0005759	GO:0000166; GO:0003824; GO:0005524; GO:0015645; GO:0016874; GO:0046872; GO:0047760	TRUE	0.941113	-0.08756	-0.3825	0.01721	0.9609	12.88	11.1	9.241	20.72	2.122	8.891	4.874	1.074	0.323	0.2777	0.2299	0.51	0.05403	0.2174	0.1213	0.0259
ENSMUSG00000021054	Sgpp1	ENSMUST00000021450	protein_coding	3320	0.46	GO:0006665; GO:0006668; GO:0006670; GO:0016311; GO:0097191; GO:0097193	GO:0005739; GO:0005783; GO:0005794; GO:0015629; GO:0016020; GO:0016021	GO:0003824; GO:0016787; GO:0042392	TRUE	0.898506	-0.1544	0	0.01724	0.9609	942.7	926	884.1	931.3	846	835.8	721.3	810.1	14.24	13.95	13.25	13.81	12.98	12.31	10.82	11.76
ENSMUSG00000027499	Pkia	ENSMUST00000028999	protein_coding	3680	0.397	GO:0000122; GO:0006469; GO:0010389; GO:0042308; GO:0043086; GO:0071901; GO:2000480	GO:0005634; GO:0005737	GO:0004860; GO:0004862; GO:0034236	TRUE	0.917068	-0.1249	0	0.01732	0.9609	4874	4758	4748	4935	4477	4472	4042	4498	66.43	64.68	64.21	66.01	61.96	59.43	54.68	58.93
ENSMUSG00000000976	Heatr6	ENSMUST00000125602; ENSMUST00000125831; ENSMUST00000001002; ENSMUST00000136572; ENSMUST00000127428	protein_coding	2250	0.515	GO:0008150	GO:0005575		TRUE	1.11806	0.161	0	0.01736	0.9609	532.2	535.6	555.5	534.4	659.9	647.8	611.6	575.9	11.86	11.91	12.29	11.69	14.94	14.08	13.54	12.34
ENSMUSG00000041716	Gm20604	ENSMUST00000174651	protein_coding	2800	0.525				TRUE	0.897261	-0.1564	0	0.01751	0.9609	1051	913.1	931.3	973.8	888.4	802.7	879.7	794	18.82	16.31	16.55	17.12	16.16	14.02	15.64	13.67
ENSMUSG00000051177	Plcb1	ENSMUST00000131552; ENSMUST00000129382; ENSMUST00000130524; ENSMUST00000070724; ENSMUST00000110116	protein_coding	2800	0.463	GO:0000086; GO:0001556; GO:0006397; GO:0006629; GO:0007155; GO:0007165; GO:0007213; GO:0007215; GO:0007420; GO:0007613; GO:0008277; GO:0008286; GO:0016042; GO:0021987; GO:0030218; GO:0030225; GO:0032417; GO:0032735; GO:0034284; GO:0035556; GO:0035722; GO:0035723; GO:0040019; GO:0043434; GO:0043547; GO:0045444; GO:0045663; GO:0045892; GO:0045893; GO:0046330; GO:0048009; GO:0048639; GO:0051726; GO:…	GO:0000790; GO:0005634; GO:0005737; GO:0005829; GO:0016020; GO:0016607; GO:0070062	GO:0004435; GO:0004871; GO:0005096; GO:0005509; GO:0005515; GO:0005516; GO:0005521; GO:0005546; GO:0008081; GO:0016787; GO:0019899; GO:0042803	TRUE	0.910733	-0.1349	0	0.01754	0.9609	3583	3357	3333	3296	3270	2830	3010	3038	64.19	59.98	59.24	57.94	59.47	49.42	53.52	52.31
ENSMUSG00000062859	Tcp11	ENSMUST00000141806; ENSMUST00000123628; ENSMUST00000042692; ENSMUST00000043925; ENSMUST00000114836; ENSMUST00000129046	protein_coding	1240	0.599	GO:0007275; GO:0007283; GO:0030154	GO:0016020; GO:0016021		TRUE	0.936123	-0.09523	-0.2742	0.01758	0.9609	6.441	13.88	15.4	22.9	4.951	5.081	6.092	4.298	0.2605	0.5599	0.6181	0.9092	0.2033	0.2004	0.2446	0.1671
ENSMUSG00000074862	BC025920	ENSMUST00000119492; ENSMUST00000126940; ENSMUST00000099442; ENSMUST00000121138; ENSMUST00000119753	protein_coding	1640	0.492	GO:0008150	GO:0005575	GO:0003674	TRUE	1.13839	0.187	0	0.01759	0.9609	104.7	122.1	107.8	138.5	143.6	205.8	145	142.9	3.201	3.725	3.271	4.157	4.458	6.135	4.402	4.2
ENSMUSG00000038843	Gcnt1	ENSMUST00000174137; ENSMUST00000174236; ENSMUST00000169897	protein_coding	3440	0.44	GO:0008152; GO:0009101; GO:0048729; GO:0050901; GO:0060352; GO:0060993	GO:0005615; GO:0005794; GO:0005802; GO:0016020; GO:0016021; GO:0031985	GO:0003829; GO:0008375; GO:0016740; GO:0016757	TRUE	0.885706	-0.1751	0	0.01782	0.9609	198	177.6	146.8	164.7	179.7	67.32	107.2	109.6	2.888	2.583	2.124	2.357	2.66	0.957	1.552	1.536
ENSMUSG00000073856	Iqck	ENSMUST00000132148; ENSMUST00000153518; ENSMUST00000152136; ENSMUST00000098087; ENSMUST00000106547	protein_coding	1560	0.508	GO:0008150	GO:0005575	GO:0003674	TRUE	0.883438	-0.1788	0	0.01793	0.9609	111.1	81.41	138.6	133	76.39	63.51	98.69	84.88	3.572	2.611	4.422	4.198	2.494	1.991	3.15	2.623
ENSMUSG00000079657	Rab26	ENSMUST00000177441; ENSMUST00000035797; ENSMUST00000176533; ENSMUST00000176025; ENSMUST00000061764	protein_coding	1200	0.56	GO:0006810; GO:0007264; GO:0015031; GO:0017157; GO:0035272; GO:0043001; GO:0045055	GO:0000139; GO:0005794; GO:0016020; GO:0030667; GO:0031226; GO:0031410	GO:0000166; GO:0005515; GO:0005525; GO:0019002	TRUE	1.13682	0.185	0	0.01809	0.9609	509.6	664.2	684.9	594.3	580	753.2	823.7	904.6	21.3	27.69	28.4	24.38	24.61	30.69	34.18	36.34
ENSMUSG00000031165	Was	ENSMUST00000033505; ENSMUST00000146029	protein_coding	1410	0.546	GO:0006955; GO:0007015; GO:0008154; GO:0016197; GO:0030041; GO:0030048; GO:0042110; GO:2000601	GO:0005622; GO:0005623; GO:0005737; GO:0005856; GO:0012506; GO:0070062	GO:0003779; GO:0005515; GO:0042802	TRUE	0.904756	-0.1444	-0.1144	0.01811	0.9609	33.81	43.48	26.7	37.08	17.68	24.13	21.93	17.19	1.203	1.543	0.9422	1.295	0.6386	0.837	0.7745	0.5877
ENSMUSG00000071856	Mcc	ENSMUST00000164666; ENSMUST00000089874	protein_coding	7840	0.489	GO:0010633; GO:0050680; GO:0090090	GO:0005634; GO:0005737; GO:0005886		TRUE	1.11977	0.1632	0	0.01812	0.9609	620.7	567.1	656.1	609.6	732.1	722.7	636	760.7	3.971	3.619	4.165	3.828	4.755	4.508	4.039	4.677
ENSMUSG00000046699	Slitrk4	ENSMUST00000114679; ENSMUST00000156121; ENSMUST00000069926	protein_coding	4240	0.413	GO:0007409	GO:0016020; GO:0016021	GO:0003674	TRUE	0.882887	-0.1797	0	0.01813	0.9609	960.4	916.8	836.8	816.8	899.7	691	590.9	719.8	11.36	10.82	9.822	9.483	10.81	7.969	6.94	8.184
ENSMUSG00000035877	Zhx3	ENSMUST00000103111; ENSMUST00000133937; ENSMUST00000103112; ENSMUST00000109460; ENSMUST00000176141; ENSMUST00000127201	protein_coding	4590	0.524	GO:0000122; GO:0006351; GO:0006355; GO:0030154; GO:0045669; GO:0045892	GO:0005634; GO:0005938	GO:0003677; GO:0003700; GO:0003714; GO:0005515; GO:0042803; GO:0043565; GO:0046872; GO:0046982	TRUE	1.11219	0.1534	0	0.01816	0.9609	1435	1748	1589	1688	1961	1909	1817	1703	15.69	19.06	17.23	18.11	21.75	20.34	19.71	17.88
ENSMUSG00000072494	Ppp1r3e	ENSMUST00000168622; ENSMUST00000177403; ENSMUST00000182700	protein_coding	1480	0.577	GO:0005975; GO:0005977; GO:0005979; GO:0005981; GO:0016311	GO:0042587	GO:0004721	TRUE	0.880442	-0.1837	0	0.01823	0.9609	186	181.3	139.6	157	155.6	132.1	85.29	107.4	6.302	6.129	4.695	5.223	5.354	4.365	2.869	3.499
ENSMUSG00000026273	Mterfd2	ENSMUST00000152307; ENSMUST00000112942; ENSMUST00000136754; ENSMUST00000112944; ENSMUST00000027492	protein_coding	1630	0.487	GO:0006364; GO:0006390; GO:0006626; GO:0007507; GO:0042255; GO:0043010	GO:0005622; GO:0005623; GO:0005737; GO:0005739; GO:0005762	GO:0003723; GO:0019843	TRUE	0.883989	-0.1779	0	0.01826	0.9609	343	368.2	397.4	340.2	302	335.3	291.2	272.9	10.55	11.3	12.13	10.28	9.436	10.06	8.896	8.07
ENSMUSG00000020806	Rhbdf2	ENSMUST00000103029; ENSMUST00000138125; ENSMUST00000103028; ENSMUST00000126819	protein_coding	2690	0.593	GO:0006508; GO:0006810; GO:0015031; GO:0050709	GO:0005783; GO:0005789; GO:0005886; GO:0016020; GO:0016021	GO:0004252	TRUE	1.12016	0.1637	0	0.01827	0.9609	28.98	29.6	40.04	39.26	60.83	47	49.96	54.79	0.5404	0.5506	0.7408	0.7185	1.152	0.8543	0.9247	0.9819
ENSMUSG00000025453	Nnt	ENSMUST00000099149; ENSMUST00000109204; ENSMUST00000133627; ENSMUST00000144599; ENSMUST00000069902	protein_coding	2800	0.474	GO:0015992; GO:0055114	GO:0005739; GO:0005743; GO:0016020; GO:0016021	GO:0008746; GO:0008750; GO:0016491; GO:0050661	TRUE	0.87843	-0.187	0	0.01831	0.9609	776.9	865	606.8	814.6	362.1	708.7	608	659.7	13.92	15.45	10.79	14.32	6.586	12.38	10.81	11.36
ENSMUSG00000027953	Slc50a1	ENSMUST00000133575; ENSMUST00000148095; ENSMUST00000144777; ENSMUST00000029565; ENSMUST00000130690; ENSMUST00000130230; ENSMUST00000107460; ENSMUST00000132445; ENSMUST00000185119	protein_coding	890	0.542	GO:0006810; GO:0008643; GO:0042946; GO:0045815	GO:0005634; GO:0005794; GO:0005886; GO:0012505; GO:0016020; GO:0016021	GO:0042947	TRUE	1.12132	0.1652	0	0.01833	0.9609	552.3	557.8	675.6	574.7	659.2	689.7	681.1	727.4	31.12	31.36	37.78	31.79	37.72	37.9	38.11	39.4
ENSMUSG00000034818	Celf5	ENSMUST00000141207; ENSMUST00000145375; ENSMUST00000118763; ENSMUST00000120856; ENSMUST00000147524; ENSMUST00000119060; ENSMUST00000128494; ENSMUST00000120508	protein_coding	2150	0.591	GO:0008150	GO:0005575	GO:0003674	TRUE	1.10213	0.1403	0	0.01839	0.9609	3632	3781	3217	3773	3946	4062	3879	4306	84.74	87.98	74.46	86.4	93.46	92.39	89.85	96.55
ENSMUSG00000054836	Elp6	ENSMUST00000068071	protein_coding	2050	0.525	GO:0006351; GO:0006355; GO:0030335	GO:0033588	GO:0003674	TRUE	1.13816	0.1867	0	0.01865	0.9609	186	170.2	225.9	172.3	227	247.7	305.8	199.8	4.55	4.154	5.484	4.138	5.64	5.908	7.428	4.699
ENSMUSG00000036887	C1qa	ENSMUST00000046285	protein_coding	1040	0.595	GO:0002376; GO:0006958; GO:0045087	GO:0005576; GO:0005581	GO:0005515	TRUE	0.884173	-0.1776	0	0.01877	0.9609	632	756.7	734.2	751.4	485.2	610.9	703	586.6	30.48	36.4	35.13	35.57	23.76	28.73	33.66	27.19
ENSMUSG00000031202	Rab39b	ENSMUST00000033545	protein_coding	3400	0.4	GO:0006810; GO:0007264; GO:0015031; GO:0016192; GO:0050808	GO:0005622; GO:0005794; GO:0005886; GO:0016020	GO:0000166; GO:0005525	TRUE	0.894529	-0.1608	0	0.01886	0.9609	1186	1005	1046	1051	1008	820.5	899.2	964.8	17.49	14.78	15.31	15.22	15.1	11.8	13.17	13.68
ENSMUSG00000040152	Thbs1	ENSMUST00000039559; ENSMUST00000142588	protein_coding	3250	0.505	GO:0000187; GO:0001937; GO:0001953; GO:0002040; GO:0002581; GO:0002605; GO:0003151; GO:0003197; GO:0003417; GO:0006954; GO:0006986; GO:0007050; GO:0007155; GO:0009749; GO:0010595; GO:0010596; GO:0010748; GO:0010751; GO:0010754; GO:0010757; GO:0010759; GO:0010763; GO:0010811; GO:0016477; GO:0016525; GO:0018149; GO:0030194; GO:0030335; GO:0030511; GO:0032026; GO:0032695; GO:0034976; GO:0040037; GO:…	GO:0005576; GO:0005577; GO:0005615; GO:0005783; GO:0009897; GO:0009986; GO:0016529; GO:0030141; GO:0031012; GO:0031091; GO:0070062	GO:0001786; GO:0001968; GO:0005178; GO:0005509; GO:0005515; GO:0008201; GO:0017134; GO:0030169; GO:0043236; GO:0050840; GO:0070051; GO:0070052	TRUE	0.893414	-0.1626	-0.1258	0.01897	0.9609	157	96.21	96.52	68.7	83.46	62.24	43.86	78.43	2.423	1.481	1.478	1.041	1.308	0.9365	0.672	1.163
ENSMUSG00000072572	Slc39a2	ENSMUST00000161888; ENSMUST00000047726; ENSMUST00000160668	protein_coding	1940	0.495	GO:0006829; GO:0071577; GO:0072511	GO:0005886; GO:0016023	GO:0005385	TRUE	1.13721	0.1855	0	0.01904	0.9609	218.2	200.7	290.6	203.9	325.4	269.3	260.7	299.8	5.641	5.177	7.454	5.175	8.541	6.787	6.692	7.448
ENSMUSG00000079084	Ccdc82	ENSMUST00000110583; ENSMUST00000169961	protein_coding	1400	0.395	GO:0008150	GO:0005575	GO:0003674	TRUE	0.881969	-0.1812	0	0.01905	0.9609	253.6	199.8	148.9	211.6	198	132.1	110.9	142.9	9.085	7.141	5.292	7.439	7.204	4.614	3.943	4.92
ENSMUSG00000056222	Spock1	ENSMUST00000172326	protein_coding	1320	0.567	GO:0007165; GO:0010812; GO:0010951; GO:0010977	GO:0005576; GO:0005578; GO:0005615; GO:0005737; GO:0016528; GO:0031594; GO:0033268	GO:0004869; GO:0005509; GO:0008191	TRUE	0.881541	-0.1819	0	0.01906	0.9609	1002	757.7	712.6	876.8	830.4	646.5	583.6	653.2	38.09	28.72	26.86	32.7	32.04	23.95	22.02	23.85
ENSMUSG00000022559	Fbxl6	ENSMUST00000023219	protein_coding	1710	0.602	GO:0008150	GO:0005575	GO:0003674	TRUE	1.12475	0.1696	0	0.01913	0.9609	493.5	483.8	578.1	464.6	561.6	562.7	651.9	612.4	14.48	14.16	16.82	13.37	16.72	16.09	18.98	17.26
ENSMUSG00000006527	Sfmbt1	ENSMUST00000112177; ENSMUST00000131706; ENSMUST00000112184; ENSMUST00000132451; ENSMUST00000133629; ENSMUST00000054230	protein_coding	3250	0.463	GO:0006351; GO:0006355; GO:0007283; GO:0016568; GO:0030154; GO:0045892; GO:0048635	GO:0005634	GO:0042393	TRUE	0.897634	-0.1558	0	0.01926	0.9609	784.9	781.7	700.3	771	691	623.6	634.8	688.7	12.11	12.03	10.72	11.68	10.83	9.384	9.726	10.21
ENSMUSG00000001569	Nom1	ENSMUST00000001611; ENSMUST00000146347	protein_coding	2710	0.475		GO:0005634; GO:0005730	GO:0003723	TRUE	0.893661	-0.1622	0	0.01943	0.9609	598.2	556.9	585.3	521.3	493	480.1	459.3	511.4	11.07	10.28	10.75	9.469	9.264	8.664	8.44	9.097
ENSMUSG00000035498	Cdcp1	ENSMUST00000148158; ENSMUST00000039229; ENSMUST00000140915	protein_coding	3140	0.511	GO:0008150	GO:0005575; GO:0005886; GO:0016020; GO:0016021	GO:0003674	TRUE	1.06688	0.0934	0	0.01946	0.9609	4.83	2.775	6.161	7.634	9.902	8.891	24.37	16.12	0.07716	0.04422	0.09764	0.1197	0.1606	0.1385	0.3864	0.2474
ENSMUSG00000022194	Pabpn1	ENSMUST00000146271; ENSMUST00000140691; ENSMUST00000150975; ENSMUST00000022808; ENSMUST00000172557; ENSMUST00000139985; ENSMUST00000116476; ENSMUST00000172695; ENSMUST00000141446	protein_coding	1060	0.534	GO:0006378; GO:0006397; GO:0016973	GO:0005634; GO:0030529	GO:0000166; GO:0003676; GO:0003723; GO:0008143	TRUE	1.09543	0.1315	0	0.01946	0.9609	3356	3518	3733	3436	4014	3923	3610	4073	158.8	166	175.3	159.6	192.8	181	169.6	185.2
ENSMUSG00000030269	Mtmr14	ENSMUST00000148523; ENSMUST00000151149; ENSMUST00000134945; ENSMUST00000137772; ENSMUST00000156141; ENSMUST00000142938; ENSMUST00000144976; ENSMUST00000129883; ENSMUST00000113146	protein_coding	1310	0.534	GO:0016311	GO:0001726; GO:0005737; GO:0048471	GO:0004438; GO:0004725; GO:0016787; GO:0016791	TRUE	0.887981	-0.1714	0	0.01946	0.9609	436.3	409.8	440.5	431.8	340.2	379.8	403.3	327.7	16.71	15.65	16.73	16.23	13.23	14.18	15.33	12.06
ENSMUSG00000040809	Chil3	ENSMUST00000129563; ENSMUST00000149836; ENSMUST00000063062	protein_coding	691	0.465	GO:0005975; GO:0006032; GO:0006954	GO:0005576; GO:0005737; GO:0016023	GO:0004553; GO:0004563; GO:0004568; GO:0008061; GO:0030246	TRUE	0.940487	-0.08852	-0.1613	0.01958	0.9609	9.661	18.5	29.78	10.91	6.366	7.621	0	8.595	0.7012	1.34	2.144	0.7769	0.4691	0.5393	0	0.5996
ENSMUSG00000032349	Elovl5	ENSMUST00000133757; ENSMUST00000034904; ENSMUST00000134072; ENSMUST00000148398	protein_coding	1110	0.479	GO:0006629; GO:0006631; GO:0006633; GO:0034625; GO:0034626; GO:0042761	GO:0005783; GO:0016020; GO:0016021	GO:0009922; GO:0016740	TRUE	0.919231	-0.1215	0	0.01985	0.9609	2527	2450	2420	2457	2261	2196	2316	2179	114.2	110.4	108.5	109	103.7	96.75	103.9	94.62
ENSMUSG00000043496	Tril	ENSMUST00000127748	protein_coding	5360	0.555	GO:0002376; GO:0002718; GO:0006954; GO:0034142; GO:0045087	GO:0016020; GO:0016021; GO:0046696	GO:0001530	TRUE	1.11373	0.1554	0	0.01986	0.9609	1698	1578	1593	1976	1868	1898	1974	2131	15.89	14.73	14.79	18.15	17.75	17.31	18.34	19.16
ENSMUSG00000039533	Mmd2	ENSMUST00000037048	protein_coding	3310	0.513	GO:0019835	GO:0005794; GO:0016020; GO:0016021; GO:0048471		TRUE	1.10107	0.1389	0	0.01986	0.9609	3809	4287	4168	4347	4218	4913	4715	4813	57.71	64.8	62.66	64.65	64.89	72.58	70.93	70.1
ENSMUSG00000037259	Dzank1	ENSMUST00000124823; ENSMUST00000163701; ENSMUST00000081982; ENSMUST00000150816	protein_coding	4000	0.451	GO:0008150	GO:0005575	GO:0003674; GO:0008270; GO:0046872	TRUE	0.899565	-0.1527	0	0.0199	0.9609	7091	6585	5643	7370	5977	6051	5396	5882	88.92	82.36	70.21	90.7	76.09	73.98	67.18	70.89
ENSMUSG00000015568	Lpl	ENSMUST00000015712; ENSMUST00000101463; ENSMUST00000168401; ENSMUST00000169749	protein_coding	2320	0.471	GO:0006629; GO:0006633; GO:0010744; GO:0010886; GO:0010890; GO:0016042; GO:0019432; GO:0019433; GO:0034372; GO:0070328	GO:0005576; GO:0005615; GO:0005886; GO:0009986; GO:0016020; GO:0031012; GO:0031225; GO:0034361; GO:0042627	GO:0003824; GO:0004465; GO:0004806; GO:0005102; GO:0005515; GO:0008201; GO:0016787; GO:0017129; GO:0034185	TRUE	0.881053	-0.1827	0	0.01997	0.9609	445.2	445	443.6	470	331	307.4	486.2	323.4	9.625	9.596	9.515	9.973	7.266	6.479	10.43	6.719
ENSMUSG00000027318	Adam33	ENSMUST00000135149; ENSMUST00000110232; ENSMUST00000147333; ENSMUST00000124481; ENSMUST00000183552; ENSMUST00000052104; ENSMUST00000128828; ENSMUST00000132436; ENSMUST00000149625; ENSMUST00000132071; ENSMUST00000134742; ENSMUST00000127343; ENSMUST00000184921	protein_coding	1720	0.581	GO:0006508; GO:0007229; GO:0042035; GO:0042127	GO:0016020; GO:0016021	GO:0004222; GO:0008233; GO:0008237; GO:0008270; GO:0016787; GO:0046872	TRUE	1.13391	0.1813	0	0.02005	0.9609	152.2	145.2	128.3	89.42	170.5	191.8	135.2	207.4	4.437	4.225	3.713	2.559	5.047	5.453	3.915	5.811
ENSMUSG00000098724	ENSMUSG00000098724	ENSMUST00000184292	other	990	0.567				TRUE	1.09931	0.1366	0	0.02026	0.9609	2563	2694	2823	2891	3011	3280	3150	2848	129.9	136.1	141.9	143.8	154.9	162	158.4	138.7
ENSMUSG00000022151	Ttc33	ENSMUST00000118193; ENSMUST00000141167; ENSMUST00000081640; ENSMUST00000144653; ENSMUST00000022751	protein_coding	1240	0.459	GO:0008150	GO:0005575	GO:0003674	TRUE	0.900189	-0.1517	0	0.02029	0.9609	853.4	800.2	864.6	904	711.6	807.8	748.1	728.4	34.52	32.29	34.7	35.89	29.22	31.86	30.04	28.32
ENSMUSG00000027636	Sla2	ENSMUST00000029164; ENSMUST00000109561	protein_coding	2800	0.511	GO:0000122; GO:0002376; GO:0009967; GO:0042110; GO:0050849	GO:0005737; GO:0005768; GO:0005770; GO:0005886; GO:0016020; GO:0016023; GO:0031410	GO:0005070; GO:0005515; GO:0047485	TRUE	0.899254	-0.1532	-0.1446	0.02032	0.9609	40.25	49.03	58.53	55.62	22.63	36.83	41.43	25.79	0.7211	0.8761	1.04	0.9778	0.4116	0.6433	0.7367	0.4439
ENSMUSG00000027971	Ndst4	ENSMUST00000172632; ENSMUST00000147016; ENSMUST00000144344; ENSMUST00000173932; ENSMUST00000174648	protein_coding	2790	0.439	GO:0008152	GO:0005794; GO:0016020; GO:0016021	GO:0003824; GO:0008146; GO:0015016; GO:0016740; GO:0016787; GO:0019213	TRUE	0.896453	-0.1577	0	0.02034	0.9609	157	82.33	57.5	122.1	53.76	68.59	82.85	62.31	2.822	1.476	1.026	2.155	0.9812	1.202	1.479	1.077
ENSMUSG00000020523	Fam114a2	ENSMUST00000130596; ENSMUST00000129596; ENSMUST00000020831; ENSMUST00000108850	protein_coding	1440	0.487	GO:0008150	GO:0005575	GO:0003674	TRUE	1.11103	0.1519	0	0.02035	0.9609	688.3	729.9	743.4	702.3	829.7	882.7	805.4	758.5	23.98	25.36	25.69	24.01	29.34	29.98	27.85	25.39
ENSMUSG00000042678	Myo15	ENSMUST00000094135; ENSMUST00000071880; ENSMUST00000126522; ENSMUST00000122825; ENSMUST00000081823	protein_coding	7810	0.562	GO:0007605; GO:0007626; GO:0042472	GO:0005737; GO:0005856; GO:0016459; GO:0032420; GO:0032421; GO:0042995; GO:0070062	GO:0000166; GO:0003774; GO:0003779; GO:0005515; GO:0005524	TRUE	0.90576	-0.1428	-0.02126	0.0204	0.9609	28.98	36.08	43.13	47.98	19.1	19.05	20.71	31.16	0.1861	0.2311	0.2748	0.3024	0.1245	0.1193	0.1321	0.1923
ENSMUSG00000031078	Cttn	ENSMUST00000103079; ENSMUST00000157079; ENSMUST00000150607; ENSMUST00000134131; ENSMUST00000126018; ENSMUST00000033407; ENSMUST00000148778	protein_coding	1220	0.535	GO:0006898; GO:2001237	GO:0001726; GO:0005737; GO:0005856; GO:0005938; GO:0030027; GO:0042995	GO:0005515; GO:0070064	TRUE	1.09901	0.1362	0	0.02043	0.9609	2201	2132	2223	2093	2212	2468	2609	2406	90.49	87.44	90.68	84.44	92.32	98.92	106.5	95.05
ENSMUSG00000026177	Slc11a1	ENSMUST00000133896; ENSMUST00000136786; ENSMUST00000149166; ENSMUST00000135137; ENSMUST00000134189; ENSMUST00000147233; ENSMUST00000155865; ENSMUST00000131511; ENSMUST00000127487; ENSMUST00000027368	protein_coding	1160	0.56	GO:0000060; GO:0000165; GO:0001818; GO:0001819; GO:0002309; GO:0002369; GO:0002606; GO:0002827; GO:0006810; GO:0006811; GO:0006826; GO:0006828; GO:0006876; GO:0006879; GO:0006909; GO:0006954; GO:0007035; GO:0009617; GO:0010628; GO:0015707; GO:0032147; GO:0032496; GO:0032623; GO:0032632; GO:0032729; GO:0034341; GO:0042060; GO:0042116; GO:0042742; GO:0042832; GO:0043091; GO:0045342; GO:0045730; GO:…	GO:0005764; GO:0005770; GO:0005773; GO:0005886; GO:0009279; GO:0009986; GO:0010008; GO:0016020; GO:0016021; GO:0030670; GO:0070821	GO:0005215; GO:0005384; GO:0042803; GO:0046915; GO:0051139	TRUE	0.89751	-0.156	0	0.02053	0.9609	47.5	78.63	46.21	50.16	37.49	29.21	31.68	40.83	2.054	3.391	1.982	2.129	1.646	1.232	1.36	1.697
ENSMUSG00000027333	Smox	ENSMUST00000151627; ENSMUST00000131698; ENSMUST00000183947; ENSMUST00000110180; ENSMUST00000110188; ENSMUST00000110181; ENSMUST00000028806; ENSMUST00000110186; ENSMUST00000183575; ENSMUST00000110182; ENSMUST00000129143; ENSMUST00000110189; ENSMUST00000149180; ENSMUST00000183881; ENSMUST00000151143; ENSMUST00000110183; ENSMUST00000110179	protein_coding	1350	0.584	GO:0006598; GO:0046208; GO:0055114	GO:0005634; GO:0005737	GO:0016491; GO:0046592; GO:0052894; GO:0052895; GO:0052901	TRUE	1.10336	0.1419	0	0.02063	0.9609	1161	1170	1198	1339	1343	1379	1421	1346	43.13	43.37	44.17	48.83	50.67	49.97	52.4	48.07
ENSMUSG00000050954	Zfp169	ENSMUST00000176176; ENSMUST00000176996; ENSMUST00000177530; ENSMUST00000176949; ENSMUST00000167682; ENSMUST00000110110; ENSMUST00000177474	protein_coding	2010	0.505	GO:0008150	GO:0005575	GO:0003674; GO:0046872	TRUE	0.882336	-0.1806	0	0.02067	0.9609	240.7	270.1	194.1	220.3	196.6	204.5	102.3	176.2	6.007	6.724	4.805	5.395	4.982	4.975	2.535	4.226
ENSMUSG00000025409	Mbd6	ENSMUST00000026476; ENSMUST00000119078; ENSMUST00000136169; ENSMUST00000154851; ENSMUST00000172567; ENSMUST00000126243; ENSMUST00000156208	protein_coding	1990	0.622	GO:0008150	GO:0005634; GO:0005694; GO:0010369	GO:0003677; GO:0003682	TRUE	1.10336	0.1419	0	0.02076	0.9609	1352	1377	1424	1436	1734	1567	1496	1496	34.07	34.63	35.61	35.53	44.38	38.52	37.44	36.23
ENSMUSG00000043832	Clec4a3	ENSMUST00000117173; ENSMUST00000088468	protein_coding	1230	0.41	GO:0008150	GO:0005575	GO:0003674	TRUE	0.926331	-0.1104	-0.2994	0.02084	0.9609	20.13	30.53	24.64	28.35	3.537	8.891	15.84	19.34	0.8207	1.242	0.997	1.135	0.1464	0.3535	0.6412	0.7579
ENSMUSG00000028876	Epha10	ENSMUST00000149146; ENSMUST00000151791; ENSMUST00000059343	protein_coding	2640	0.579	GO:0007169; GO:0048013	GO:0005886; GO:0005887; GO:0016020; GO:0016021	GO:0000166; GO:0004672; GO:0004713; GO:0004714; GO:0005003; GO:0005005; GO:0005524; GO:0016301; GO:0016740; GO:0016772	TRUE	1.1169	0.1595	0	0.02087	0.9609	896.8	972.3	945.7	879	959.8	986.9	1205	1137	17.04	18.43	17.83	16.39	18.51	18.28	22.73	20.76
ENSMUSG00000021367	Edn1	ENSMUST00000021796	protein_coding	2340	0.468	GO:0000122; GO:0001501; GO:0001516; GO:0001569; GO:0001666; GO:0001701; GO:0001821; GO:0003100; GO:0006885; GO:0007166; GO:0007186; GO:0007204; GO:0007205; GO:0007267; GO:0007507; GO:0007585; GO:0007589; GO:0008217; GO:0008284; GO:0009953; GO:0010460; GO:0010613; GO:0010870; GO:0014032; GO:0014065; GO:0014824; GO:0014826; GO:0015758; GO:0016049; GO:0019229; GO:0019233; GO:0019722; GO:0030072; GO:…	GO:0005576; GO:0005615; GO:0005737	GO:0005102; GO:0005125; GO:0005179; GO:0005515; GO:0031707; GO:0031708	TRUE	1.11954	0.1629	0.03534	0.02088	0.9609	94.19	52.73	65.71	59.98	90.54	153.7	70.67	103.1	2.019	1.127	1.398	1.262	1.97	3.212	1.504	2.125
ENSMUSG00000039713	Plekhg5	ENSMUST00000105661; ENSMUST00000118648; ENSMUST00000084115; ENSMUST00000123615; ENSMUST00000142412; ENSMUST00000105662; ENSMUST00000140085	protein_coding	2750	0.606	GO:0007165; GO:0032319; GO:0035023; GO:0035767; GO:0043123; GO:0043542	GO:0005737; GO:0005886; GO:0005911; GO:0030027; GO:0030054; GO:0030139; GO:0042995	GO:0004871; GO:0005089; GO:0005515	TRUE	1.11884	0.162	0	0.02089	0.9609	919.4	1103	993.9	945.5	1036	1113	1149	1322	16.77	20.06	17.99	16.93	19.19	19.79	20.8	23.16
ENSMUSG00000066705	Fxyd6	ENSMUST00000085939	protein_coding	1790	0.566	GO:0006810; GO:0006811	GO:0005886; GO:0016020; GO:0016021	GO:0005216	TRUE	1.10842	0.1485	0	0.02097	0.9609	1419	1524	1598	1567	1654	1702	1967	1634	39.77	42.58	44.42	43.1	47.05	46.5	54.7	44.01
ENSMUSG00000060166	Zdhhc8	ENSMUST00000076957	protein_coding	4870	0.599	GO:0007626; GO:0018345	GO:0005739; GO:0005794; GO:0016020; GO:0016021; GO:0031410; GO:0048471	GO:0005515; GO:0008270; GO:0016409; GO:0016740; GO:0016746; GO:0046872	TRUE	1.10061	0.1383	0	0.02108	0.9609	1309	1228	1294	1196	1441	1315	1461	1427	13.48	12.61	13.22	12.09	15.07	13.2	14.94	14.12
ENSMUSG00000030714	Ccdc101	ENSMUST00000129786; ENSMUST00000123571; ENSMUST00000138794; ENSMUST00000126570; ENSMUST00000032956; ENSMUST00000123274; ENSMUST00000123382; ENSMUST00000152231	protein_coding	570	0.544	GO:0006351; GO:0006355; GO:0016568; GO:0043966	GO:0005634; GO:0005671; GO:0070461	GO:0035064	TRUE	1.13281	0.1799	0	0.02116	0.9609	192.4	215.6	220.8	183.2	239.1	238.8	285.1	241.7	16.93	18.92	19.27	15.82	21.36	20.49	24.91	20.44
ENSMUSG00000026688	Mgst3	ENSMUST00000028005	protein_coding	1100	0.509	GO:0055114	GO:0005635; GO:0005783; GO:0016020; GO:0016021; GO:0043231	GO:0004364; GO:0004602; GO:0016740	TRUE	1.1176	0.1604	0	0.02138	0.9609	1382	1402	1613	1393	1500	1527	1878	1829	63.03	63.74	72.98	62.32	69.42	67.87	84.99	80.13
ENSMUSG00000059173	Pde1a	ENSMUST00000146076; ENSMUST00000102654; ENSMUST00000090756; ENSMUST00000102655; ENSMUST00000183775; ENSMUST00000102652; ENSMUST00000102653; ENSMUST00000102651; ENSMUST00000134739; ENSMUST00000125887	protein_coding	2330	0.436	GO:0006198; GO:0007165; GO:0034391; GO:0046069; GO:0048660	GO:0005634; GO:0005737; GO:0043025	GO:0003824; GO:0004114; GO:0004115; GO:0004117; GO:0005516; GO:0008081; GO:0016787; GO:0030553; GO:0046872; GO:0048101	TRUE	0.902876	-0.1474	0	0.02139	0.9609	2524	2526	2200	2133	1898	2143	2127	2094	54.33	54.23	47	45.07	41.49	44.97	45.46	43.32
ENSMUSG00000001240	Ramp2	ENSMUST00000128260; ENSMUST00000151830; ENSMUST00000138229; ENSMUST00000149585; ENSMUST00000149006; ENSMUST00000122006; ENSMUST00000107282; ENSMUST00000129680	protein_coding	870	0.557	GO:0001525; GO:0001570; GO:0002040; GO:0006171; GO:0006810; GO:0006816; GO:0006886; GO:0007165; GO:0007186; GO:0007507; GO:0008217; GO:0008277; GO:0010628; GO:0015031; GO:0030819; GO:0031623; GO:0034333; GO:0035924; GO:0043116; GO:0045766; GO:0070830; GO:0070831; GO:0072659; GO:0097084; GO:2000352; GO:2001214	GO:0005737; GO:0005886; GO:0009986; GO:0016020; GO:0016021; GO:0043235	GO:0008565; GO:0015026	TRUE	1.1249	0.1698	0	0.02139	0.9609	342.2	357.1	371.7	319.5	406	458.5	411.8	378.2	19.73	20.53	21.26	18.08	23.76	25.77	23.57	20.95
ENSMUSG00000015189	Casd1	ENSMUST00000015333; ENSMUST00000153963; ENSMUST00000181734; ENSMUST00000141359	protein_coding	1650	0.446	GO:0008150	GO:0005575; GO:0016020; GO:0016021	GO:0005515	TRUE	0.896391	-0.1578	0	0.02139	0.9609	1622	1406	1369	1470	1455	1183	1176	1252	49.31	42.64	41.28	43.86	44.9	35.05	35.48	36.57
ENSMUSG00000079507	H2-Q1	ENSMUST00000172994; ENSMUST00000105041; ENSMUST00000073208	protein_coding	2280	0.484	GO:0002376; GO:0002474; GO:0019882	GO:0005886; GO:0009986; GO:0016020; GO:0016021; GO:0042612; GO:0070062	GO:0005102; GO:0030881; GO:0042277; GO:0042605; GO:0046982	TRUE	0.924407	-0.1134	-0.2434	0.02146	0.9609	24.15	12.95	23.62	22.9	12.73	8.891	7.311	9.67	0.5313	0.2842	0.5155	0.4945	0.2844	0.1907	0.1597	0.2044
ENSMUSG00000018659	Pnpo	ENSMUST00000018803; ENSMUST00000107629; ENSMUST00000153896	protein_coding	1750	0.538	GO:0008615; GO:0055114	GO:0005575	GO:0004733; GO:0010181; GO:0016491; GO:0016638	TRUE	0.905634	-0.143	0	0.02147	0.9609	937.1	977.8	942.6	948.8	785.8	856.1	865.1	867	26.86	27.95	26.8	26.69	22.87	23.92	24.61	23.88
ENSMUSG00000032097	Ddx6	ENSMUST00000170489	protein_coding	6060	0.434	GO:0033962	GO:0000932; GO:0005737; GO:0010494; GO:0016442; GO:0043231	GO:0000166; GO:0003676; GO:0003723; GO:0004386; GO:0005524; GO:0008026; GO:0016787	TRUE	0.91675	-0.1254	0	0.02152	0.9609	3864	3682	3567	3794	3607	3225	3304	3334	31.98	30.4	29.29	30.82	30.31	26.02	27.15	26.52
ENSMUSG00000024968	Rcor2	ENSMUST00000066646; ENSMUST00000134167; ENSMUST00000113369; ENSMUST00000140442	protein_coding	1470	0.603	GO:0006351; GO:0006355; GO:0045892	GO:0000785; GO:0005634; GO:0005667	GO:0003677; GO:0003682; GO:0003700; GO:0003714; GO:0005515	TRUE	1.13453	0.1821	0	0.02155	0.9609	134.4	164.7	192	157	183.2	184.2	212	268.6	4.587	5.604	6.5	5.259	6.346	6.127	7.181	8.808
ENSMUSG00000014601	Strip1	ENSMUST00000064759	protein_coding	3230	0.546	GO:0022604; GO:0030866	GO:0005634; GO:0005737; GO:0070062	GO:0003674	TRUE	1.10038	0.138	0	0.02156	0.9609	1486	1557	1524	1626	1783	1578	1814	1771	23.08	24.12	23.48	24.78	28.11	23.88	27.97	26.42
ENSMUSG00000027698	Nceh1	ENSMUST00000046515; ENSMUST00000140872; ENSMUST00000129412; ENSMUST00000138947; ENSMUST00000091284	protein_coding	1380	0.514	GO:0006470; GO:0006629; GO:0006805; GO:0008152; GO:0016042	GO:0005783; GO:0016020; GO:0016021; GO:0043231	GO:0016787; GO:0017171; GO:0042301; GO:0052689	TRUE	0.903753	-0.146	0	0.02177	0.9609	2534	2122	2205	2309	2150	1943	2115	1868	92.11	76.94	79.5	82.36	79.32	68.86	76.32	65.26
ENSMUSG00000009633	G0s2	ENSMUST00000009777	protein_coding	842	0.559	GO:0006915; GO:0097191; GO:2001238	GO:0005739		TRUE	1.12951	0.1757	0	0.02182	0.9609	55.55	59.21	63.66	63.25	91.24	83.83	73.11	85.95	3.309	3.518	3.763	3.698	5.518	4.869	4.323	4.921
ENSMUSG00000044716	Dok7	ENSMUST00000050709; ENSMUST00000155097; ENSMUST00000133381; ENSMUST00000114270; ENSMUST00000101298	protein_coding	2120	0.606	GO:0001934; GO:0007528; GO:0043113; GO:0061098	GO:0005886; GO:0016020; GO:0030054; GO:0031594; GO:0045202	GO:0005158; GO:0005515; GO:0008289; GO:0019901; GO:0035091	TRUE	1.12959	0.1758	0	0.02186	0.9609	300.3	298.8	338.8	363.1	350.8	453.4	411.8	366.4	7.104	7.051	7.954	8.433	8.427	10.46	9.673	8.33
ENSMUSG00000020238	Ncln	ENSMUST00000125521; ENSMUST00000151701; ENSMUST00000118498; ENSMUST00000130400; ENSMUST00000136721; ENSMUST00000020463; ENSMUST00000153205; ENSMUST00000151680; ENSMUST00000124437	protein_coding	1130	0.6	GO:0006508; GO:0008150; GO:0009966	GO:0016020; GO:0016021	GO:0003674; GO:0008233	TRUE	1.11388	0.1556	0	0.02188	0.9609	993.5	977.8	1030	1020	1160	1022	1337	1114	44.1	43.29	45.35	44.42	52.28	44.25	58.9	47.53
ENSMUSG00000053012	Krcc1	ENSMUST00000168700; ENSMUST00000080949	protein_coding	1570	0.38	GO:0008150	GO:0005575	GO:0003674	TRUE	0.894901	-0.1602	0	0.02201	0.9609	528.1	487.5	486.7	539.8	423.7	456	424	454.5	16.87	15.54	15.43	16.93	13.74	14.2	13.45	13.95
ENSMUSG00000025138	Sirt7	ENSMUST00000080202; ENSMUST00000146809; ENSMUST00000106183; ENSMUST00000152331; ENSMUST00000134255; ENSMUST00000153018; ENSMUST00000130743; ENSMUST00000153532; ENSMUST00000133625; ENSMUST00000154714; ENSMUST00000127882	protein_coding	1410	0.578	GO:0000122; GO:0006351; GO:0006355; GO:0007072; GO:0009303; GO:0016568; GO:0070932; GO:0070933	GO:0005634; GO:0005730; GO:0005731; GO:0005737	GO:0003682; GO:0016787; GO:0046872; GO:0070403; GO:0097372	TRUE	1.11427	0.1561	0	0.02207	0.9609	671.4	762.3	759.8	805.9	868.6	929.7	872.4	788.6	23.88	27.05	26.82	28.14	31.37	32.25	30.81	26.96
ENSMUSG00000097678	B230377A18Rik	ENSMUST00000180674	other	599	0.639				TRUE	0.934567	-0.09763	-0.09627	0.02222	0.9609	10.47	13.88	18.48	16.36	5.659	8.891	3.655	5.372	0.8763	1.159	1.535	1.344	0.4811	0.7258	0.3039	0.4323
ENSMUSG00000037428	Vgf	ENSMUST00000041543	protein_coding	2550	0.648	GO:0001541; GO:0002021; GO:0006091; GO:0009409; GO:0019953; GO:0030073; GO:0032868; GO:0042593; GO:0043084; GO:0048168	GO:0005576; GO:0005615; GO:0005623; GO:0030667; GO:0031410; GO:0043005; GO:0043025	GO:0005184	TRUE	1.12016	0.1637	0	0.02222	0.9609	2629	2379	2182	2493	2534	2862	3429	2531	51.7	46.68	42.58	48.13	50.6	54.88	66.95	47.85
ENSMUSG00000025898	Cwf19l2	ENSMUST00000027027	protein_coding	3950	0.384	GO:0008150	GO:0005575	GO:0003674; GO:0003824	TRUE	0.88675	-0.1734	0	0.02223	0.9609	320.4	321.9	299.8	322.8	291.4	270.5	241.2	243.9	4.069	4.078	3.777	4.023	3.757	3.349	3.041	2.976
ENSMUSG00000039478	Micu3	ENSMUST00000068999; ENSMUST00000132481; ENSMUST00000136835	protein_coding	2400	0.405	GO:0008150	GO:0005575; GO:0005739; GO:0016020; GO:0016021	GO:0005509; GO:0046872	TRUE	0.913451	-0.1306	0	0.02226	0.9609	2630	2366	2480	2369	2315	2227	2094	2208	54.97	49.31	51.42	48.58	49.12	45.37	43.45	44.35
ENSMUSG00000000037	Scml2	ENSMUST00000077375; ENSMUST00000019101; ENSMUST00000124775; ENSMUST00000087090; ENSMUST00000112345; ENSMUST00000074802; ENSMUST00000101113	protein_coding	3300	0.431		GO:0005634; GO:0031519		TRUE	1.10819	0.1482	0.02695	0.02228	0.9609	33.81	22.2	26.7	32.72	46.68	60.97	31.68	49.42	0.5139	0.3366	0.4026	0.488	0.7204	0.9034	0.478	0.7219
ENSMUSG00000056749	Nfil3	ENSMUST00000071065	protein_coding	2030	0.545	GO:0000122; GO:0006351; GO:0006355; GO:0006366; GO:0007623; GO:0010628; GO:0048511; GO:0071353		GO:0000977; GO:0000979; GO:0001078; GO:0003677; GO:0003700; GO:0005515; GO:0043565	TRUE	1.13037	0.1768	0	0.02232	0.9609	202.1	220.2	242.3	191.9	266	255.3	253.4	270.7	4.993	5.426	5.94	4.654	6.671	6.15	6.216	6.429
ENSMUSG00000051817	Sox12	ENSMUST00000182625; ENSMUST00000063332	protein_coding	4310	0.598	GO:0006351; GO:0006355; GO:0006366; GO:0021510; GO:0045944; GO:0065004	GO:0005634; GO:0032993	GO:0000976; GO:0001077; GO:0001105; GO:0003677	TRUE	1.11682	0.1594	0	0.02244	0.9609	473.4	482.9	530.9	458	552.4	584.3	528.8	594.1	5.509	5.605	6.129	5.231	6.527	6.629	6.109	6.645
ENSMUSG00000052974	Cyp2f2	ENSMUST00000133841; ENSMUST00000003100	protein_coding	1290	0.541	GO:0009636; GO:0018931; GO:0018979; GO:0055114	GO:0005783; GO:0016020; GO:0043231	GO:0004497; GO:0005506; GO:0016491; GO:0016705; GO:0016712; GO:0019825; GO:0020037; GO:0046872	TRUE	1.06517	0.09108	0.5265	0.02244	0.9609	33.81	12.03	6.161	3.272	32.54	29.21	13.4	75.21	1.315	0.4664	0.2377	0.1248	1.284	1.107	0.5173	2.81
ENSMUSG00000024887	Asah2	ENSMUST00000096119	protein_coding	4680	0.419	GO:0006629; GO:0006665; GO:0006915; GO:0008283; GO:0010033	GO:0005739; GO:0005886; GO:0016020; GO:0016021	GO:0016787; GO:0017040	TRUE	0.882397	-0.1805	0	0.02247	0.9609	441.2	328.4	273.1	480.9	279.4	363.3	246.1	270.7	4.728	3.511	2.904	5.059	3.04	3.796	2.619	2.789
ENSMUSG00000019822	Smpd2	ENSMUST00000122997; ENSMUST00000132170; ENSMUST00000126833; ENSMUST00000147738; ENSMUST00000019965; ENSMUST00000155411; ENSMUST00000143470; ENSMUST00000147367; ENSMUST00000141542	protein_coding	1640	0.547	GO:0006629; GO:0006665; GO:0009612; GO:0035556; GO:0043065; GO:0046513	GO:0005622; GO:0005901; GO:0016020; GO:0016021	GO:0004767; GO:0016787; GO:0046872	TRUE	1.12171	0.1657	0	0.02256	0.9609	345.4	371.9	369.6	373	426.5	463.6	444.7	385.7	10.56	11.34	11.22	11.2	13.24	13.82	13.5	11.34
ENSMUSG00000035914	Cd276	ENSMUST00000039788; ENSMUST00000165365	protein_coding	3240	0.547	GO:0030501; GO:0042102; GO:0042110; GO:0042130; GO:0045077; GO:0045078; GO:0045085; GO:0045669; GO:0050728; GO:0050776; GO:1900042	GO:0009897; GO:0016020; GO:0016021	GO:0005102	TRUE	1.13351	0.1808	0	0.02276	0.9609	195.6	191.5	183.8	150.5	278	194.3	253.4	198.8	3.028	2.957	2.823	2.287	4.369	2.933	3.895	2.957
ENSMUSG00000024072	Yipf4	ENSMUST00000024873	protein_coding	2130	0.387	GO:0008150	GO:0005783; GO:0005794; GO:0005886; GO:0016020; GO:0016021; GO:0043231	GO:0003674	TRUE	0.896577	-0.1575	0	0.02281	0.9609	1031	1051	1104	981.5	949.9	1019	807.8	821.9	24.28	24.68	25.79	22.68	22.71	23.39	18.88	18.6
ENSMUSG00000027405	Nop56	ENSMUST00000145335; ENSMUST00000161025; ENSMUST00000133351; ENSMUST00000153353; ENSMUST00000028890; ENSMUST00000149955; ENSMUST00000146454; ENSMUST00000160183; ENSMUST00000161543; ENSMUST00000138163; ENSMUST00000150401; ENSMUST00000103198; ENSMUST00000136621; ENSMUST00000162063; ENSMUST00000150745; ENSMUST00000159373; ENSMUST00000160976; ENSMUST00000143547; ENSMUST00000141872	protein_coding	1070	0.502	GO:0008150; GO:0042254	GO:0005634; GO:0005730; GO:0005732; GO:0005737; GO:0070761	GO:0030515	TRUE	1.09764	0.1344	0	0.02292	0.9609	1441	1526	1612	1443	1594	1707	1722	1715	67.55	71.33	74.97	66.38	75.88	78.02	80.12	77.25
ENSMUSG00000053469	Tg	ENSMUST00000167344; ENSMUST00000163495; ENSMUST00000065916; ENSMUST00000171045; ENSMUST00000166403; ENSMUST00000167512; ENSMUST00000166906; ENSMUST00000172153	protein_coding	2820	0.512	GO:0006590; GO:0009268; GO:0015705; GO:0031641; GO:0042403; GO:0042446; GO:0045056	GO:0005576; GO:0005615; GO:0005783; GO:0005794; GO:0043234; GO:0048471	GO:0005179; GO:0032403; GO:0042803; GO:0051087	TRUE	0.948336	-0.07653	-0.4863	0.02301	0.9609	10.47	17.58	8.214	7.634	2.122	0	6.092	4.298	0.1861	0.3118	0.145	0.1333	0.03832	0	0.1076	0.07346
ENSMUSG00000054889	Dsp	ENSMUST00000127906; ENSMUST00000124830; ENSMUST00000145151	protein_coding	5940	0.511	GO:0002934; GO:0003223; GO:0016337; GO:0018149; GO:0030216; GO:0034332; GO:0043588; GO:0045104; GO:0045109; GO:0071896; GO:0086005; GO:0086069; GO:0086091	GO:0001533; GO:0005737; GO:0005739; GO:0005856; GO:0005882; GO:0005886; GO:0005911; GO:0005916; GO:0014704; GO:0016020; GO:0016323; GO:0030054; GO:0030057; GO:0070062	GO:0005080; GO:0005198; GO:0005515; GO:0030674; GO:0050839; GO:0097110	TRUE	1.11103	0.1519	0.03354	0.02326	0.9609	51.52	71.23	40.04	97.06	140	113	91.38	63.39	0.4351	0.6	0.3355	0.8044	1.201	0.9306	0.766	0.5144
ENSMUSG00000024660	Incenp	ENSMUST00000025562	protein_coding	3220	0.545	GO:0000910; GO:0007049; GO:0007059; GO:0007067; GO:0051301	GO:0000775; GO:0000776; GO:0000795; GO:0000800; GO:0000801; GO:0005634; GO:0005694; GO:0005721; GO:0005737; GO:0005819; GO:0005856; GO:0005874; GO:0010369; GO:0030496; GO:0043234		TRUE	1.13179	0.1786	0	0.02333	0.9609	202.1	284.9	311.1	258.5	334.6	325.2	352.1	301.9	3.148	4.427	4.808	3.951	5.291	4.938	5.445	4.52
ENSMUSG00000073684	2610002J02Rik	ENSMUST00000122957; ENSMUST00000126713; ENSMUST00000105627; ENSMUST00000148406; ENSMUST00000143709; ENSMUST00000178473; ENSMUST00000149468; ENSMUST00000156404; ENSMUST00000126803; ENSMUST00000097747	protein_coding	809	0.592	GO:0006281; GO:0006974; GO:0019985; GO:0036297	GO:0005634; GO:0005694; GO:0030054; GO:0043240	GO:0031593; GO:0043130; GO:0046872; GO:0070530	TRUE	1.12187	0.1659	0	0.02337	0.9609	403.3	430.2	444.6	504.9	527	539.8	562.9	472.7	25.01	26.6	27.35	30.72	33.17	32.63	34.65	28.17
ENSMUSG00000038174	Fam126b	ENSMUST00000159980; ENSMUST00000038372; ENSMUST00000159185; ENSMUST00000160546; ENSMUST00000097724; ENSMUST00000161600; ENSMUST00000161000	protein_coding	2460	0.429	GO:0008150	GO:0005622	GO:0003674	TRUE	0.894281	-0.1612	0	0.02344	0.9609	2447	2087	2230	2502	2187	1863	1666	2212	49.88	42.44	45.12	50.06	45.27	37.04	33.71	43.35
ENSMUSG00000079415	Cntf	ENSMUST00000112933	protein_coding	1070	0.471	GO:0007259; GO:0007275; GO:0007399; GO:0008284; GO:0014068; GO:0030154; GO:0030307; GO:0040007; GO:0042517; GO:0043410; GO:0043524; GO:0046427; GO:0046533; GO:0046668; GO:0046887; GO:0048143; GO:0048644; GO:0048666; GO:0048680; GO:0051291; GO:0060075; GO:0060081; GO:0070120; GO:1901215	GO:0005615; GO:0005634; GO:0005737; GO:0005829; GO:0030424; GO:0032838; GO:0043025; GO:0097058	GO:0005125; GO:0005127; GO:0005138; GO:0008083	TRUE	0.898693	-0.1541	-0.04407	0.02345	0.9609	41.06	62.91	54.42	44.71	33.95	35.56	26.81	33.31	1.925	2.941	2.531	2.057	1.616	1.625	1.247	1.5
ENSMUSG00000045092	S1pr1	ENSMUST00000055676	protein_coding	3030	0.489	GO:0001525; GO:0001955; GO:0003245; GO:0003376; GO:0006935; GO:0007165; GO:0007186; GO:0007193; GO:0007420; GO:0008284; GO:0016477; GO:0030032; GO:0030155; GO:0030335; GO:0030500; GO:0031532; GO:0032320; GO:0045124; GO:0045944; GO:0048661; GO:0050927; GO:0051482; GO:0051497; GO:0061384; GO:0072678	GO:0005768; GO:0005886; GO:0009897; GO:0016020; GO:0016021; GO:0031226	GO:0004871; GO:0004930; GO:0038036; GO:0046625	TRUE	1.10267	0.141	0	0.02351	0.9609	3674	3445	3628	3878	3859	4250	3787	4606	60.81	56.88	59.58	63	64.86	68.59	62.23	73.28
ENSMUSG00000020990	Cdkl1	ENSMUST00000021377	protein_coding	1690	0.48	GO:0006468; GO:0016310	GO:0005634; GO:0005737	GO:0000166; GO:0004672; GO:0004674; GO:0004693; GO:0005524; GO:0016301; GO:0016740; GO:0016772	TRUE	0.884111	-0.1777	0	0.02352	0.9609	228.6	225.7	240.3	231.2	212.2	186.7	156	188	6.786	6.682	7.075	6.734	6.394	5.403	4.595	5.363
ENSMUSG00000039683	Sdk1	ENSMUST00000085774; ENSMUST00000145908; ENSMUST00000074546; ENSMUST00000129831	protein_coding	4870	0.575	GO:0007155	GO:0016020; GO:0016021	GO:0003674	TRUE	0.882948	-0.1796	0	0.02356	0.9609	170.7	186.9	142.7	195.2	145.7	121.9	152.3	115	1.758	1.92	1.458	1.973	1.524	1.224	1.557	1.138
ENSMUSG00000044330	Gm9790	ENSMUST00000054148	pseudogene	442	0.475				TRUE	1.06837	0.09541	0.4578	0.0236	0.9609	4.025	11.1	7.188	9.815	24.05	7.621	13.4	33.31	0.4568	1.257	0.8092	1.093	2.771	0.8431	1.51	3.632
ENSMUSG00000050967	Creg2	ENSMUST00000053355	protein_coding	5800	0.474	GO:0008150; GO:0055114	GO:0005576; GO:0005783; GO:0005794	GO:0003674; GO:0010181; GO:0016491	TRUE	0.910291	-0.1356	0	0.02378	0.9609	1703	1646	1502	1574	1460	1466	1467	1345	14.72	14.2	12.89	13.36	12.82	12.36	12.59	11.18
ENSMUSG00000025473	Adam8	ENSMUST00000128332; ENSMUST00000132903; ENSMUST00000026546; ENSMUST00000149915; ENSMUST00000173209; ENSMUST00000106069; ENSMUST00000148670; ENSMUST00000156647	protein_coding	2070	0.556	GO:0000902; GO:0001525; GO:0002523; GO:0002675; GO:0002693; GO:0006508; GO:0006954; GO:0007160; GO:0007229; GO:0016337; GO:0022407; GO:0033089; GO:0035419; GO:0043524; GO:0043534; GO:0045670; GO:0045780; GO:0045785; GO:0048247; GO:0048729; GO:0050729; GO:0051044; GO:0051092; GO:0051897; GO:0061025; GO:0070245; GO:0071456; GO:0072675; GO:2000309; GO:2000391; GO:2000399; GO:2000406; GO:2000415; GO:…	GO:0002102; GO:0005737; GO:0005886; GO:0005887; GO:0009986; GO:0016020; GO:0016021; GO:0032010; GO:0032127; GO:0042581; GO:0070820; GO:0071065; GO:0071133	GO:0004222; GO:0005178; GO:0005509; GO:0005515; GO:0008233; GO:0008237; GO:0008270; GO:0016787; GO:0046872; GO:0050839	TRUE	1.13084	0.1774	0	0.02391	0.9609	123.2	96.21	89.33	88.33	120.2	156.2	130.4	126.8	2.985	2.325	2.148	2.101	2.958	3.691	3.136	2.952
ENSMUSG00000021423	Ly86	ENSMUST00000021860	protein_coding	997	0.448	GO:0002376; GO:0006954; GO:0031666; GO:0045087	GO:0005576		TRUE	0.885399	-0.1756	0	0.02394	0.9609	230.2	231.3	205.4	241	179.7	193.1	191.3	178.3	11.58	11.61	10.25	11.9	9.176	9.469	9.554	8.623
ENSMUSG00000002190	Clgn	ENSMUST00000002259; ENSMUST00000109831	protein_coding	3100	0.457	GO:0006457; GO:0006461; GO:0007126; GO:0007275; GO:0007283; GO:0007338; GO:0007339; GO:0030154	GO:0005635; GO:0005783; GO:0016020; GO:0016021	GO:0005509; GO:0005515; GO:0044183; GO:0051082	TRUE	0.893785	-0.162	0	0.02396	0.9609	538.6	525.5	472.3	463.5	423.7	414.1	410.6	462	8.714	8.48	7.582	7.36	6.96	6.532	6.595	7.184
ENSMUSG00000035161	Ints6	ENSMUST00000053959	protein_coding	4990	0.45	GO:0016180	GO:0005634; GO:0015629; GO:0032039		TRUE	0.887119	-0.1728	0	0.02397	0.9609	471	464.4	397.4	460.2	430	308.6	349.7	388.9	4.734	4.656	3.963	4.54	4.389	3.025	3.489	3.757
ENSMUSG00000014361	Mertk	ENSMUST00000014505; ENSMUST00000140221	protein_coding	3520	0.48	GO:0001779; GO:0006468; GO:0006909; GO:0007283; GO:0016310; GO:0030168; GO:0032940; GO:0034446; GO:0043277; GO:0043491; GO:0050766; GO:0051250; GO:0060041; GO:0060068	GO:0001750; GO:0005615; GO:0005622; GO:0005623; GO:0005737; GO:0016020; GO:0016021; GO:0016028	GO:0000166; GO:0004672; GO:0004713; GO:0004714; GO:0005524; GO:0016301; GO:0016740; GO:0016772	TRUE	1.11644	0.1589	0	0.02401	0.9609	909.7	990.8	1067	1033	1237	1199	1243	968	12.96	14.08	15.08	14.44	17.9	16.66	17.58	13.26
ENSMUSG00000037243	Zfp692	ENSMUST00000049353; ENSMUST00000153510	protein_coding	1870	0.578	GO:0006351; GO:0006355; GO:0008150	GO:0005634	GO:0003676; GO:0003677; GO:0046872	TRUE	1.11388	0.1556	0	0.02402	0.9609	938.7	919.6	1152	913.9	1156	1193	1110	1072	25.18	24.6	30.66	24.06	31.49	31.19	29.56	27.64
ENSMUSG00000025816	Sec61a2	ENSMUST00000132469; ENSMUST00000102981; ENSMUST00000132908; ENSMUST00000124985; ENSMUST00000153240; ENSMUST00000026926; ENSMUST00000124859; ENSMUST00000148745	protein_coding	868	0.456	GO:0006810; GO:0015031	GO:0005575; GO:0005783; GO:0016020; GO:0016021	GO:0043022	TRUE	1.10819	0.1482	0	0.02423	0.9609	1291	1361	1300	1242	1562	1404	1641	1317	74.57	78.43	74.53	70.45	91.62	79.07	94.15	73.15
ENSMUSG00000028619	Tceanc2	ENSMUST00000058585; ENSMUST00000131474; ENSMUST00000129220; ENSMUST00000030362; ENSMUST00000147375; ENSMUST00000132526; ENSMUST00000127720; ENSMUST00000141165; ENSMUST00000057043	protein_coding	1250	0.491	GO:0006351	GO:0005575; GO:0005634	GO:0003674; GO:0003677	TRUE	0.891434	-0.1658	0	0.02423	0.9609	397.7	383	370.7	434	321.1	356.9	348.5	316.9	15.96	15.33	14.76	17.09	13.08	13.96	13.88	12.22
ENSMUSG00000032977	Fam207a	ENSMUST00000045454	protein_coding	2430	0.568	GO:0008150	GO:0005575	GO:0003674	TRUE	1.11288	0.1543	0	0.02424	0.9609	566	614.3	600.7	607.4	638	683.3	766.4	669.3	11.68	12.65	12.3	12.31	13.37	13.75	15.7	13.28
ENSMUSG00000034675	Dbn1	ENSMUST00000021950; ENSMUST00000139275; ENSMUST00000139516; ENSMUST00000135705; ENSMUST00000124480; ENSMUST00000109923; ENSMUST00000109921; ENSMUST00000175813; ENSMUST00000127867	protein_coding	1530	0.591	GO:0007015; GO:0007275; GO:0007399; GO:0010643; GO:0010644; GO:0030154; GO:0032507	GO:0005622; GO:0005623; GO:0005737; GO:0005886; GO:0005911; GO:0005921; GO:0015629; GO:0016020; GO:0030054	GO:0003779; GO:0005515; GO:0005522	TRUE	1.10665	0.1462	0	0.02427	0.9609	3909	3873	4077	4001	3795	4498	4827	4928	128.1	126.7	132.6	128.7	126.3	143.8	157.1	155.3
ENSMUSG00000040354	Mars	ENSMUST00000139683; ENSMUST00000171564; ENSMUST00000128369; ENSMUST00000037290; ENSMUST00000145275; ENSMUST00000134778	protein_coding	1770	0.529	GO:0006412; GO:0006418; GO:0006431; GO:0009303	GO:0005730; GO:0005737; GO:0005739; GO:0070062	GO:0000049; GO:0000166; GO:0003723; GO:0004812; GO:0004825; GO:0005524; GO:0016874	TRUE	1.10542	0.1446	0	0.02427	0.9609	1179	1190	1071	1074	1371	1266	1313	1169	33.4	33.63	30.11	29.88	39.44	34.99	36.95	31.83
ENSMUSG00000070427	Il18bp	ENSMUST00000094134	protein_coding	1400	0.506	GO:0042088	GO:0005576; GO:0005615	GO:0042007	TRUE	1.13147	0.1782	0	0.02441	0.9609	122.4	139.7	136.6	112.3	175.4	160	130.4	198.8	4.384	4.992	4.854	3.95	6.38	5.59	4.637	6.844
ENSMUSG00000049489	Fam58b	ENSMUST00000059468	protein_coding	1220	0.534	GO:0000079; GO:0006355; GO:0008150	GO:0005575	GO:0003674; GO:0019901	TRUE	1.12959	0.1758	0	0.02444	0.9609	184.4	203.5	198.2	173.4	232	238.8	257.1	208.4	7.579	8.346	8.083	6.997	9.684	9.571	10.49	8.236
ENSMUSG00000026787	Gad2	ENSMUST00000028123; ENSMUST00000156728	protein_coding	3230	0.474	GO:0006540; GO:0019752; GO:0042136	GO:0005737; GO:0005794; GO:0005829; GO:0005886; GO:0016020; GO:0030054; GO:0030424; GO:0030672; GO:0031225; GO:0031410; GO:0045202; GO:0048471	GO:0003824; GO:0004351; GO:0016595; GO:0016829; GO:0016831; GO:0030170; GO:0046982	TRUE	0.889767	-0.1685	0	0.02445	0.9609	5911	5245	3900	5791	4488	4843	4240	3925	91.78	81.24	60.08	88.26	70.76	73.32	65.36	58.57
ENSMUSG00000002204	Napsa	ENSMUST00000153124; ENSMUST00000002274	protein_coding	1500	0.542	GO:0006508; GO:0033619; GO:0043129	GO:0005576; GO:0005615; GO:0005764; GO:0070062; GO:0097208	GO:0004175; GO:0004190; GO:0005515; GO:0008233; GO:0016787	TRUE	1.05949	0.08337	0.4238	0.02449	0.9609	8.856	1.85	3.08	5.453	9.902	25.4	7.311	15.04	0.2961	0.06171	0.1022	0.1789	0.3362	0.8282	0.2427	0.4834
ENSMUSG00000041323	Ak7	ENSMUST00000040876	protein_coding	3090	0.487	GO:0002437; GO:0003351; GO:0006139; GO:0006165; GO:0007283; GO:0007420; GO:0009142; GO:0016310; GO:0030030; GO:0035082	GO:0005634; GO:0005737	GO:0000166; GO:0004017; GO:0004127; GO:0004550; GO:0005524; GO:0016301; GO:0016740; GO:0019205	TRUE	0.885952	-0.1747	0	0.02449	0.9609	97.41	104.5	93.44	135.2	82.76	81.29	73.11	78.43	1.581	1.693	1.505	2.154	1.364	1.286	1.178	1.224
ENSMUSG00000029206	Nsun7	ENSMUST00000065530; ENSMUST00000031109; ENSMUST00000127901; ENSMUST00000113720; ENSMUST00000131585	protein_coding	2570	0.456	GO:0032259		GO:0003723; GO:0008168; GO:0016740	TRUE	1.13131	0.178	0	0.02461	0.9609	169.1	205.4	229	214.8	224.9	344.2	291.2	208.4	3.299	3.998	4.434	4.115	4.457	6.55	5.642	3.909
ENSMUSG00000061603	Akap6	ENSMUST00000095737	protein_coding	10300	0.459	GO:0001934; GO:0010738; GO:0016310; GO:0030307; GO:0030818; GO:0032514; GO:0034629; GO:0051281; GO:0051533; GO:0060306; GO:0060316; GO:0061051; GO:0070886; GO:0071320; GO:0071345; GO:0071872; GO:0086004; GO:1901381; GO:1901897; GO:1902261; GO:2000481	GO:0005634; GO:0005635; GO:0005640; GO:0005737; GO:0005901; GO:0014701; GO:0014704; GO:0016529; GO:0030315; GO:0031965; GO:0034704; GO:0042383; GO:0043234; GO:0048471	GO:0008179; GO:0016301; GO:0016740; GO:0019899; GO:0032947; GO:0034237; GO:0043495; GO:0044325; GO:0047485; GO:0051018; GO:0051721	TRUE	0.921592	-0.1178	0	0.02463	0.9609	3614	3400	3385	3629	3327	3145	3131	3171	17.6	16.51	16.36	17.35	16.45	14.93	15.14	14.84
ENSMUSG00000037022	Mmaa	ENSMUST00000048718	protein_coding	2840	0.467	GO:0008150	GO:0005575; GO:0005739	GO:0000166; GO:0003674; GO:0005525; GO:0016787; GO:0017111	TRUE	1.11528	0.1574	0	0.02465	0.9609	457.3	486.6	540.1	492.9	586.4	528.4	598.2	575.9	8.076	8.572	9.464	8.544	10.51	9.098	10.49	9.775
ENSMUSG00000063802	Hspbp1	ENSMUST00000079970	protein_coding	1490	0.602	GO:0031398; GO:0032436	GO:0005575	GO:0003674	TRUE	1.12031	0.1639	0	0.02496	0.9609	910.5	928.8	980.6	920.4	917.4	1087	1337	1072	30.65	31.19	32.75	30.41	31.35	35.68	44.67	34.69
ENSMUSG00000033096	Apmap	ENSMUST00000046399; ENSMUST00000126704; ENSMUST00000145325	protein_coding	1050	0.507	GO:0009058	GO:0009986; GO:0016020; GO:0016021	GO:0004064; GO:0016844	TRUE	0.900439	-0.1513	0	0.02496	0.9609	1077	1001	1035	1008	939.3	763.4	928.4	956.2	51.45	47.69	49.05	47.24	45.56	35.55	44.03	43.9
ENSMUSG00000027419	Pcsk2	ENSMUST00000124751; ENSMUST00000028905	protein_coding	4200	0.442	GO:0006508; GO:0016485; GO:0016486; GO:0016540; GO:0030070; GO:0034230; GO:0034231	GO:0005615; GO:0016020; GO:0030141; GO:0030425; GO:0031410; GO:0043025; GO:0043204	GO:0004175; GO:0004252; GO:0008233; GO:0008236; GO:0016787; GO:0032403	TRUE	0.913008	-0.1313	0	0.02501	0.9609	5097	5160	5240	4869	4554	4132	5033	4549	60.87	61.47	62.08	57.07	55.21	48.11	59.67	52.21
ENSMUSG00000052302	Tbc1d30	ENSMUST00000064107	protein_coding	5690	0.51	GO:0008150; GO:0032313	GO:0005575; GO:0005886; GO:0016020	GO:0003674; GO:0005097	TRUE	0.901688	-0.1493	0	0.02508	0.9609	1607	1518	1579	1372	1245	1298	1266	1508	14.16	13.35	13.81	11.87	11.14	11.16	11.08	12.78
ENSMUSG00000020108	Ddit4	ENSMUST00000020308	protein_coding	1680	0.576	GO:0001666; GO:0001764; GO:0006915; GO:0007420; GO:0008283; GO:0009968; GO:0010801; GO:0030182; GO:0032007; GO:0033137; GO:0042771; GO:0043241; GO:0045820; GO:0048011; GO:0051607; GO:0072593; GO:1901216	GO:0005622; GO:0005737; GO:0005739	GO:0071889	TRUE	0.886873	-0.1732	0	0.02511	0.9609	963.7	1016	1102	1040	804.2	964	615.3	1003	28.77	30.25	32.64	30.49	24.38	28.06	18.24	28.79
ENSMUSG00000049672	Zbtb14	ENSMUST00000062369; ENSMUST00000112674; ENSMUST00000112676	protein_coding	3760	0.455	GO:0006351; GO:0006355	GO:0005634	GO:0003676; GO:0003677; GO:0046872	TRUE	0.890569	-0.1672	0	0.02513	0.9609	355	335.8	327.5	361	307	308.6	276.6	266.5	4.736	4.468	4.335	4.726	4.158	4.014	3.663	3.416
ENSMUSG00000034175	Rhbdd3	ENSMUST00000036320; ENSMUST00000137370; ENSMUST00000109878; ENSMUST00000148761; ENSMUST00000134267; ENSMUST00000129016; ENSMUST00000101610; ENSMUST00000146879; ENSMUST00000150632; ENSMUST00000139742	protein_coding	1130	0.59	GO:0000165; GO:0001889; GO:0002673; GO:0009410; GO:0032815; GO:0045732; GO:0050708	GO:0005622; GO:0016020; GO:0016021	GO:0004252; GO:0005515	TRUE	1.12521	0.1702	0	0.0252	0.9609	268.9	269.2	296.7	314.1	313.3	373.4	371.6	324.5	11.94	11.92	13.07	13.68	14.12	16.16	16.38	13.84
ENSMUSG00000066178	6030445D17Rik	ENSMUST00000084593	other	1730	0.539	GO:0008150	GO:0005575	GO:0003674	TRUE	1.04414	0.06231	0.6792	0.0254	0.9609	0	0	4.107	3.272	7.78	12.7	3.655	11.82	0	0	0.1181	0.0931	0.229	0.359	0.1052	0.3293
ENSMUSG00000021876	Rnase4	ENSMUST00000022428; ENSMUST00000169895	protein_coding	1670	0.457	GO:0008150	GO:0005576	GO:0003674; GO:0003676; GO:0004518; GO:0004519; GO:0016787; GO:0016892	TRUE	0.890323	-0.1676	0	0.02546	0.9609	424.3	506	457.9	484.2	365	454.7	403.3	352.4	12.74	15.16	13.65	14.27	11.13	13.31	12.02	10.17
ENSMUSG00000025316	Banp	ENSMUST00000174327; ENSMUST00000172513; ENSMUST00000167711; ENSMUST00000172628; ENSMUST00000026354; ENSMUST00000173201; ENSMUST00000172511; ENSMUST00000173753; ENSMUST00000093078; ENSMUST00000173254; ENSMUST00000174445; ENSMUST00000174753; ENSMUST00000172681; ENSMUST00000170857; ENSMUST00000173925; ENSMUST00000173396	protein_coding	1210	0.557	GO:0006351; GO:0006355; GO:0007049; GO:0007275; GO:0016568; GO:0034504; GO:0042177	GO:0005634	GO:0002039; GO:0003677; GO:0005515	TRUE	1.12959	0.1758	0	0.02548	0.9609	400.9	488.5	579.1	468.9	499.4	541.1	615.3	747.8	16.62	20.2	23.82	19.08	21.02	21.87	25.32	29.79
ENSMUSG00000000167	Pih1d2	ENSMUST00000132187; ENSMUST00000151197; ENSMUST00000125606; ENSMUST00000141366; ENSMUST00000155773; ENSMUST00000124029; ENSMUST00000000171	protein_coding	1020	0.471	GO:0008150	GO:0005575	GO:0003674	TRUE	0.90175	-0.1492	0	0.02561	0.9609	45.08	48.11	42.1	56.71	35.37	36.83	21.93	26.86	2.217	2.359	2.054	2.737	1.766	1.766	1.071	1.269
ENSMUSG00000074575	Kcng1	ENSMUST00000131749; ENSMUST00000109191; ENSMUST00000099069	protein_coding	2310	0.592	GO:0006810; GO:0006811; GO:0006813; GO:0034765; GO:0051260; GO:0055085; GO:0071805	GO:0008076; GO:0016020; GO:0016021; GO:0043231	GO:0005216; GO:0005244; GO:0005249; GO:0005251; GO:0005267	TRUE	1.12803	0.1738	0	0.02562	0.9609	348.6	376.5	373.8	318.4	306.3	369.6	701.8	539.3	7.569	8.154	8.052	6.786	6.752	7.824	15.13	11.25
ENSMUSG00000003762	Adck4	ENSMUST00000123012; ENSMUST00000142910; ENSMUST00000152342; ENSMUST00000003860; ENSMUST00000143372; ENSMUST00000108378; ENSMUST00000128090	protein_coding	1340	0.571	GO:0008150; GO:0016310	GO:0005575; GO:0005737; GO:0005739; GO:0005886; GO:0016020; GO:0016021	GO:0003674; GO:0004674; GO:0016301; GO:0016740; GO:0016772	TRUE	1.1299	0.1762	0	0.02562	0.9609	326.9	332.1	395.3	466.7	374.9	523.3	532.5	469.5	12.23	12.4	14.68	17.15	14.25	19.1	19.79	16.89
ENSMUSG00000048796	Cyb561d1	ENSMUST00000155099; ENSMUST00000106655; ENSMUST00000065664; ENSMUST00000106654	protein_coding	3730	0.525	GO:0006810; GO:0008150; GO:0055114	GO:0005575; GO:0016020; GO:0016021	GO:0003674; GO:0046872	TRUE	1.11644	0.1589	0	0.02566	0.9609	450.8	447.8	508.3	509.3	528.4	523.3	578.8	600.6	6.062	6.006	6.781	6.721	7.213	6.861	7.726	7.762
ENSMUSG00000027954	Efna1	ENSMUST00000029566; ENSMUST00000118860; ENSMUST00000118587	protein_coding	1500	0.536	GO:0000122; GO:0000187; GO:0001525; GO:0003180; GO:0003183; GO:0003199; GO:0007411; GO:0010719; GO:0014028; GO:0016477; GO:0030182; GO:0033628; GO:0034446; GO:0043535; GO:0045765; GO:0048013; GO:0050730; GO:0050731; GO:0050770; GO:0061002	GO:0005576; GO:0005886; GO:0016020; GO:0031225; GO:0046658	GO:0005515; GO:0046875	TRUE	1.12171	0.1657	0	0.0257	0.9609	84.53	60.13	84.2	58.89	95.49	72.4	115.8	127.9	2.827	2.006	2.793	1.933	3.242	2.36	3.842	4.109
ENSMUSG00000055639	Dach1	ENSMUST00000156684; ENSMUST00000069334; ENSMUST00000071533	protein_coding	4890	0.45	GO:0000122; GO:0001967; GO:0006351; GO:0006355; GO:0006366; GO:0007275; GO:0007585; GO:0008283; GO:0010944; GO:0030336; GO:0046545; GO:0048147; GO:0051123; GO:0060244	GO:0005634; GO:0005667; GO:0005737	GO:0001075; GO:0001078; GO:0003677; GO:0003700; GO:0005515	TRUE	0.885829	-0.1749	0	0.0257	0.9609	326.9	287.7	268	293.3	275.9	193.1	236.4	243.9	3.353	2.944	2.727	2.953	2.873	1.931	2.407	2.404
ENSMUSG00000060073	Psma3	ENSMUST00000071704; ENSMUST00000162626; ENSMUST00000160864; ENSMUST00000160027; ENSMUST00000163035; ENSMUST00000161041; ENSMUST00000162898; ENSMUST00000162851; ENSMUST00000160683	protein_coding	1060	0.427	GO:0006508; GO:0006511; GO:0051603	GO:0000502; GO:0005634; GO:0005737; GO:0005839; GO:0019773; GO:0070062	GO:0004175; GO:0004298; GO:0005515; GO:0008233; GO:0016787	TRUE	1.10703	0.1467	0	0.0257	0.9609	2133	2257	2523	2177	2281	2688	2829	2567	100.9	106.5	118.4	101.1	109.6	124	132.9	116.7
ENSMUSG00000019039	Dalrd3	ENSMUST00000019183	protein_coding	1740	0.576	GO:0006418; GO:0006420; GO:0008150	GO:0005575	GO:0000166; GO:0004812; GO:0004814; GO:0005524	TRUE	1.10091	0.1387	0	0.02576	0.9609	1516	1474	1684	1623	1649	1918	1767	1760	43.7	42.37	48.16	45.91	48.25	53.9	50.56	48.75
ENSMUSG00000036661	Dennd3	ENSMUST00000173292; ENSMUST00000043414; ENSMUST00000162488; ENSMUST00000160727; ENSMUST00000160267; ENSMUST00000159322; ENSMUST00000162824	protein_coding	2270	0.554	GO:0008333; GO:0032313; GO:0044257	GO:0005622; GO:0005623	GO:0005085; GO:0017112	TRUE	1.13045	0.1769	0	0.02583	0.9609	183.6	161.9	142.7	121	200.2	189.3	174.2	220.3	4.056	3.568	3.129	2.625	4.49	4.077	3.822	4.677
ENSMUSG00000019428	Fkbp8	ENSMUST00000119425; ENSMUST00000125741; ENSMUST00000134299; ENSMUST00000126613; ENSMUST00000075491; ENSMUST00000123052; ENSMUST00000144766; ENSMUST00000134893; ENSMUST00000119698; ENSMUST00000128513; ENSMUST00000119353	protein_coding	1130	0.585	GO:0000413; GO:0001708; GO:0006457; GO:0006915; GO:0007224; GO:0009953; GO:0010468; GO:0018208; GO:0021904; GO:0021915; GO:0030510; GO:0030513; GO:0035264; GO:0043010; GO:0043066	GO:0005739; GO:0005740; GO:0016020; GO:0016021; GO:0030176	GO:0003755; GO:0005528; GO:0016853; GO:0042802	TRUE	1.09832	0.1353	0	0.02593	0.9609	4713	4954	5114	5012	4956	5392	6154	5692	209.2	219.3	225.2	218.3	223.3	233.3	271.2	242.8
ENSMUSG00000032908	Sgpp2	ENSMUST00000036172	protein_coding	4000	0.478	GO:0006670; GO:0016311	GO:0005783; GO:0016020; GO:0016021	GO:0003824; GO:0016787; GO:0042392	TRUE	0.892114	-0.1647	0	0.02593	0.9609	1107	841.8	932.3	1002	952.8	755.7	740.8	828.4	13.88	10.53	11.6	12.33	12.13	9.239	9.222	9.983
ENSMUSG00000042750	Bex2	ENSMUST00000049130	protein_coding	903	0.545	GO:0006915; GO:0007049; GO:0042981; GO:0051726	GO:0005634; GO:0005737		TRUE	1.1162	0.1586	0	0.02595	0.9609	2418	2454	2501	2675	2787	3175	3381	2366	134.3	136	137.8	145.8	157.2	172	186.4	126.3
ENSMUSG00000009281	Rarres2	ENSMUST00000009425	protein_coding	708	0.532	GO:0001523; GO:0001934; GO:0006935; GO:0006952; GO:0006954; GO:0010759; GO:0030154; GO:0045600; GO:0048566; GO:0050873; GO:0050921; GO:0050994; GO:2001275	GO:0005576; GO:0031012	GO:0005102; GO:0005515	TRUE	0.884908	-0.1764	0	0.02599	0.9609	220.6	245.2	267	253	166.2	223.5	230.3	165.5	15.63	17.32	18.76	17.59	11.96	15.44	16.2	11.27
ENSMUSG00000034757	Tmub2	ENSMUST00000156077; ENSMUST00000135551; ENSMUST00000156326; ENSMUST00000036376; ENSMUST00000100387	protein_coding	1400	0.542	GO:0008150	GO:0005575; GO:0016020; GO:0016021	GO:0003674	TRUE	1.10061	0.1383	0	0.026	0.9609	1185	1148	1142	1117	1225	1259	1430	1260	42.46	41.03	40.59	39.27	44.56	43.97	50.88	43.39
ENSMUSG00000032387	Rbpms2	ENSMUST00000055844; ENSMUST00000169003	protein_coding	1870	0.535	GO:0008150	GO:0005575	GO:0000166; GO:0003674; GO:0003676	TRUE	0.887427	-0.1723	0	0.02602	0.9609	82.12	98.06	105.8	109.1	67.2	83.83	71.89	67.69	2.203	2.623	2.814	2.871	1.83	2.192	1.914	1.745
ENSMUSG00000026094	Stk17b	ENSMUST00000027263	protein_coding	3290	0.39	GO:0006468; GO:0006915; GO:0012501; GO:0016310; GO:0035556; GO:0046777; GO:2000271	GO:0005634; GO:0005886; GO:0015629; GO:0016020	GO:0000166; GO:0004672; GO:0004674; GO:0005524; GO:0016301; GO:0016740; GO:0016772	TRUE	0.885215	-0.1759	0	0.02616	0.9609	494.3	390.4	476.4	446	408.1	287.1	296.1	445.9	7.536	5.936	7.206	6.674	6.317	4.267	4.481	6.533
ENSMUSG00000059208	Hnrnpm	ENSMUST00000114385; ENSMUST00000153608; ENSMUST00000087582; ENSMUST00000148258; ENSMUST00000148178; ENSMUST00000139302; ENSMUST00000127598; ENSMUST00000130946	protein_coding	1750	0.475	GO:0000380; GO:0000398; GO:0006397; GO:0008380	GO:0005634; GO:0005654; GO:0005681; GO:0016363; GO:0030529; GO:0042382; GO:0071013	GO:0000166; GO:0003676; GO:0003723; GO:0003823; GO:0019904	TRUE	1.08764	0.1212	0	0.0262	0.9609	2484	2578	2711	2416	2864	2850	2746	2767	71.18	73.71	77.08	67.95	83.34	79.64	78.14	76.21
ENSMUSG00000042745	Id1	ENSMUST00000109824; ENSMUST00000038368	protein_coding	1050	0.55	GO:0000122; GO:0001886; GO:0006351; GO:0007275; GO:0007507; GO:0030509; GO:0031648; GO:0032963; GO:0043066; GO:0043392; GO:0043408; GO:0043433; GO:0045668; GO:0045765; GO:0045892; GO:0046677; GO:0060425; GO:0060426	GO:0005634; GO:0005737; GO:0005794	GO:0003700; GO:0005515; GO:0046983	TRUE	1.13006	0.1764	0	0.02627	0.9609	239.1	219.3	155	178.8	249	242.6	293.6	227.8	11.42	10.45	7.348	8.385	12.07	11.3	13.92	10.46
ENSMUSG00000040174	Alkbh3	ENSMUST00000138107; ENSMUST00000127231; ENSMUST00000111240; ENSMUST00000126378; ENSMUST00000130289; ENSMUST00000130403; ENSMUST00000126255; ENSMUST00000138046; ENSMUST00000125473; ENSMUST00000156763; ENSMUST00000040005	protein_coding	825	0.509	GO:0006281; GO:0006307; GO:0006974; GO:0008283; GO:0035552; GO:0055114; GO:0080111		GO:0004519; GO:0004527; GO:0008198; GO:0016491; GO:0016706; GO:0043734; GO:0046872; GO:0051213; GO:0051747	TRUE	1.12998	0.1763	0	0.02633	0.9609	181.1	206.3	178.7	163.6	237.7	295.9	212	188	11.01	12.51	10.78	9.761	14.67	17.54	12.8	10.99
ENSMUSG00000023484	Prph	ENSMUST00000047104; ENSMUST00000024249	protein_coding	1820	0.606	GO:0045104	GO:0005882; GO:0005883; GO:0030424; GO:0042622; GO:0043025; GO:0044299; GO:0045098	GO:0005198; GO:0005515	TRUE	1.10965	0.1501	0.02239	0.02642	0.9609	35.42	49.96	44.15	49.07	48.8	93.99	87.73	49.42	0.9762	1.373	1.207	1.327	1.366	2.525	2.4	1.309
ENSMUSG00000021156	Zmynd11	ENSMUST00000138039; ENSMUST00000146039; ENSMUST00000140180; ENSMUST00000146059; ENSMUST00000130151; ENSMUST00000152725; ENSMUST00000110634; ENSMUST00000128658; ENSMUST00000137813; ENSMUST00000110635; ENSMUST00000157035; ENSMUST00000062658; ENSMUST00000110633; ENSMUST00000154994; ENSMUST00000110636; ENSMUST00000144642; ENSMUST00000137932; ENSMUST00000110637; ENSMUST00000110638	protein_coding	1970	0.483	GO:0006351; GO:0006355; GO:0016568; GO:0043124; GO:0046329; GO:2001237	GO:0005634; GO:0005694	GO:0003677; GO:0008270; GO:0046872	TRUE	1.085	0.1177	0	0.02645	0.9609	4246	4265	4256	4445	5004	4642	4429	4813	108.1	108.3	107.5	111.1	129.3	115.2	111.9	117.8
ENSMUSG00000031803	B3gnt3	ENSMUST00000034260	protein_coding	2100	0.581	GO:0006486; GO:0008150	GO:0005575; GO:0005794; GO:0016020; GO:0016021	GO:0003674; GO:0008378; GO:0016740; GO:0016757; GO:0047223	TRUE	0.93258	-0.1007	-0.08332	0.02647	0.9609	23.35	11.1	21.56	23.99	6.366	12.7	3.655	12.89	0.5576	0.2645	0.511	0.5624	0.1544	0.2958	0.08667	0.2959
ENSMUSG00000041062	Mslnl	ENSMUST00000047098	protein_coding	2630	0.573	GO:0007155; GO:0008150	GO:0005575; GO:0016020; GO:0016021	GO:0003674	TRUE	1.06984	0.0974	0.3129	0.0265	0.9609	7.246	3.7	7.188	15.27	22.63	20.32	9.747	23.64	0.1382	0.07039	0.136	0.2858	0.4383	0.3779	0.1845	0.4332
ENSMUSG00000003161	Sri	ENSMUST00000003245; ENSMUST00000145119; ENSMUST00000144265; ENSMUST00000149420; ENSMUST00000148633; ENSMUST00000088786	protein_coding	1240	0.463	GO:0006816; GO:0010459; GO:0035774; GO:0042994; GO:0051281; GO:0051924; GO:0060315; GO:0086004; GO:1901077; GO:1901841; GO:1901844; GO:2000678	GO:0005622; GO:0005623; GO:0005737; GO:0005789; GO:0005829; GO:0005886; GO:0016020; GO:0016529; GO:0030018; GO:0031982; GO:0042584; GO:0070062	GO:0002020; GO:0005509; GO:0005515; GO:0046872; GO:0046982; GO:0070491	TRUE	0.914212	-0.1294	0	0.02651	0.9609	1541	1581	1671	1551	1438	1454	1333	1472	62.33	63.79	67.04	61.56	59.05	57.35	53.53	57.22
ENSMUSG00000021647	Cartpt	ENSMUST00000022150	protein_coding	874	0.508	GO:0000186; GO:0001678; GO:0007186; GO:0007218; GO:0007268; GO:0008343; GO:0009267; GO:0032099; GO:0032812; GO:0032922; GO:0045671; GO:0045777; GO:0045779; GO:0046850; GO:0050796; GO:0051971; GO:0070093; GO:0070253	GO:0005576; GO:0005615; GO:0030141	GO:0005184	TRUE	0.889151	-0.1695	0	0.02654	0.9609	261.6	271.1	192	431.8	217.9	223.5	243.7	151.5	15.02	15.52	10.93	24.32	12.69	12.51	13.88	8.355
ENSMUSG00000054162	Spock3	ENSMUST00000138398; ENSMUST00000093480; ENSMUST00000119068; ENSMUST00000118003; ENSMUST00000141513; ENSMUST00000117377	protein_coding	2550	0.385	GO:0007165; GO:0010466; GO:0010951; GO:0019800	GO:0005576; GO:0005578; GO:0005615; GO:0031012	GO:0004857; GO:0005509; GO:0005539; GO:0008191; GO:0030414	TRUE	0.901375	-0.1498	0	0.02657	0.9609	2869	2523	2470	3160	2279	2615	2423	2306	56.44	49.49	48.21	61.01	45.51	50.15	47.32	43.59
ENSMUSG00000020901	Pik3r5	ENSMUST00000126876; ENSMUST00000154220; ENSMUST00000155887; ENSMUST00000021283; ENSMUST00000141716	protein_coding	2060	0.577	GO:0016310; GO:0043551	GO:0005634; GO:0005737; GO:0005942; GO:0016020	GO:0016301; GO:0016740; GO:0046935	TRUE	0.892423	-0.1642	0	0.02661	0.9609	69.24	60.13	68.8	74.16	46.68	55.89	46.3	41.9	1.686	1.46	1.662	1.772	1.154	1.327	1.119	0.9805
ENSMUSG00000032290	Ptpn9	ENSMUST00000034832	protein_coding	4050	0.507	GO:0006470; GO:0016311; GO:0035335	GO:0005737	GO:0004721; GO:0004725; GO:0005515; GO:0016787; GO:0016791	TRUE	1.10673	0.1463	0	0.02663	0.9609	771.3	764.1	703.4	729.6	858	797.6	802.9	921.8	9.551	9.439	8.642	8.868	10.79	9.631	9.872	10.97
ENSMUSG00000048450	Msx1	ENSMUST00000063116; ENSMUST00000183013	protein_coding	1910	0.596	GO:0000122; GO:0000902; GO:0001701; GO:0001837; GO:0003007; GO:0003198; GO:0006351; GO:0006355; GO:0006366; GO:0007275; GO:0007507; GO:0007517; GO:0008285; GO:0009952; GO:0010463; GO:0023019; GO:0030308; GO:0030326; GO:0030509; GO:0030513; GO:0030900; GO:0030901; GO:0034504; GO:0035115; GO:0035116; GO:0035880; GO:0042474; GO:0042475; GO:0042476; GO:0042481; GO:0042733; GO:0043066; GO:0043392; GO:…	GO:0005634; GO:0005667; GO:0005737	GO:0000982; GO:0001228; GO:0002039; GO:0003677; GO:0003700; GO:0005515; GO:0043565	TRUE	0.896267	-0.158	0	0.02676	0.9609	126.4	86.04	65.71	76.34	71.44	55.89	45.08	66.61	3.319	2.254	1.712	1.968	1.905	1.431	1.175	1.681
ENSMUSG00000046167	Gldn	ENSMUST00000056740	protein_coding	4660	0.462	GO:0007275; GO:0007399; GO:0030154; GO:0032528; GO:0034113; GO:0045162	GO:0005581; GO:0005615; GO:0005886; GO:0016020; GO:0016021	GO:0086080	TRUE	0.915924	-0.1267	-0.2367	0.02676	0.9609	57.16	47.18	31.83	83.97	13.44	39.37	29.24	41.9	0.6152	0.5065	0.3399	0.8871	0.1469	0.4132	0.3125	0.4334
ENSMUSG00000007872	Id3	ENSMUST00000008016; ENSMUST00000151001; ENSMUST00000133946	protein_coding	764	0.554	GO:0000122; GO:0006275; GO:0006351; GO:0007275; GO:0007507; GO:0007517; GO:0030855; GO:0043065; GO:0043433; GO:0045662; GO:0045668; GO:0045892; GO:0051726	GO:0005634; GO:0005737; GO:0015630	GO:0003700; GO:0005515; GO:0008134; GO:0019904; GO:0046983	TRUE	1.12319	0.1676	0	0.02679	0.9609	556.3	426.5	434.3	422	550.3	533.5	503.2	614.6	36.52	27.93	28.29	27.19	36.68	34.15	32.8	38.77
ENSMUSG00000028699	Tspan1	ENSMUST00000030465; ENSMUST00000154534; ENSMUST00000143426	protein_coding	1250	0.485	GO:0008150	GO:0005764; GO:0016020; GO:0016021; GO:0070062	GO:0003674	TRUE	1.06104	0.08548	0.4388	0.0268	0.9609	4.025	6.476	4.107	4.362	7.073	13.97	9.747	21.49	0.1615	0.2592	0.1635	0.1718	0.2882	0.5466	0.3883	0.8286
ENSMUSG00000025597	Klhl4	ENSMUST00000040504; ENSMUST00000133447; ENSMUST00000113370; ENSMUST00000113371	protein_coding	3330	0.391	GO:0008150		GO:0003674	TRUE	0.889706	-0.1686	0	0.02682	0.9609	565.2	572.6	512.4	733.9	539.7	516.9	455.7	469.5	8.512	8.603	7.657	10.85	8.253	7.591	6.814	6.797
ENSMUSG00000040410	Fbxl4	ENSMUST00000184582; ENSMUST00000185029; ENSMUST00000131972; ENSMUST00000137678; ENSMUST00000184455; ENSMUST00000039234	protein_coding	2060	0.476	GO:0008150	GO:0005634; GO:0005737; GO:0005758	GO:0003674	TRUE	0.892609	-0.1639	0	0.02682	0.9609	426.7	467.2	378.9	428.6	386.9	351.8	331.4	366.4	10.39	11.35	9.153	10.24	9.564	8.352	8.011	8.573
ENSMUSG00000035735	Dagla	ENSMUST00000125567; ENSMUST00000156361; ENSMUST00000039327	protein_coding	3970	0.58	GO:0006629; GO:0007405; GO:0016042; GO:0019369; GO:0022008; GO:0042136; GO:0046340; GO:0071926	GO:0005886; GO:0016020; GO:0016021	GO:0004806; GO:0016787; GO:0046872	TRUE	1.09756	0.1343	0	0.02725	0.9609	1839	1823	1797	1980	1934	1983	2191	2228	23.23	22.98	22.52	24.56	24.8	24.42	27.48	27.06
ENSMUSG00000017831	Rab5a	ENSMUST00000017975	protein_coding	2360	0.423	GO:0006184; GO:0006810; GO:0006897; GO:0007264; GO:0007399; GO:0015031; GO:0030154; GO:0045921; GO:0051489; GO:2000286	GO:0001726; GO:0005737; GO:0005768; GO:0005769; GO:0005886; GO:0008021; GO:0015629; GO:0016020; GO:0030139; GO:0030424; GO:0030425; GO:0031410; GO:0042589; GO:0042995; GO:0043005; GO:0043025; GO:0043234; GO:0045121; GO:0045335; GO:0048471; GO:0055037; GO:0070062	GO:0000166; GO:0003924; GO:0005515; GO:0005525; GO:0019001; GO:0019003; GO:0051021	TRUE	0.903627	-0.1462	0	0.02726	0.9609	1964	1755	1582	1715	1600	1633	1391	1533	41.73	37.2	33.36	35.78	34.52	33.85	29.36	31.32
ENSMUSG00000031297	Slc7a3	ENSMUST00000113710; ENSMUST00000126282; ENSMUST00000073927; ENSMUST00000138162; ENSMUST00000101362; ENSMUST00000144410; ENSMUST00000151922	protein_coding	1650	0.495	GO:0003333; GO:0006810; GO:0006865; GO:0015809; GO:0015819; GO:0015822; GO:0032006	GO:0005886; GO:0005887; GO:0016020; GO:0016021	GO:0000064; GO:0015171; GO:0015181; GO:0015189; GO:0015326	TRUE	1.12896	0.175	0	0.0274	0.9609	220.6	246.1	168.4	245.4	295	327.7	292.4	212.7	6.705	7.461	5.079	7.321	9.103	9.712	8.825	6.215
ENSMUSG00000090083	Rnf8	ENSMUST00000173449; ENSMUST00000172485; ENSMUST00000172800; ENSMUST00000161242; ENSMUST00000162417; ENSMUST00000162588; ENSMUST00000161952; ENSMUST00000024817	protein_coding	1070	0.527	GO:0006281; GO:0006303; GO:0006974; GO:0007049; GO:0007067; GO:0007286; GO:0016567; GO:0016568; GO:0033522; GO:0033523; GO:0043486; GO:0045190; GO:0051301	GO:0000781; GO:0005634; GO:0005694	GO:0004842; GO:0008270; GO:0016874; GO:0016881; GO:0042393; GO:0046872	TRUE	0.890878	-0.1667	0	0.02754	0.9609	577.2	572.6	609.9	502.7	463.3	403.9	455.7	570.5	27.06	26.77	28.37	23.13	22.05	18.46	21.21	25.7
ENSMUSG00000052934	Fbxo31	ENSMUST00000180979; ENSMUST00000180539; ENSMUST00000181663; ENSMUST00000059018	protein_coding	1730	0.585	GO:0006974; GO:0007049; GO:0008054; GO:0031146; GO:0031571	GO:0019005	GO:0030332	TRUE	1.09984	0.1373	0	0.02769	0.9609	2356	2441	2467	2436	2394	2669	2918	2938	68.32	70.6	70.98	69.32	70.48	75.43	83.99	81.88
ENSMUSG00000091931	AK010878	ENSMUST00000173969; ENSMUST00000179263; ENSMUST00000046456	protein_coding	1840	0.488				TRUE	0.906827	-0.1411	0	0.02773	0.9609	1188	1072	1141	1125	1052	920.9	1069	957.3	32.39	29.15	30.85	30.11	29.13	24.47	28.92	25.08
ENSMUSG00000074457	S100a16	ENSMUST00000150833; ENSMUST00000107331; ENSMUST00000107335; ENSMUST00000098910; ENSMUST00000107333; ENSMUST00000098911; ENSMUST00000107334; ENSMUST00000127008	protein_coding	784	0.553	GO:0051592	GO:0005634; GO:0005730; GO:0005737; GO:0005829; GO:0005886; GO:0070062	GO:0005509; GO:0042803; GO:0046872	TRUE	1.10489	0.1439	0	0.02774	0.9609	1464	1526	1548	1609	1497	1823	1839	1830	93.63	97.35	98.28	101	97.26	113.7	116.8	112.5
ENSMUSG00000069372	Ctxn3	ENSMUST00000091892	protein_coding	1470	0.442	GO:0008150	GO:0005575; GO:0016020; GO:0016021; GO:0031224	GO:0003674	TRUE	1.12857	0.1745	0	0.02784	0.9609	233.5	233.1	256.7	208.3	354.4	217.2	275.4	324.5	7.966	7.934	8.69	6.975	12.28	7.225	9.327	10.64
ENSMUSG00000038828	Tmem214	ENSMUST00000132288; ENSMUST00000114716; ENSMUST00000046349; ENSMUST00000149013; ENSMUST00000146662; ENSMUST00000147406; ENSMUST00000150310	protein_coding	2550	0.551	GO:0006915; GO:0008150	GO:0005783; GO:0005881; GO:0016020; GO:0016021	GO:0003674	TRUE	1.09414	0.1298	0	0.02785	0.9609	1220	1298	1292	1334	1359	1429	1504	1441	24.01	25.46	25.21	25.75	27.13	27.4	29.36	27.24
ENSMUSG00000021929	Kpna3	ENSMUST00000022496	protein_coding	4170	0.403	GO:0006606; GO:0006810; GO:0015031	GO:0005634; GO:0005737	GO:0008022; GO:0008565	TRUE	0.913515	-0.1305	0	0.0279	0.9609	2036	2077	1831	2016	1819	1891	1717	1715	24.49	24.92	21.85	23.8	22.21	22.18	20.5	19.82
ENSMUSG00000021680	Crhbp	ENSMUST00000045583	protein_coding	1690	0.49	GO:0001963; GO:0002125; GO:0006954; GO:0007565; GO:0007610; GO:0009755; GO:0033554; GO:0035690; GO:0035865; GO:0042445; GO:0045055; GO:0048149; GO:0050795; GO:0051459; GO:0051460; GO:0071277; GO:0071314; GO:0071320; GO:0071356; GO:0071391; GO:0071392; GO:0097211; GO:1900011; GO:2000310	GO:0005576; GO:0005615; GO:0005622; GO:0005634; GO:0005767; GO:0005771; GO:0005874; GO:0030141; GO:0030425; GO:0031045; GO:0043196; GO:0043204; GO:0043679	GO:0042277; GO:0051424	TRUE	1.12849	0.1744	0	0.02791	0.9609	197.2	188.7	227.9	178.8	227	273.1	301	203.1	5.854	5.587	6.712	5.21	6.841	7.902	8.867	5.792
ENSMUSG00000040265	Dnm3	ENSMUST00000161155; ENSMUST00000162330; ENSMUST00000159763; ENSMUST00000086074; ENSMUST00000160173; ENSMUST00000160665; ENSMUST00000161539; ENSMUST00000070330; ENSMUST00000161894	protein_coding	2670	0.456	GO:0006184; GO:0006897; GO:0007416; GO:0046847	GO:0005737; GO:0005739; GO:0005856; GO:0005874; GO:0014069; GO:0043197; GO:0048471	GO:0000166; GO:0003924; GO:0005525; GO:0016787	TRUE	0.900688	-0.1509	0	0.02795	0.9609	4558	4074	3420	4242	3872	3687	3324	3291	85.63	76.34	63.75	78.21	73.85	67.53	61.99	59.41
ENSMUSG00000040710	St8sia4	ENSMUST00000043336	protein_coding	5410	0.374	GO:0001574; GO:0006486; GO:0006491; GO:0009311	GO:0005794; GO:0016020; GO:0016021; GO:0030173	GO:0003828; GO:0008373; GO:0016740; GO:0016757	TRUE	0.886136	-0.1744	0	0.02799	0.9609	522.5	310.8	308	440.6	300.6	306.1	309.5	325.5	4.844	2.874	2.834	4.009	2.83	2.767	2.848	2.901
ENSMUSG00000031111	Igsf1	ENSMUST00000072037; ENSMUST00000114893; ENSMUST00000135492; ENSMUST00000114891; ENSMUST00000033442	protein_coding	2360	0.487	GO:0006355; GO:0007165	GO:0005576; GO:0016020; GO:0016021	GO:0004872; GO:0015026; GO:0034711	TRUE	0.886812	-0.1733	0	0.028	0.9609	790.6	739.2	552.4	981.5	635.9	665.6	637.2	528.6	16.8	15.67	11.65	20.47	13.72	13.79	13.44	10.8
ENSMUSG00000022789	Dnm1l	ENSMUST00000115749; ENSMUST00000023477; ENSMUST00000096229	protein_coding	4050	0.416	GO:0000266; GO:0001836; GO:0003374; GO:0006184; GO:0006897; GO:0010821; GO:0012501; GO:0016559; GO:0032459; GO:0043065; GO:0043653; GO:0050714; GO:0051289; GO:0061025; GO:0070266; GO:0070584; GO:0090149; GO:0090200; GO:1900063; GO:2001244	GO:0005737; GO:0005739; GO:0005741; GO:0005777; GO:0005794; GO:0005829; GO:0005874; GO:0005905; GO:0016020; GO:0030054; GO:0031410; GO:0043231; GO:0043234; GO:0045202; GO:0048471	GO:0000166; GO:0003924; GO:0005515; GO:0005525; GO:0016787; GO:0031625; GO:0042802; GO:0042803	TRUE	0.917576	-0.1241	0	0.02805	0.9609	5192	5052	4732	5100	4893	4392	4234	4619	64.3	62.41	58.15	62	61.52	53.03	52.06	54.97
ENSMUSG00000055805	Fmnl1	ENSMUST00000126425; ENSMUST00000042286; ENSMUST00000154871; ENSMUST00000129726; ENSMUST00000107027; ENSMUST00000021322	protein_coding	2070	0.552	GO:0006929; GO:0007010; GO:0008360; GO:0009987; GO:0016043; GO:0030036; GO:0030866; GO:0051014	GO:0005737; GO:0005829; GO:0005886; GO:0016020; GO:0031410; GO:0045335; GO:0070062	GO:0003779; GO:0005522; GO:0017048; GO:0032794; GO:0048365; GO:0051015	TRUE	1.1186	0.1617	0	0.02822	0.9609	1666	1919	2135	1762	1926	2006	2214	2667	40.38	46.37	51.32	41.91	47.38	47.38	53.25	62.1
ENSMUSG00000021186	Fbln5	ENSMUST00000021603	protein_coding	5830	0.469	GO:0007155; GO:0030198; GO:0034394; GO:0048251; GO:2000121	GO:0005576; GO:0005615; GO:0031012; GO:0071953	GO:0005509; GO:0008022	TRUE	0.88632	-0.1741	0	0.02822	0.9609	247.2	193.3	180.7	177.8	185.3	139.7	151.1	145	2.126	1.659	1.543	1.501	1.619	1.172	1.29	1.199
ENSMUSG00000030528	Blm	ENSMUST00000170315; ENSMUST00000081314	protein_coding	4730	0.442	GO:0000079; GO:0000723; GO:0000729; GO:0000733; GO:0006200; GO:0006260; GO:0006281; GO:0006310; GO:0006974; GO:0010165; GO:0031297; GO:0032508; GO:0044237; GO:0045893; GO:0045910; GO:0045950; GO:0046632; GO:0046641; GO:0051098; GO:0051259; GO:0051276; GO:0051782; GO:0070244; GO:0071479; GO:0072711; GO:0072757	GO:0000228; GO:0000781; GO:0000800; GO:0001673; GO:0005622; GO:0005634; GO:0005657; GO:0005730; GO:0005737; GO:0016363; GO:0016605; GO:0045120	GO:0000166; GO:0000405; GO:0002039; GO:0003676; GO:0003677; GO:0003697; GO:0003824; GO:0004003; GO:0004386; GO:0005515; GO:0005524; GO:0008026; GO:0009378; GO:0016787; GO:0016818; GO:0016887; GO:0036310; GO:0043140; GO:0051880	TRUE	0.888227	-0.171	0	0.02824	0.9609	110.3	107.3	101.7	114.5	95.49	85.1	76.76	64.46	1.17	1.135	1.069	1.192	1.028	0.8798	0.8081	0.657
ENSMUSG00000066442	Mthfs	ENSMUST00000118887; ENSMUST00000144930; ENSMUST00000085256; ENSMUST00000127438; ENSMUST00000118870; ENSMUST00000147644; ENSMUST00000138109; ENSMUST00000149688; ENSMUST00000117314; ENSMUST00000127868	protein_coding	705	0.476	GO:0009396; GO:0046653	GO:0005737; GO:0005739	GO:0000166; GO:0005524; GO:0005542; GO:0016874; GO:0030272	TRUE	1.1176	0.1604	0	0.02857	0.9609	49.11	75.86	79.06	56.71	79.22	124.5	76.76	95.62	3.494	5.383	5.581	3.96	5.722	8.634	5.421	6.538
ENSMUSG00000031613	Hpgd	ENSMUST00000034026	protein_coding	1720	0.408	GO:0006629; GO:0006631; GO:0006693; GO:0007179; GO:0007186; GO:0007565; GO:0007567; GO:0008152; GO:0045786; GO:0055114; GO:0097070	GO:0016323; GO:0070062	GO:0003824; GO:0004957; GO:0016404; GO:0016491; GO:0051287; GO:0070403	TRUE	0.88675	-0.1734	0	0.02858	0.9609	206.9	165.6	150.9	200.7	155.6	144.8	109.7	148.3	6.033	4.817	4.367	5.743	4.607	4.117	3.175	4.155
ENSMUSG00000057924	Gm10033	ENSMUST00000072427	other	654	0.381				TRUE	0.89807	-0.1551	0	0.02866	0.9609	56.35	72.16	49.29	62.16	43.85	35.56	34.12	47.27	4.322	5.52	3.75	4.679	3.415	2.659	2.597	3.484
ENSMUSG00000032556	Bfsp2	ENSMUST00000124310; ENSMUST00000136636	protein_coding	1170	0.559	GO:0007010; GO:0007601; GO:0045104; GO:0048469; GO:0050896; GO:0070307	GO:0005737; GO:0005856; GO:0005882; GO:0005886; GO:0016020	GO:0005198; GO:0005212; GO:0005515	TRUE	1.12693	0.1724	0	0.02873	0.9609	100.6	115.6	97.55	139.6	135.1	144.8	179.1	136.4	4.314	4.945	4.149	5.873	5.88	6.052	7.623	5.622
ENSMUSG00000046667	Rbm12b1	ENSMUST00000146416; ENSMUST00000050069; ENSMUST00000138008; ENSMUST00000069128	protein_coding	1810	0.498	GO:0008150	GO:0005575	GO:0000166; GO:0003676; GO:0003723	TRUE	1.12662	0.172	0	0.02879	0.9609	176.3	166.5	197.1	203.9	253.2	224.8	199.8	235.3	4.886	4.603	5.42	5.546	7.124	6.074	5.497	6.266
ENSMUSG00000059248	2022-09-09	ENSMUST00000155331; ENSMUST00000019038; ENSMUST00000106354; ENSMUST00000093907; ENSMUST00000153668; ENSMUST00000100193; ENSMUST00000127383; ENSMUST00000106349; ENSMUST00000134852; ENSMUST00000129387	protein_coding	2430	0.558	GO:0007049; GO:0051301	GO:0005737; GO:0005856	GO:0000166; GO:0005525	TRUE	1.11211	0.1533	0	0.0289	0.9609	937.9	1009	925.1	972.7	940	1077	1196	1238	19.36	20.78	18.95	19.71	19.7	21.68	24.52	24.55
ENSMUSG00000036622	Atp13a2	ENSMUST00000135117; ENSMUST00000037055; ENSMUST00000151517; ENSMUST00000127833; ENSMUST00000125797; ENSMUST00000168047; ENSMUST00000170797; ENSMUST00000156995; ENSMUST00000137630	protein_coding	2300	0.617	GO:0006812	GO:0005764; GO:0005765; GO:0016020; GO:0016021	GO:0000166; GO:0005524; GO:0016787; GO:0016887; GO:0019829; GO:0046872	TRUE	1.09066	0.1252	0	0.02894	0.9609	3265	3156	3167	3426	3455	3370	3870	3728	71.19	68.66	68.52	73.34	76.49	71.64	83.78	78.14
ENSMUSG00000003438	Timm50	ENSMUST00000131849; ENSMUST00000081946; ENSMUST00000135220; ENSMUST00000136427; ENSMUST00000151990; ENSMUST00000134263	protein_coding	702	0.593	GO:0001836; GO:0006470; GO:0006810; GO:0007006; GO:0015031; GO:0016311; GO:0035335	GO:0005739; GO:0005743; GO:0005744; GO:0016020; GO:0016021; GO:0016607	GO:0004721; GO:0004722; GO:0004725; GO:0005134; GO:0043021	TRUE	1.10972	0.1502	0	0.02895	0.9609	499.9	476.4	493.9	468.9	566.6	508.1	577.5	574.8	35.72	33.95	35.01	32.88	41.1	35.39	40.96	39.47
ENSMUSG00000001946	Esam	ENSMUST00000131832; ENSMUST00000146860; ENSMUST00000144596; ENSMUST00000002011; ENSMUST00000123198	protein_coding	862	0.557	GO:0007155; GO:0007156; GO:0016337; GO:0016338	GO:0005886; GO:0005912; GO:0005923; GO:0016020; GO:0016021; GO:0030054		TRUE	1.12101	0.1648	0	0.02906	0.9609	358.3	299.7	341.9	365.3	437.8	351.8	430.1	401.8	20.85	17.4	19.74	20.86	25.87	19.96	24.84	22.47
ENSMUSG00000045871	Slitrk6	ENSMUST00000078386	protein_coding	4240	0.395	GO:0001964; GO:0002088; GO:0002093; GO:0007409; GO:0007416; GO:0007601; GO:0008344; GO:0021562; GO:0031223; GO:0035264; GO:0042472; GO:0043010; GO:0048812; GO:0060005; GO:0060007; GO:0060384; GO:0090102	GO:0009986; GO:0016020; GO:0016021; GO:0071944	GO:0003674	TRUE	0.906702	-0.1413	-0.05028	0.02921	0.9609	157	108.2	63.66	246.5	75.68	111.8	103.6	69.84	1.857	1.277	0.7472	2.862	0.909	1.289	1.216	0.794
ENSMUSG00000038415	Foxq1	ENSMUST00000042118	protein_coding	2800	0.599	GO:0000122; GO:0006351; GO:0006355; GO:0006366; GO:0007389; GO:0009790; GO:0031069; GO:0051090	GO:0005634; GO:0005667	GO:0003677; GO:0003690; GO:0003700; GO:0003705; GO:0008134; GO:0008301; GO:0043565	TRUE	1.10911	0.1494	0	0.02922	0.9609	50.72	58.28	36.96	41.44	67.9	71.13	102.3	46.2	0.9085	1.041	0.657	0.7286	1.235	1.242	1.82	0.7954
ENSMUSG00000035237	Lcat	ENSMUST00000038896	protein_coding	1340	0.555	GO:0006629; GO:0006644; GO:0006656; GO:0008202; GO:0008203; GO:0030301; GO:0034372; GO:0034375; GO:0034435; GO:0042157; GO:0042158; GO:0042632; GO:0043691; GO:0046688; GO:0051384; GO:0090107	GO:0005576; GO:0005615; GO:0034364	GO:0004607; GO:0004623; GO:0008374; GO:0016740; GO:0016746; GO:0034186	TRUE	1.11767	0.1605	0	0.02922	0.9609	823.6	689.2	901.5	737.2	901.1	830.7	902.9	1070	30.83	25.73	33.48	27.08	34.24	30.31	33.55	38.49
ENSMUSG00000005580	Adcy9	ENSMUST00000117801; ENSMUST00000005719; ENSMUST00000120080	protein_coding	4650	0.551	GO:0006171; GO:0007190; GO:0009190; GO:0035556	GO:0005886; GO:0016020; GO:0016021	GO:0000166; GO:0004016; GO:0005524; GO:0016829; GO:0016849; GO:0046872	TRUE	0.888412	-0.1707	0	0.02925	0.9609	594.9	540.3	398.4	587.8	495.8	383.6	443.5	405	6.417	5.813	4.264	6.223	5.43	4.034	4.749	4.199
ENSMUSG00000021493	Pdlim7	ENSMUST00000046246; ENSMUST00000153230; ENSMUST00000069929; ENSMUST00000128910; ENSMUST00000128911; ENSMUST00000153426; ENSMUST00000131306; ENSMUST00000144288; ENSMUST00000136583; ENSMUST00000155098; ENSMUST00000069968	protein_coding	1290	0.614	GO:0001503; GO:0007275; GO:0030036; GO:0030154; GO:0045669	GO:0001725; GO:0001726; GO:0005634; GO:0005737; GO:0005856; GO:0005925; GO:0015629	GO:0005515; GO:0008270; GO:0046872	TRUE	1.11938	0.1627	0	0.02927	0.9609	826	861.3	1056	989.1	962	1008	1149	1297	32.12	33.4	40.72	37.75	37.97	38.23	44.35	48.46
ENSMUSG00000040713	Creg1	ENSMUST00000140769; ENSMUST00000111432; ENSMUST00000040298	protein_coding	1640	0.487	GO:0006355; GO:0040008; GO:0055114	GO:0005576; GO:0005667	GO:0008134; GO:0010181; GO:0016491	TRUE	0.901563	-0.1495	0	0.02931	0.9609	723.8	643.9	659.2	656.5	605.5	628.7	565.3	539.3	22.13	19.64	20	19.71	18.8	18.75	17.16	15.85
ENSMUSG00000002379	Ndufa11	ENSMUST00000002452	protein_coding	2660	0.581	GO:0006810; GO:0008150; GO:0055114	GO:0005739; GO:0005743; GO:0005747; GO:0016020; GO:0016021; GO:0070469	GO:0003674	TRUE	1.10535	0.1445	0	0.02934	0.9609	1241	1279	1380	1301	1299	1515	1652	1460	23.39	24.06	25.82	24.08	24.87	27.86	30.93	26.46
ENSMUSG00000002910	Arrdc2	ENSMUST00000002989	protein_coding	2330	0.598	GO:0007165; GO:0008150	GO:0005886; GO:0031410	GO:0003674	TRUE	0.892609	-0.1639	0	0.02954	0.9609	384	466.3	482.6	466.7	357.2	431.8	361.9	364.2	8.267	10.01	10.31	9.861	7.807	9.064	7.733	7.535
ENSMUSG00000007987	Rabl5	ENSMUST00000008131	protein_coding	911	0.551	GO:0007264; GO:0042073	GO:0005622; GO:0005623; GO:0005813; GO:0005929; GO:0030992	GO:0000166; GO:0003674; GO:0005525	TRUE	0.89807	-0.1551	0	0.02958	0.9609	675.5	759.5	657.1	702.3	519.9	619.8	654.3	619.9	37.19	41.71	35.9	37.95	29.06	33.27	35.76	32.8
ENSMUSG00000041961	Znrf3	ENSMUST00000143746; ENSMUST00000109867; ENSMUST00000172492	protein_coding	4090	0.547	GO:0006511; GO:0016055; GO:0016567; GO:0030178; GO:0038018; GO:0060070; GO:0060071; GO:0072089; GO:0090090; GO:2000051	GO:0005886; GO:0005887; GO:0016020; GO:0016021	GO:0004842; GO:0005109; GO:0008270; GO:0016874; GO:0046872	TRUE	1.12295	0.1673	0	0.02961	0.9609	297.9	270.1	301.9	313	395.4	392.5	302.2	330.9	3.653	3.304	3.673	3.767	4.923	4.693	3.679	3.9
ENSMUSG00000022479	Vdr	ENSMUST00000173104; ENSMUST00000173611; ENSMUST00000139656; ENSMUST00000023119; ENSMUST00000126568; ENSMUST00000174633	protein_coding	1180	0.548	GO:0000122; GO:0000902; GO:0001501; GO:0006351; GO:0006355; GO:0006357; GO:0006366; GO:0006816; GO:0006874; GO:0007275; GO:0007595; GO:0008285; GO:0009887; GO:0010628; GO:0010839; GO:0010980; GO:0030522; GO:0038183; GO:0043401; GO:0045618; GO:0045892; GO:0045944; GO:0050892; GO:0051924; GO:0060058; GO:0060558; GO:0060745; GO:0070561; GO:0097190	GO:0000791; GO:0000792; GO:0001651; GO:0005634; GO:0005720; GO:0005829; GO:0005901; GO:0016363; GO:0030315; GO:0043231; GO:0048471	GO:0003677; GO:0003700; GO:0003707; GO:0004879; GO:0005499; GO:0005515; GO:0008270; GO:0008434; GO:0038186; GO:0043565; GO:0046872; GO:0046965; GO:0070644; GO:1902098; GO:1902121	TRUE	1.07138	0.09947	0	0.0297	0.9609	9.661	12.03	6.161	8.724	21.22	12.7	12.18	33.31	0.4106	0.5099	0.2598	0.364	0.9157	0.5264	0.5141	1.361
ENSMUSG00000046223	Plaur	ENSMUST00000002284	protein_coding	1400	0.547	GO:0010628; GO:0016310; GO:0043066; GO:0048762; GO:0060742	GO:0005576; GO:0005886; GO:0005887; GO:0016020; GO:0031225	GO:0005515; GO:0016301; GO:0016740; GO:0019899; GO:0030377	TRUE	1.07818	0.1086	0.2315	0.02974	0.9609	19.32	4.626	16.43	14.18	19.1	27.94	24.37	38.68	0.6922	0.1653	0.584	0.4985	0.6947	0.976	0.8667	1.332
ENSMUSG00000032244	Fem1b	ENSMUST00000034775	protein_coding	6490	0.453	GO:0002070; GO:0006915; GO:0016567; GO:0051438; GO:0060442; GO:0060743; GO:1902041; GO:2000001	GO:0005634; GO:0005737	GO:0004842; GO:0005123; GO:0005515	TRUE	0.912565	-0.132	0	0.0298	0.9609	3317	3231	2989	3347	2989	2566	2914	3052	25.63	24.91	22.92	25.39	23.45	19.33	22.36	22.67
ENSMUSG00000041479	Syt15	ENSMUST00000035351; ENSMUST00000119693; ENSMUST00000147298	protein_coding	2290	0.551		GO:0016020; GO:0016021; GO:0019898		TRUE	1.07691	0.1069	0.3037	0.02985	0.9609	14.49	10.18	10.27	16.36	20.51	12.7	25.59	45.12	0.3174	0.2223	0.2231	0.3516	0.4561	0.2712	0.5564	0.9499
ENSMUSG00000030283	St8sia1	ENSMUST00000147058; ENSMUST00000032421	protein_coding	4890	0.472	GO:0006486; GO:0006629; GO:0006665; GO:0008284; GO:0034605	GO:0005794; GO:0016020; GO:0016021; GO:0030173	GO:0003828; GO:0008373; GO:0016740; GO:0016757	TRUE	0.898693	-0.1541	0	0.02994	0.9609	1433	1203	1156	1252	1237	967.8	1028	1112	14.7	12.3	11.77	12.6	12.88	9.679	10.47	10.96
ENSMUSG00000025648	Pfkfb4	ENSMUST00000125336; ENSMUST00000147989; ENSMUST00000136534; ENSMUST00000131344; ENSMUST00000152220; ENSMUST00000154190; ENSMUST00000129526; ENSMUST00000051873; ENSMUST00000137818	protein_coding	1520	0.55	GO:0006000; GO:0006003; GO:0008152; GO:0016310; GO:0016311; GO:0046835	GO:0005575	GO:0000166; GO:0003824; GO:0003873; GO:0004331; GO:0005524; GO:0016301; GO:0016740; GO:0016787	TRUE	1.11985	0.1633	0	0.02996	0.9609	303.5	319.2	349.1	308.6	368.5	349.3	365.5	435.1	10.02	10.5	11.43	9.995	12.35	11.24	11.97	13.8
ENSMUSG00000042564	Fam227a	ENSMUST00000046816; ENSMUST00000109646; ENSMUST00000109648	protein_coding	3210	0.483	GO:0008150	GO:0005575	GO:0003674	TRUE	1.12405	0.1687	0	0.03003	0.9609	181.9	198.9	211.5	215.9	249	269.3	227.8	234.2	2.843	3.1	3.279	3.311	3.95	4.102	3.534	3.517
ENSMUSG00000026837	Col5a1	ENSMUST00000028280; ENSMUST00000145423	protein_coding	4730	0.567	GO:0001568; GO:0003007; GO:0007155; GO:0016477; GO:0030199; GO:0032964; GO:0035313; GO:0035989; GO:0043206; GO:0043588; GO:0045112; GO:0048592; GO:0051128	GO:0005576; GO:0005578; GO:0005581; GO:0005588; GO:0005604; GO:0031012	GO:0005201; GO:0005515; GO:0008201; GO:0043394; GO:0048407	TRUE	1.12545	0.1705	0	0.03009	0.9609	462.9	565.2	581.2	415.5	672	500.4	571.4	744.6	4.909	5.979	6.114	4.324	7.234	5.174	6.016	7.588
ENSMUSG00000055692	Tmem191c	ENSMUST00000160161; ENSMUST00000164950; ENSMUST00000162522; ENSMUST00000160949; ENSMUST00000162085; ENSMUST00000161775; ENSMUST00000159065; ENSMUST00000161897; ENSMUST00000159811; ENSMUST00000159242; ENSMUST00000159494; ENSMUST00000162344; ENSMUST00000069420; ENSMUST00000160007	protein_coding	983	0.618	GO:0008150	GO:0005575; GO:0016020; GO:0016021	GO:0003674	TRUE	1.11057	0.1513	0	0.03014	0.9609	1076	1173	1260	1184	1131	1462	1416	1409	54.92	59.7	63.78	59.31	58.59	72.73	71.72	69.07
ENSMUSG00000035042	Ccl5	ENSMUST00000125015; ENSMUST00000035938	protein_coding	600	0.532	GO:0000165; GO:0002230; GO:0006468; GO:0006816; GO:0006874; GO:0006887; GO:0006935; GO:0006954; GO:0006955; GO:0007159; GO:0007267; GO:0009636; GO:0010628; GO:0010759; GO:0010820; GO:0014068; GO:0014911; GO:0030335; GO:0031269; GO:0031328; GO:0031584; GO:0031622; GO:0031663; GO:0033634; GO:0034097; GO:0034112; GO:0034341; GO:0034612; GO:0035688; GO:0042102; GO:0042119; GO:0042327; GO:0042531; GO:…	GO:0005576; GO:0005615; GO:0005622; GO:0005623; GO:0005737	GO:0004435; GO:0004672; GO:0005125; GO:0008009; GO:0008201; GO:0016004; GO:0030298; GO:0031726; GO:0031730; GO:0042056; GO:0042379; GO:0042803; GO:0043621; GO:0046817	TRUE	0.959331	-0.0599	-0.06106	0.03023	0.9609	3.22	6.476	11.29	12	2.829	0	3.655	0	0.2692	0.54	0.9368	0.9842	0.2401	0	0.3033	0
ENSMUSG00000005566	Trim28	ENSMUST00000123603; ENSMUST00000005705; ENSMUST00000129122; ENSMUST00000123778; ENSMUST00000142421; ENSMUST00000125136; ENSMUST00000149061; ENSMUST00000148354; ENSMUST00000128951	protein_coding	1020	0.541	GO:0000122; GO:0001837; GO:0006281; GO:0006351; GO:0006355; GO:0006468; GO:0016567; GO:0016925; GO:0042993; GO:0045087; GO:0045739; GO:0045892; GO:0045893; GO:0046777; GO:0051259; GO:0060028; GO:0060669; GO:1902187	GO:0000785; GO:0005622; GO:0005634; GO:0005654; GO:0005719; GO:0005720; GO:0005730	GO:0003677; GO:0003700; GO:0003713; GO:0003714; GO:0004672; GO:0004842; GO:0005515; GO:0008270; GO:0016874; GO:0031625; GO:0035851; GO:0043565; GO:0046872; GO:0070087	TRUE	1.09217	0.1272	0	0.0303	0.9609	2587	2625	2774	2431	2955	2700	3090	2829	127.2	128.7	135.4	117.3	147.5	129.5	150.8	133.7
ENSMUSG00000015340	Cybb	ENSMUST00000154503; ENSMUST00000015484; ENSMUST00000131591; ENSMUST00000164685; ENSMUST00000170885	protein_coding	1490	0.432	GO:0006801; GO:0006810; GO:0006811; GO:0034765; GO:0042493; GO:0042554; GO:0045087; GO:0045730; GO:0050665; GO:0055114	GO:0005622; GO:0005737; GO:0005739; GO:0005783; GO:0005791; GO:0005794; GO:0005886; GO:0005887; GO:0016020; GO:0016021; GO:0030425; GO:0043020; GO:0043025	GO:0005244; GO:0009055; GO:0016175; GO:0016491; GO:0020037; GO:0046872; GO:0046982; GO:0050660	TRUE	0.932386	-0.101	-0.2745	0.03034	0.9609	59.58	16.65	27.72	17.45	16.98	21.59	10.97	7.521	2.005	0.5591	0.9259	0.5765	0.5802	0.7087	0.3665	0.2433
ENSMUSG00000044320	1700001O22Rik	ENSMUST00000133380; ENSMUST00000140168; ENSMUST00000130396; ENSMUST00000139968; ENSMUST00000131937; ENSMUST00000138959; ENSMUST00000126898; ENSMUST00000135556; ENSMUST00000131315; ENSMUST00000050003; ENSMUST00000150205; ENSMUST00000129484; ENSMUST00000136883	protein_coding	879	0.578	GO:0008150	GO:0005575	GO:0003674	TRUE	1.11443	0.1563	0	0.03035	0.9609	57.97	80.48	102.7	56.71	79.93	118.1	93.82	141.8	3.308	4.581	5.813	3.176	4.63	6.572	5.315	7.777
ENSMUSG00000016179	Camk1g	ENSMUST00000163202; ENSMUST00000165718; ENSMUST00000016323; ENSMUST00000169907; ENSMUST00000167700	protein_coding	1350	0.516	GO:0006468; GO:0008152; GO:0016310	GO:0005737; GO:0005794; GO:0005886; GO:0005954; GO:0012505; GO:0016020; GO:0043005	GO:0000166; GO:0003824; GO:0004672; GO:0004674; GO:0004683; GO:0005516; GO:0005524; GO:0016301; GO:0016740; GO:0016772	TRUE	1.11798	0.1609	0	0.03059	0.9609	547.4	603.2	576	494	585	633.8	782.2	626.4	20.34	22.35	21.23	18.01	22.06	22.96	28.85	22.37
ENSMUSG00000030316	Tamm41	ENSMUST00000144445; ENSMUST00000174848; ENSMUST00000137654; ENSMUST00000112975; ENSMUST00000144969; ENSMUST00000154621; ENSMUST00000032461; ENSMUST00000172495	protein_coding	1080	0.523	GO:0006810; GO:0008150; GO:0015031	GO:0005739	GO:0003674	TRUE	0.888904	-0.1699	0	0.03069	0.9609	153	169.3	126.3	127.6	118.8	128.3	104.8	87.03	7.104	7.842	5.819	5.816	5.603	5.809	4.831	3.884
ENSMUSG00000011877	Git1	ENSMUST00000139410; ENSMUST00000152428; ENSMUST00000128796; ENSMUST00000100812; ENSMUST00000127302; ENSMUST00000037285	protein_coding	1790	0.578	GO:0008277; GO:0032312; GO:0043547	GO:0005737; GO:0005925; GO:0016235	GO:0005096; GO:0005515; GO:0008060; GO:0008270; GO:0031267; GO:0042803; GO:0046872	TRUE	1.11458	0.1565	0	0.03077	0.9609	6453	7256	6753	7371	6286	8581	8170	9442	180.8	202.8	187.7	202.7	178.8	234.4	227.3	254.3
ENSMUSG00000032940	Rbm11	ENSMUST00000114249; ENSMUST00000114253; ENSMUST00000046378	protein_coding	2280	0.438	GO:0000381; GO:0006397; GO:0007275; GO:0008380; GO:0030154; GO:0034599	GO:0005634; GO:0005654; GO:0016607	GO:0000166; GO:0003676; GO:0003723; GO:0008266; GO:0042803	TRUE	0.888104	-0.1712	0	0.03084	0.9609	134.4	158.2	144.8	148.3	110.3	137.2	110.9	99.92	2.958	3.471	3.16	3.202	2.464	2.942	2.421	2.113
ENSMUSG00000058135	Gstm1	ENSMUST00000126593; ENSMUST00000153314; ENSMUST00000004140	protein_coding	936	0.536	GO:0006749; GO:0008152; GO:0035690	GO:0005576; GO:0005737; GO:0043234	GO:0004364; GO:0005496; GO:0005515; GO:0016151; GO:0016740; GO:0042803; GO:0046982	TRUE	1.11165	0.1527	0	0.03095	0.9609	5505	5663	6479	5946	5627	7496	6389	7786	295	302.7	344.5	312.7	306.2	391.6	339.9	401
ENSMUSG00000037640	Zfp60	ENSMUST00000042641; ENSMUST00000130997; ENSMUST00000108336; ENSMUST00000125228; ENSMUST00000167955; ENSMUST00000126884; ENSMUST00000141753; ENSMUST00000136373	protein_coding	1910	0.454	GO:0006355	GO:0005622; GO:0005634	GO:0003676; GO:0003677; GO:0003700; GO:0046872	TRUE	0.90689	-0.141	0	0.03104	0.9609	867.9	880.7	829.6	942.2	838.2	760.8	742	759.6	22.79	23.07	21.62	24.28	22.35	19.48	19.34	19.17
ENSMUSG00000028600	Podn	ENSMUST00000124265; ENSMUST00000146851; ENSMUST00000130026; ENSMUST00000044248; ENSMUST00000147597; ENSMUST00000106708; ENSMUST00000145491; ENSMUST00000106709	protein_coding	1950	0.566	GO:0008285; GO:0030336	GO:0005576; GO:0005578; GO:0005615; GO:0005737	GO:0005518	TRUE	1.12295	0.1673	0	0.03126	0.9609	95.8	64.76	73.93	89.42	106.1	105.4	102.3	120.3	2.464	1.661	1.887	2.258	2.771	2.644	2.613	2.975
ENSMUSG00000021177	Tdp1	ENSMUST00000021594; ENSMUST00000125639; ENSMUST00000153627; ENSMUST00000151019; ENSMUST00000128739; ENSMUST00000137653; ENSMUST00000126424	protein_coding	1480	0.498	GO:0000012; GO:0006281; GO:0006302; GO:0006974	GO:0005634; GO:0005737	GO:0003690; GO:0003697; GO:0004518; GO:0004527; GO:0008081; GO:0016787; GO:0017005	TRUE	1.12047	0.1641	0	0.03128	0.9609	260	242.4	232.1	225.7	275.9	303.6	269.3	301.9	8.813	8.193	7.803	7.509	9.491	10.03	9.059	9.833
ENSMUSG00000020475	Pgam2	ENSMUST00000020768	protein_coding	840	0.569	GO:0006094; GO:0006096; GO:0006941; GO:0008152; GO:0010035; GO:0046689	GO:0005634; GO:0005829	GO:0003824; GO:0004082; GO:0004083; GO:0004619; GO:0005515; GO:0016787; GO:0016853; GO:0016868; GO:0046538; GO:0048037	TRUE	1.09832	0.1353	0	0.03129	0.9609	49.11	31.45	48.26	30.53	44.56	77.48	99.91	40.83	2.932	1.873	2.859	1.789	2.701	4.51	5.922	2.343
ENSMUSG00000071415	Rpl23	ENSMUST00000151118; ENSMUST00000150955; ENSMUST00000151965; ENSMUST00000128801; ENSMUST00000103146	protein_coding	652	0.522	GO:0006412	GO:0005730; GO:0005737; GO:0005840; GO:0022625; GO:0022626; GO:0030529; GO:0070062	GO:0003735; GO:0005515	TRUE	1.10236	0.1406	0	0.03138	0.9609	3192	3403	3606	3388	3252	4048	4148	3951	245.6	261.2	275.2	255.8	254	303.6	316.7	292.1
ENSMUSG00000020847	Rph3al	ENSMUST00000066504; ENSMUST00000121287; ENSMUST00000108420; ENSMUST00000021208; ENSMUST00000152035	protein_coding	1220	0.574	GO:0006886; GO:0006887; GO:0017158; GO:0042593; GO:0045744; GO:0050714	GO:0005737; GO:0016020; GO:0030141; GO:0030667; GO:0031410	GO:0005515; GO:0017137; GO:0030274; GO:0046872	TRUE	1.11327	0.1548	0	0.0314	0.9609	52.33	47.18	48.26	39.26	67.2	88.91	65.79	51.57	2.151	1.935	1.969	1.584	2.805	3.564	2.685	2.038
ENSMUSG00000020440	Arf5	ENSMUST00000169841; ENSMUST00000020717	protein_coding	942	0.601	GO:0006810; GO:0007264; GO:0015031; GO:0016192	GO:0005622; GO:0005737; GO:0005794; GO:0005886	GO:0000166; GO:0005515; GO:0005525	TRUE	1.10191	0.14	0	0.03142	0.9609	1515	1492	1700	1453	1575	1692	1854	1853	80.67	79.25	89.83	75.91	85.15	87.83	98.02	94.84
ENSMUSG00000029798	Herc6	ENSMUST00000031817	protein_coding	5280	0.387	GO:0002376; GO:0016567; GO:0042787; GO:0045087	GO:0005634; GO:0005737	GO:0004842; GO:0016874; GO:0030332	TRUE	0.890816	-0.1668	0	0.03144	0.9609	276.1	285.9	270	233.4	238.4	217.2	198.6	224.5	2.623	2.709	2.545	2.176	2.299	2.012	1.873	2.05
ENSMUSG00000021728	Emb	ENSMUST00000022242	protein_coding	2250	0.447	GO:0007155; GO:0035879	GO:0005887; GO:0016020; GO:0016021		TRUE	0.892485	-0.1641	0	0.03145	0.9609	722.1	579.1	524.7	594.3	484.5	523.3	443.5	577	16.1	12.88	11.6	13	10.97	11.37	9.815	12.36
ENSMUSG00000028294	1700003M02Rik	ENSMUST00000108136; ENSMUST00000137514; ENSMUST00000135563; ENSMUST00000162495; ENSMUST00000160209; ENSMUST00000029971	protein_coding	1100	0.48	GO:0008150	GO:0005575	GO:0003674	TRUE	0.901001	-0.1504	0	0.03152	0.9609	67.63	52.73	50.31	74.16	33.95	34.29	46.3	50.5	3.084	2.398	2.276	3.319	1.572	1.525	2.096	2.213
ENSMUSG00000027796	Smad9	ENSMUST00000029371	protein_coding	5370	0.48	GO:0001880; GO:0006351; GO:0006355; GO:0006468; GO:0007179; GO:0030509; GO:0030901; GO:0030902; GO:0045597; GO:0045893; GO:0051216; GO:0060348; GO:0071407	GO:0005622; GO:0005634; GO:0005667; GO:0005737	GO:0003677; GO:0003700; GO:0005515; GO:0046872	TRUE	0.891125	-0.1663	0	0.03153	0.9609	528.1	457.9	355.3	460.2	401.8	345.5	361.9	382.5	4.933	4.266	3.292	4.219	3.81	3.146	3.355	3.433
ENSMUSG00000046793	Gpr61	ENSMUST00000116284; ENSMUST00000062028	protein_coding	3230	0.524	GO:0007165; GO:0007186; GO:0008150	GO:0005886; GO:0016020; GO:0016021; GO:0043235	GO:0003674; GO:0004871; GO:0004930	TRUE	1.1214	0.1653	0	0.03168	0.9609	287.4	282.2	335.8	308.6	336.7	417.9	389.9	318	4.463	4.37	5.173	4.704	5.308	6.327	6.011	4.746
ENSMUSG00000047428	Dlk2	ENSMUST00000166617; ENSMUST00000061722; ENSMUST00000170271; ENSMUST00000166280	protein_coding	1500	0.616	GO:0045598; GO:0045746	GO:0005575; GO:0016020; GO:0016021	GO:0005509; GO:0042803; GO:0046982	TRUE	1.11528	0.1574	0	0.03173	0.9609	449.2	439.4	424.1	484.2	456.2	580.5	515.4	557.6	15.02	14.66	14.07	15.89	15.49	18.92	17.11	17.92
ENSMUSG00000030711	Sult1a1	ENSMUST00000106371; ENSMUST00000155419; ENSMUST00000106373; ENSMUST00000106372	protein_coding	1160	0.489	GO:0006584; GO:0006629; GO:0006805; GO:0008202; GO:0008210; GO:0017144; GO:0018960; GO:0051384; GO:0051923	GO:0005737; GO:0005829	GO:0000166; GO:0004062; GO:0008146; GO:0016740; GO:0017067; GO:0042803; GO:0050656	TRUE	0.888904	-0.1699	0	0.03191	0.9609	367.1	351.5	418.9	329.3	266	344.2	348.5	222.4	15.87	15.16	17.97	13.98	11.68	14.51	14.96	9.242
ENSMUSG00000079537	C030048H21Rik	ENSMUST00000137586	protein_coding	666	0.544	GO:0008150	GO:0005575	GO:0003674	TRUE	0.933415	-0.09941	-0.2203	0.032	0.9609	33.01	17.58	15.4	31.63	14.85	12.7	2.437	15.04	2.486	1.32	1.151	2.338	1.136	0.9326	0.1822	1.089
ENSMUSG00000002985	Apoe	ENSMUST00000172983; ENSMUST00000174355; ENSMUST00000173739; ENSMUST00000172808; ENSMUST00000167646; ENSMUST00000174710; ENSMUST00000003066; ENSMUST00000174191; ENSMUST00000174064; ENSMUST00000174144	protein_coding	864	0.597	GO:0001937; GO:0002021; GO:0006629; GO:0006641; GO:0006707; GO:0006810; GO:0006869; GO:0006874; GO:0006898; GO:0006979; GO:0007186; GO:0007263; GO:0007568; GO:0008104; GO:0008203; GO:0010468; GO:0010544; GO:0010873; GO:0010875; GO:0019934; GO:0030195; GO:0030828; GO:0031103; GO:0032489; GO:0032805; GO:0033344; GO:0033700; GO:0034372; GO:0034374; GO:0034375; GO:0034380; GO:0034382; GO:0034384; GO:…	GO:0005576; GO:0005615; GO:0005635; GO:0005737; GO:0005764; GO:0005768; GO:0005769; GO:0005770; GO:0005783; GO:0005794; GO:0005874; GO:0005886; GO:0009986; GO:0030425; GO:0031232; GO:0034361; GO:0034362; GO:0034363; GO:0034364; GO:0034365; GO:0042627; GO:0043025; GO:0070062; GO:0072562	GO:0001540; GO:0005102; GO:0005319; GO:0005515; GO:0005543; GO:0008201; GO:0008289; GO:0016209; GO:0017127; GO:0042802; GO:0042803; GO:0046848; GO:0046911; GO:0046982; GO:0048156; GO:0050750; GO:0060228; GO:0070326; GO:0071813	TRUE	1.08983	0.1241	0	0.03202	0.9609	24670	25060	25770	26730	25030	30010	29670	28520	1432	1451	1484	1523	1475	1699	1710	1591
ENSMUSG00000027534	Snx16	ENSMUST00000029047; ENSMUST00000099223	protein_coding	2590	0.409	GO:0006622; GO:0006810; GO:0008333; GO:0015031; GO:0045022	GO:0005737; GO:0005764; GO:0005768; GO:0005769; GO:0005770; GO:0016020; GO:0031313	GO:0008289; GO:0035091; GO:0042802	TRUE	0.907393	-0.1402	0	0.03212	0.9609	737.4	712.3	716.7	719.7	618.2	602	644.5	685.5	14.28	13.76	13.77	13.68	12.15	11.37	12.39	12.76
ENSMUSG00000002699	Lcp2	ENSMUST00000146318; ENSMUST00000052413; ENSMUST00000133120; ENSMUST00000169878; ENSMUST00000109329	protein_coding	2030	0.474	GO:0045576; GO:0050663	GO:0005623; GO:0005737		TRUE	0.89608	-0.1583	0	0.03212	0.9609	84.53	75.86	70.85	103.6	65.78	71.13	42.64	55.87	2.089	1.87	1.737	2.512	1.65	1.713	1.046	1.327
ENSMUSG00000002308	Cd320	ENSMUST00000087559; ENSMUST00000173418; ENSMUST00000002379	protein_coding	1300	0.552	GO:0008150	GO:0005783; GO:0005886; GO:0016020; GO:0016021	GO:0008083; GO:0031419	TRUE	0.890076	-0.168	0	0.03219	0.9609	224.6	252.6	276.2	227.9	226.3	191.8	194.9	184.8	8.666	9.719	10.57	8.631	8.866	7.215	7.467	6.852
ENSMUSG00000007030	Vwa7	ENSMUST00000172499; ENSMUST00000007245	protein_coding	4140	0.576		GO:0005576		TRUE	0.889397	-0.1691	0	0.03222	0.9609	275.3	234.1	279.3	244.3	275.1	167.7	149.9	196.6	3.336	2.828	3.357	2.905	3.384	1.98	1.802	2.289
ENSMUSG00000017858	Ift52	ENSMUST00000125144; ENSMUST00000152201; ENSMUST00000018002; ENSMUST00000150396	protein_coding	1050	0.459	GO:0001841; GO:0001947; GO:0007224; GO:0007368; GO:0009953; GO:0042073; GO:0042733; GO:0045862; GO:0050680; GO:0060271	GO:0005622; GO:0005623; GO:0005813; GO:0005929; GO:0030992; GO:0032391; GO:0036064; GO:0044292	GO:0005515	TRUE	0.904003	-0.1456	0	0.03231	0.9609	647.3	699.4	689	669.6	599.1	654.1	558	556.5	30.92	33.32	32.65	31.39	29.06	30.46	26.46	25.55
ENSMUSG00000028172	Tacr3	ENSMUST00000029822	protein_coding	3760	0.448	GO:0007165; GO:0007186; GO:0007217; GO:0010460; GO:0032355; GO:0042053; GO:0042220; GO:0042538; GO:0045777; GO:0060259; GO:0070474	GO:0005634; GO:0005737; GO:0005886; GO:0016020; GO:0016021; GO:0032590; GO:0032809	GO:0004871; GO:0004930; GO:0004995	TRUE	0.890076	-0.168	0	0.03233	0.9609	129.6	117.5	97.55	121	82.76	104.2	85.29	83.8	1.729	1.563	1.291	1.585	1.121	1.355	1.129	1.074
ENSMUSG00000006215	Zbtb17	ENSMUST00000123477; ENSMUST00000130482; ENSMUST00000006377; ENSMUST00000142695; ENSMUST00000144899; ENSMUST00000142020; ENSMUST00000142438	protein_coding	1700	0.593	GO:0001702; GO:0006351; GO:0006355; GO:0007275; GO:0007398; GO:0045893	GO:0005634	GO:0003676; GO:0003677; GO:0003700; GO:0005515; GO:0046872	TRUE	1.10742	0.1472	0	0.03245	0.9609	544.2	623.5	643.8	584.5	646.5	675.7	731.1	694.1	16.06	18.35	18.85	16.93	19.37	19.44	21.41	19.68
ENSMUSG00000021147	Wdr37	ENSMUST00000176813; ENSMUST00000175958; ENSMUST00000176922; ENSMUST00000176098; ENSMUST00000175687; ENSMUST00000176587; ENSMUST00000164183; ENSMUST00000177112; ENSMUST00000177537; ENSMUST00000054251; ENSMUST00000176715; ENSMUST00000176429; ENSMUST00000177409; ENSMUST00000177404; ENSMUST00000021572; ENSMUST00000176329	protein_coding	1340	0.448	GO:0008150	GO:0005575	GO:0003674	TRUE	0.908023	-0.1392	0	0.0325	0.9609	2138	1796	1829	1867	1774	1774	1521	1679	80.04	67.04	67.91	68.59	67.41	64.75	56.5	60.41
ENSMUSG00000032418	Me1	ENSMUST00000034989	protein_coding	3260	0.468	GO:0006108; GO:0009725; GO:0051262; GO:0055114	GO:0005737; GO:0005739; GO:0005829	GO:0004470; GO:0004471; GO:0004473; GO:0005515; GO:0016491; GO:0030145; GO:0046872; GO:0050661; GO:0051287	TRUE	1.10619	0.1456	0	0.03251	0.9609	1129	1048	1049	1171	1164	1292	1142	1429	17.37	16.09	16.02	17.69	18.19	19.38	17.44	21.13
ENSMUSG00000033685	Ucp2	ENSMUST00000153287; ENSMUST00000138673; ENSMUST00000149808; ENSMUST00000129324; ENSMUST00000133044; ENSMUST00000151221; ENSMUST00000133498; ENSMUST00000126534; ENSMUST00000126381	protein_coding	1200	0.549	GO:0000303; GO:0006810; GO:0006839; GO:0010942; GO:0043066; GO:0061179	GO:0005739; GO:0005743; GO:0016020; GO:0016021; GO:0031966		TRUE	0.905508	-0.1432	0	0.03253	0.9609	975.7	1028	995	1097	926.6	969.1	913.8	788.6	40.78	42.85	41.26	45.01	39.32	39.49	37.92	31.68
ENSMUSG00000025515	Muc2	ENSMUST00000026590	protein_coding	2030	0.522	GO:0002064; GO:0006915; GO:0008285; GO:0030336; GO:0043065	GO:0005576; GO:0005578; GO:0070702; GO:0070703	GO:0005515	TRUE	1.06396	0.08945	0.3999	0.03255	0.9609	4.025	9.251	9.241	8.724	12.02	19.05	8.529	34.38	0.09946	0.228	0.2265	0.2116	0.3016	0.459	0.2092	0.8164
ENSMUSG00000055471	Alk	ENSMUST00000086639	protein_coding	4870	0.581	GO:0000187; GO:0006468; GO:0007165; GO:0007169; GO:0007399; GO:0016310; GO:0018108; GO:0046777; GO:0048666	GO:0005886; GO:0005887; GO:0016020; GO:0016021; GO:0030424; GO:0043234; GO:0044297; GO:0070062	GO:0000166; GO:0004672; GO:0004713; GO:0004714; GO:0005515; GO:0005524; GO:0016301; GO:0016740; GO:0016772	TRUE	0.896826	-0.1571	0	0.03261	0.9609	141.7	137.8	91.38	135.2	123.8	62.24	99.91	67.69	1.459	1.416	0.9338	1.367	1.294	0.6249	1.022	0.67
ENSMUSG00000025289	Prdx4	ENSMUST00000123915; ENSMUST00000130349; ENSMUST00000026328	protein_coding	983	0.481	GO:0007283; GO:0008584; GO:0019471; GO:0022417; GO:0030198; GO:0045454; GO:0055114; GO:0072593; GO:2000255	GO:0005576; GO:0005615; GO:0005737; GO:0005739; GO:0005783; GO:0005790; GO:0005829; GO:0070062	GO:0004601; GO:0016209; GO:0016491; GO:0042803; GO:0051920	TRUE	0.889582	-0.1688	0	0.0327	0.9609	271.3	300.7	316.3	293.3	203.7	284.5	274.1	195.5	13.84	15.3	16.01	14.69	10.55	14.15	13.89	9.589
ENSMUSG00000072812	Ahnak2	ENSMUST00000101010; ENSMUST00000128258; ENSMUST00000124526; ENSMUST00000137195	protein_coding	4250	0.614	GO:0001778	GO:0019012; GO:0019013; GO:0030018; GO:0030315; GO:0030659; GO:0043034	GO:0003674	TRUE	1.11876	0.1619	0	0.03271	0.9609	74.07	65.68	65.71	74.16	100.4	73.67	125.5	84.88	0.8741	0.7732	0.7695	0.859	1.203	0.8476	1.47	0.9627
ENSMUSG00000044221	Grsf1	ENSMUST00000078945; ENSMUST00000153565; ENSMUST00000133532; ENSMUST00000113234; ENSMUST00000150438; ENSMUST00000137725; ENSMUST00000130408	protein_coding	1100	0.5	GO:0006397; GO:0008033; GO:0009952; GO:0016331	GO:0005737; GO:0005739; GO:0042645	GO:0000166; GO:0003676; GO:0003723	TRUE	0.924343	-0.1135	0	0.03282	0.9609	2359	2370	2275	2225	2105	2064	2179	2088	107.6	107.8	102.9	99.56	97.45	91.76	98.61	91.48
ENSMUSG00000045934	Mtmr11	ENSMUST00000154955; ENSMUST00000152763; ENSMUST00000129925; ENSMUST00000123520; ENSMUST00000147245; ENSMUST00000054356	protein_coding	2020	0.524	GO:0008150; GO:0016311	GO:0005575	GO:0003674; GO:0016791	TRUE	1.1221	0.1662	0	0.03291	0.9609	307.5	306.2	315.2	286.8	387.6	302.3	333.8	448	7.636	7.584	7.766	6.99	9.771	7.318	8.229	10.69
ENSMUSG00000029361	Nos1	ENSMUST00000142742; ENSMUST00000086451; ENSMUST00000124194; ENSMUST00000171055; ENSMUST00000138554; ENSMUST00000138579; ENSMUST00000102557	protein_coding	3820	0.554	GO:0002028; GO:0006527; GO:0006809; GO:0006941; GO:0007263; GO:0008016; GO:0008285; GO:0009408; GO:0018119; GO:0031284; GO:0033555; GO:0035066; GO:0042738; GO:0043066; GO:0043267; GO:0043434; GO:0043627; GO:0045776; GO:0045822; GO:0045893; GO:0045906; GO:0045909; GO:0045944; GO:0046676; GO:0048148; GO:0051346; GO:0051481; GO:0051612; GO:0051926; GO:0051930; GO:0055114; GO:0071260; GO:0071363; GO:…	GO:0001917; GO:0005634; GO:0005737; GO:0005739; GO:0005741; GO:0005829; GO:0005856; GO:0005886; GO:0012506; GO:0014069; GO:0016020; GO:0016529; GO:0030425; GO:0031965; GO:0042383; GO:0042582; GO:0042995; GO:0043234; GO:0045121; GO:0045202; GO:0048471	GO:0003958; GO:0004517; GO:0005506; GO:0005515; GO:0005516; GO:0010181; GO:0016491; GO:0017080; GO:0019899; GO:0020037; GO:0042803; GO:0044325; GO:0046870; GO:0046872; GO:0050660; GO:0050661; GO:0097110	TRUE	0.900688	-0.1509	0	0.03293	0.9609	1748	1551	1351	1679	1529	1416	1235	1297	22.95	20.32	17.6	21.64	20.38	18.13	16.1	16.36
ENSMUSG00000025403	Shmt2	ENSMUST00000026470	protein_coding	2300	0.572	GO:0006544; GO:0006545; GO:0006564; GO:0006730; GO:0008284; GO:0019264; GO:0032259; GO:0051289	GO:0005739; GO:0005743; GO:0005758; GO:0005759; GO:0015630; GO:0042645; GO:0070062	GO:0003682; GO:0004372; GO:0008168; GO:0008732; GO:0016597; GO:0016740; GO:0030170; GO:0042802	TRUE	1.11512	0.1572	0	0.03312	0.9609	499.9	507	570.9	460.2	599.8	684.6	581.2	526.5	10.9	11.03	12.35	9.85	13.28	14.56	12.58	11.03
ENSMUSG00000041762	Gpr155	ENSMUST00000112043; ENSMUST00000184503; ENSMUST00000076463; ENSMUST00000134595; ENSMUST00000131430; ENSMUST00000048504; ENSMUST00000129184; ENSMUST00000112044	protein_coding	2660	0.452	GO:0008150	GO:0070062	GO:0003674	TRUE	0.902563	-0.1479	0	0.03325	0.9609	1338	1167	1168	1369	1189	1151	1098	950.8	25.23	21.94	21.86	25.33	22.76	21.16	20.55	17.23
ENSMUSG00000051344	Plekhm3	ENSMUST00000134097; ENSMUST00000140857; ENSMUST00000139649; ENSMUST00000123225; ENSMUST00000097713	protein_coding	3290	0.487	GO:0008150; GO:0035556	GO:0005575	GO:0003674; GO:0046872	TRUE	0.9084	-0.1386	0	0.03326	0.9609	972.5	934.4	855.3	943.3	850.9	772.2	787.1	866	14.83	14.21	12.94	14.11	13.17	11.48	11.91	12.69
ENSMUSG00000020561	Twistnb	ENSMUST00000020877	protein_coding	2320	0.408	GO:0006351	GO:0005634; GO:0005730; GO:0005736; GO:0015630	GO:0001054; GO:0003899	TRUE	0.890631	-0.1671	0	0.03336	0.9609	240.7	296	274.2	265	226.3	227.4	176.7	246	5.204	6.384	5.881	5.623	4.968	4.792	3.792	5.112
ENSMUSG00000021483	Cdk20	ENSMUST00000021939	protein_coding	1830	0.571	GO:0006468; GO:0007049; GO:0007275; GO:0016310; GO:0051301	GO:0005634; GO:0005737; GO:0005929; GO:0042995	GO:0000166; GO:0004672; GO:0004674; GO:0004693; GO:0005515; GO:0005524; GO:0016301; GO:0016740; GO:0016772	TRUE	1.12187	0.1659	0	0.03336	0.9609	181.1	204.4	209.5	205	242.6	243.9	269.3	214.9	4.965	5.589	5.696	5.515	6.751	6.517	7.327	5.66
ENSMUSG00000028307	Aldob	ENSMUST00000029987; ENSMUST00000144372; ENSMUST00000148415	protein_coding	1000	0.485	GO:0006000; GO:0006096; GO:0006116; GO:0010043; GO:0030388; GO:0032781; GO:0043434; GO:0070072	GO:0005634; GO:0005737; GO:0005764; GO:0005815; GO:0005829; GO:0005856; GO:0005886; GO:0030867; GO:0030868; GO:0034451; GO:0043231; GO:0048471	GO:0003824; GO:0004332; GO:0008092; GO:0016829; GO:0031210; GO:0042802; GO:0051117; GO:0070061	TRUE	1.11705	0.1597	0	0.03338	0.9609	56.35	56.43	77.01	61.07	89.12	99.07	64.58	94.55	2.827	2.823	3.832	3.006	4.538	4.845	3.215	4.558
ENSMUSG00000018427	Ypel2	ENSMUST00000018571	protein_coding	4850	0.467	GO:0008150	GO:0005575; GO:0005634	GO:0003674	TRUE	0.919933	-0.1204	0	0.03338	0.9609	1529	1563	1480	1460	1326	1406	1372	1370	15.81	16.13	15.18	14.82	13.92	14.18	14.09	13.61
ENSMUSG00000050382	Kif7	ENSMUST00000184137; ENSMUST00000183846; ENSMUST00000059836; ENSMUST00000178048	protein_coding	4430	0.6	GO:0007018; GO:0008152; GO:0045879; GO:0045880	GO:0005871; GO:0005874; GO:0005929; GO:0042995	GO:0000166; GO:0003777; GO:0005515; GO:0005524; GO:0008017	TRUE	1.11682	0.1594	0	0.0335	0.9609	69.24	75.86	63.66	70.88	103.3	132.1	74.32	79.51	0.7839	0.8567	0.7151	0.7877	1.187	1.458	0.8354	0.8651
ENSMUSG00000041112	Elmo1	ENSMUST00000180626; ENSMUST00000181429; ENSMUST00000165249; ENSMUST00000072519; ENSMUST00000180767	protein_coding	3620	0.451	GO:0006909; GO:0006911; GO:0006915; GO:0006928; GO:0016601; GO:0030029; GO:0030036	GO:0005737; GO:0005856; GO:0005886; GO:0016020	GO:0005515; GO:0017124	TRUE	0.914909	-0.1283	0	0.03352	0.9609	3731	3176	3287	3657	2931	3252	3147	3111	51.7	43.89	45.18	49.73	41.23	43.92	43.29	41.43
ENSMUSG00000042129	Rassf4	ENSMUST00000035842	protein_coding	6340	0.485	GO:0007049; GO:0007165	GO:0005575	GO:0003674	TRUE	0.891558	-0.1656	0	0.03357	0.9609	493.5	382.1	330.6	414.4	362.9	312.5	321.7	338.4	3.904	3.015	2.595	3.218	2.914	2.41	2.526	2.573
ENSMUSG00000022311	Csmd3	ENSMUST00000160655; ENSMUST00000160716; ENSMUST00000161173; ENSMUST00000110261; ENSMUST00000161653; ENSMUST00000100670; ENSMUST00000162830; ENSMUST00000160658; ENSMUST00000162006	protein_coding	6360	0.415	GO:0008150	GO:0005575; GO:0005886; GO:0016020; GO:0016021	GO:0003674	TRUE	0.889706	-0.1686	0	0.03362	0.9609	511.2	496.8	351.2	622.7	442.8	444.5	316.8	362.1	4.032	3.908	2.748	4.82	3.545	3.418	2.48	2.744
ENSMUSG00000021671	Poc5	ENSMUST00000099295	protein_coding	3030	0.48	GO:0007049; GO:0008150	GO:0005737; GO:0005813; GO:0005856	GO:0005515; GO:0042802	TRUE	0.89329	-0.1628	0	0.03374	0.9609	524.9	556	477.5	549.6	527	388.7	466.7	373.9	8.689	9.18	7.842	8.93	8.856	6.273	7.669	5.948
ENSMUSG00000029314	Agpat9	ENSMUST00000144623; ENSMUST00000145612; ENSMUST00000092990; ENSMUST00000112887; ENSMUST00000031255	protein_coding	1940	0.527	GO:0006629; GO:0008152; GO:0008654; GO:0019432; GO:0032006	GO:0005783; GO:0005789; GO:0016020; GO:0016021	GO:0003841; GO:0004366; GO:0016740; GO:0016746	TRUE	0.894529	-0.1608	0	0.03383	0.9609	135.3	85.11	96.52	111.2	74.27	59.7	87.73	90.25	3.497	2.195	2.476	2.823	1.949	1.505	2.252	2.242
ENSMUSG00000063316	Rpl27	ENSMUST00000077856; ENSMUST00000139939; ENSMUST00000127514; ENSMUST00000152162; ENSMUST00000107249	protein_coding	547	0.499		GO:0022625; GO:0030529; GO:0070062		TRUE	1.11296	0.1544	0	0.03385	0.9609	601.4	677.2	763.9	597.6	708	809.1	834.6	728.4	55.14	61.94	69.5	53.78	65.91	72.33	75.97	64.19
ENSMUSG00000049420	Tmem200a	ENSMUST00000066049	protein_coding	4120	0.49	GO:0008150	GO:0005575; GO:0016020; GO:0016021	GO:0003674	TRUE	1.12093	0.1647	0	0.03386	0.9609	181.1	210.9	198.2	205	246.1	252.8	242.5	218.1	2.205	2.561	2.394	2.45	3.042	3	2.93	2.552
ENSMUSG00000015970	Chdh	ENSMUST00000067620; ENSMUST00000118917; ENSMUST00000125796	protein_coding	3140	0.52	GO:0006066; GO:0019285; GO:0055114	GO:0005739; GO:0005743; GO:0016020	GO:0008812; GO:0016491; GO:0016614; GO:0050660	TRUE	0.895211	-0.1597	0	0.03392	0.9609	173.9	149.9	98.57	210.5	89.12	128.3	109.7	132.2	2.778	2.388	1.562	3.3	1.445	1.998	1.739	2.029
ENSMUSG00000028550	Atg4c	ENSMUST00000030279; ENSMUST00000180278; ENSMUST00000152121	protein_coding	2190	0.452	GO:0000045; GO:0006508; GO:0006810; GO:0006914; GO:0015031	GO:0005576; GO:0005737	GO:0004197; GO:0008233; GO:0008234; GO:0016787	TRUE	0.906325	-0.1419	0	0.03392	0.9609	793.8	732.7	795.8	789.5	647.2	712.5	639.7	741.3	18.18	16.74	18.08	17.75	15.05	15.91	14.54	16.32
ENSMUSG00000057899	Gpr111	ENSMUST00000113614	protein_coding	3280	0.442	GO:0008150	GO:0005575; GO:0005886; GO:0016020; GO:0016021	GO:0003674	TRUE	0.930127	-0.1045	-0.2123	0.03401	0.9609	26.57	18.5	19.51	29.44	19.8	10.16	6.092	9.67	0.4063	0.2822	0.296	0.4419	0.3075	0.1515	0.09248	0.1421
ENSMUSG00000018634	Crhr1	ENSMUST00000093925	protein_coding	2460	0.582	GO:0001666; GO:0007165; GO:0007166; GO:0007186; GO:0007188; GO:0007189; GO:0007200; GO:0007204; GO:0007218; GO:0007613; GO:0008542; GO:0009755; GO:0010578; GO:0010579; GO:0030325; GO:0030819; GO:0030855; GO:0032811; GO:0035641; GO:0042596; GO:0043306; GO:0048148; GO:0048149; GO:0048167; GO:0048266; GO:0051458; GO:0051602; GO:0051867; GO:0060291; GO:0071376; GO:1901215; GO:1901386; GO:2000252; GO:…	GO:0005623; GO:0005768; GO:0005771; GO:0005802; GO:0005886; GO:0016020; GO:0016021; GO:0030425; GO:0031226; GO:0031982; GO:0043025; GO:0045177	GO:0001965; GO:0004871; GO:0004888; GO:0004930; GO:0015056; GO:0032403; GO:0042277; GO:0043404; GO:0051424	TRUE	1.1235	0.168	0	0.03404	0.9609	552.3	606.9	733.1	554	876.4	516.9	740.8	915.4	11.26	12.34	14.83	11.09	18.14	10.28	14.99	17.94
ENSMUSG00000020114	Cand1	ENSMUST00000148802; ENSMUST00000126373; ENSMUST00000149155; ENSMUST00000020315	protein_coding	2450	0.455	GO:0010265; GO:0016567; GO:0030154; GO:0043086; GO:0045893; GO:0045899	GO:0000151; GO:0005634; GO:0005737; GO:0031461; GO:0043231; GO:0070062	GO:0005515; GO:0017025	TRUE	0.907205	-0.1405	0	0.0341	0.9609	3084	2890	2447	2906	2758	2441	2310	2475	63.14	59.01	49.7	58.4	57.32	48.73	46.95	48.7
ENSMUSG00000035984	Nme5	ENSMUST00000155114; ENSMUST00000154342; ENSMUST00000079287; ENSMUST00000134875	protein_coding	720	0.452	GO:0000302; GO:0003351; GO:0006165; GO:0006183; GO:0006228; GO:0006241; GO:0007275; GO:0007283; GO:0007286; GO:0021591; GO:0030154; GO:0042384; GO:0048515; GO:1902176	GO:0036126	GO:0003674; GO:0004550; GO:0005524	TRUE	0.890076	-0.168	0	0.03421	0.9609	161.8	137.8	170.4	164.7	114.6	132.1	134	125.7	11.27	9.578	11.78	11.26	8.104	8.972	9.269	8.416
ENSMUSG00000039671	Zmynd8	ENSMUST00000152682; ENSMUST00000018050; ENSMUST00000088113; ENSMUST00000139907; ENSMUST00000144530; ENSMUST00000109258; ENSMUST00000139202; ENSMUST00000177633; ENSMUST00000109262; ENSMUST00000150871; ENSMUST00000124085; ENSMUST00000134557; ENSMUST00000109266; ENSMUST00000150564; ENSMUST00000153655; ENSMUST00000109269; ENSMUST00000146204; ENSMUST00000149369; ENSMUST00000170272; ENSMUST00000136842;…	protein_coding	2510	0.522	GO:0008150; GO:0016310	GO:0005575	GO:0003674; GO:0016301; GO:0016740; GO:0046872	TRUE	1.08463	0.1172	0	0.03421	0.9609	2387	2405	2358	2451	2516	2514	2783	2745	47.7	47.94	46.74	48.08	51.04	48.97	55.21	52.72
ENSMUSG00000050074	Spink8	ENSMUST00000154663; ENSMUST00000055821; ENSMUST00000118732	protein_coding	530	0.465	GO:0010466	GO:0005576	GO:0004867; GO:0030414	TRUE	0.903189	-0.1469	-0.02851	0.03427	0.9609	75.68	65.68	72.9	64.34	41.73	71.13	28.02	47.27	7.162	6.2	6.845	5.976	4.01	6.563	2.633	4.3
ENSMUSG00000028020	Glrb	ENSMUST00000135043; ENSMUST00000107743; ENSMUST00000029654; ENSMUST00000132330	protein_coding	1920	0.434	GO:0001964; GO:0006810; GO:0006811; GO:0006821; GO:0007218; GO:0007268; GO:0007340; GO:0007399; GO:0007601; GO:0007628; GO:0034220; GO:0042391; GO:0050905; GO:0051291; GO:0060012; GO:0060013	GO:0005623; GO:0005783; GO:0005886; GO:0009897; GO:0016020; GO:0016021; GO:0030054; GO:0034707; GO:0045202; GO:0045211	GO:0005230; GO:0005254; GO:0005488; GO:0005515; GO:0016594; GO:0016933; GO:0016934	TRUE	0.913958	-0.1298	0	0.03433	0.9609	5329	4553	4894	4550	4657	4392	3983	4275	139.2	118.6	126.8	116.7	123.5	111.9	103.3	107.3
ENSMUSG00000060882	Kcnd2	ENSMUST00000081542	protein_coding	5150	0.444	GO:0001508; GO:0006810; GO:0006811; GO:0006813; GO:0034765; GO:0051260; GO:0051291; GO:0055085; GO:0071805	GO:0005886; GO:0005887; GO:0008076; GO:0014069; GO:0016020; GO:0016021; GO:0030425; GO:0034705; GO:0042995; GO:0043005; GO:0043025; GO:0043197; GO:0097038	GO:0005216; GO:0005244; GO:0005249; GO:0005250; GO:0005267; GO:0005515; GO:0046872; GO:0046982	TRUE	0.907771	-0.1396	0	0.03436	0.9609	2996	2745	2592	2799	2814	2258	2260	2488	29.18	26.66	25.04	26.76	27.82	21.44	21.85	23.29
ENSMUSG00000026167	Wnt10a	ENSMUST00000006718	protein_coding	2470	0.638	GO:0001942; GO:0007165; GO:0007267; GO:0007275; GO:0009887; GO:0010628; GO:0014033; GO:0016055; GO:0030182; GO:0031069; GO:0042476; GO:0042487; GO:0043586; GO:0043588; GO:0045165; GO:0048730; GO:0048733	GO:0005576; GO:0005578; GO:0005615	GO:0005102; GO:0005109	TRUE	1.10719	0.1469	0	0.03444	0.9609	61.99	57.36	71.88	38.17	74.98	64.78	129.2	74.13	1.259	1.162	1.448	0.7607	1.546	1.282	2.604	1.447
ENSMUSG00000040490	Lrfn2	ENSMUST00000046254	protein_coding	3200	0.571		GO:0005886; GO:0016020; GO:0016021; GO:0030054; GO:0045202; GO:0045211	GO:0005515	TRUE	1.12319	0.1676	0	0.03445	0.9609	308.3	262.7	267	226.8	308.4	298.5	435	291.2	4.833	4.108	4.152	3.49	4.908	4.561	6.768	4.386
ENSMUSG00000020844	Nxn	ENSMUST00000021204; ENSMUST00000131472	protein_coding	1800	0.566	GO:0007275; GO:0016055; GO:0030154; GO:0030178; GO:0031397; GO:0055114; GO:0072358	GO:0005634; GO:0005737	GO:0004791; GO:0005515; GO:0016491; GO:0047134	TRUE	0.897946	-0.1553	0	0.03451	0.9609	438.8	481.1	471.3	495.1	454.8	356.9	397.2	396.5	12.23	13.37	13.03	13.54	12.87	9.696	10.99	10.62
ENSMUSG00000006134	Crkl	ENSMUST00000006293	protein_coding	3860	0.502	GO:0001568; GO:0007389; GO:0007507; GO:0009887; GO:0009952; GO:0048538; GO:0060017	GO:0005737	GO:0005515	TRUE	0.896702	-0.1573	0	0.03451	0.9609	1059	894.6	853.3	964	925.9	698.6	710.3	866	13.76	11.59	11	12.29	12.21	8.85	9.163	10.81
ENSMUSG00000067274	Rplp0	ENSMUST00000156359; ENSMUST00000152976; ENSMUST00000155584; ENSMUST00000086519	protein_coding	876	0.579	GO:0006414; GO:0042254; GO:0071353	GO:0005622; GO:0005634; GO:0005737; GO:0005840; GO:0022625; GO:0030529; GO:0070062	GO:0003735	TRUE	1.09908	0.1363	0	0.0346	0.9609	3665	4015	4136	3998	3834	4669	4890	4434	209.8	229.3	235	224.7	222.9	260.6	277.9	244
ENSMUSG00000010064	Slc38a3	ENSMUST00000167868; ENSMUST00000010208; ENSMUST00000177567	protein_coding	2740	0.557	GO:0006810; GO:0006811; GO:0006814; GO:0006855; GO:0006865; GO:0006867; GO:0006868; GO:0015808; GO:0015817	GO:0005886; GO:0005887; GO:0016020; GO:0016021	GO:0005290; GO:0015180; GO:0015182; GO:0015186; GO:0015293; GO:0015297	TRUE	1.1003	0.1379	0	0.03462	0.9609	2121	2069	1884	2081	2207	2098	2265	2642	38.83	37.77	34.22	37.38	41.01	37.45	41.16	46.48
ENSMUSG00000047531	Rtp2	ENSMUST00000061030	protein_coding	2420	0.486	GO:0051205	GO:0005886; GO:0009986; GO:0016020; GO:0016021	GO:0031849	TRUE	1.05419	0.07613	0.4529	0.0348	0.9609	10.47	2.775	4.107	3.272	9.195	8.891	9.747	31.16	0.2169	0.05737	0.08446	0.06655	0.1935	0.1797	0.2006	0.6206
ENSMUSG00000040729	AK129341	ENSMUST00000037397	protein_coding	3650	0.417	GO:0008150	GO:0005575	GO:0003674	TRUE	0.893785	-0.162	0	0.03483	0.9609	438	332.1	350.1	402.4	349.4	311.2	299.7	310.5	6.018	4.552	4.774	5.427	4.875	4.169	4.089	4.101
ENSMUSG00000023011	Faim2	ENSMUST00000023750	protein_coding	4520	0.56	GO:0002931; GO:0006915; GO:0021549; GO:0021680; GO:0021681; GO:0021702; GO:0043523; GO:0043524; GO:2001234	GO:0005886; GO:0016020; GO:0016021; GO:0030054; GO:0045121; GO:0045202; GO:0045211	GO:0003674	TRUE	0.924535	-0.1132	0	0.03492	0.9609	10770	9826	9610	10060	8771	8943	9643	9439	119.5	108.8	105.8	109.6	98.81	96.75	106.2	100.7
ENSMUSG00000028133	Rwdd3	ENSMUST00000106467; ENSMUST00000039761; ENSMUST00000164968; ENSMUST00000170781; ENSMUST00000164573; ENSMUST00000164925; ENSMUST00000106465; ENSMUST00000098650; ENSMUST00000106466	protein_coding	1280	0.447	GO:0008150	GO:0005575; GO:0005634; GO:0005737	GO:0003674	TRUE	1.11992	0.1634	0	0.03509	0.9609	75.68	105.5	81.12	99.24	111	149.9	121.8	101	2.965	4.122	3.154	3.817	4.418	5.726	4.74	3.803
ENSMUSG00000059142	Zfp945	ENSMUST00000150092; ENSMUST00000088696; ENSMUST00000160457; ENSMUST00000127557; ENSMUST00000095615	protein_coding	3870	0.379	GO:0008150	GO:0005575	GO:0003674; GO:0046872	TRUE	1.11644	0.1589	0	0.03517	0.9609	327.7	335.8	407.6	316.3	398.2	415.3	382.6	444.8	4.247	4.341	5.242	4.023	5.24	5.248	4.923	5.54
ENSMUSG00000004032	Gstm5	ENSMUST00000172247; ENSMUST00000170058; ENSMUST00000167387; ENSMUST00000167523; ENSMUST00000004134; ENSMUST00000169365	protein_coding	827	0.492	GO:0006749; GO:0008152; GO:0018916; GO:0042178; GO:0070458	GO:0005737; GO:0035686	GO:0004364; GO:0005515; GO:0016740; GO:0019899; GO:0042802; GO:0042803; GO:0043295	TRUE	1.10757	0.1474	0	0.03523	0.9609	2731	2891	3198	3056	2764	3770	3498	3621	165.6	174.9	192.5	181.9	170.2	222.9	210.6	211
ENSMUSG00000056812	St8sia3	ENSMUST00000134064; ENSMUST00000129518; ENSMUST00000025477; ENSMUST00000139622	protein_coding	2120	0.44	GO:0001574; GO:0006486; GO:0006491; GO:0009100; GO:0009311	GO:0005794; GO:0016020; GO:0016021; GO:0030173	GO:0003828; GO:0008373; GO:0016740; GO:0016757	TRUE	0.911301	-0.134	0	0.03525	0.9609	2753	2677	2558	3164	2442	2554	2615	2317	65.14	63.18	60.04	73.46	58.65	58.92	61.41	52.69
ENSMUSG00000001248	Gramd1a	ENSMUST00000001280; ENSMUST00000085636	protein_coding	2610	0.592	GO:0008150	GO:0005575; GO:0016020; GO:0016021	GO:0003674	TRUE	1.09293	0.1282	0	0.03534	0.9609	1919	1852	2001	1998	1978	2234	2097	2354	36.88	35.5	38.16	37.68	38.6	41.86	40	43.48
ENSMUSG00000022663	Atg3	ENSMUST00000023343; ENSMUST00000150390	protein_coding	2070	0.424	GO:0000045; GO:0006464; GO:0006810; GO:0006914; GO:0015031; GO:0016567; GO:0043653; GO:1902017	GO:0000153; GO:0005737; GO:0005829	GO:0005515; GO:0016874; GO:0019776; GO:0019777; GO:0019787; GO:0019899	TRUE	0.907834	-0.1395	0	0.03541	0.9609	1035	1022	1040	929.1	836.8	829.4	911.4	979.8	25.07	24.71	25.01	22.1	20.58	19.59	21.92	22.82
ENSMUSG00000027879	Sec22b	ENSMUST00000029476; ENSMUST00000130778; ENSMUST00000130620; ENSMUST00000122288	protein_coding	1500	0.473	GO:0006810; GO:0006888; GO:0015031; GO:0016192; GO:0048280	GO:0000139; GO:0005622; GO:0005623; GO:0005783; GO:0005789; GO:0005794; GO:0016020; GO:0016021; GO:0031201	GO:0000149; GO:0005484; GO:0019905	TRUE	0.91834	-0.1229	0	0.03542	0.9609	1377	1342	1447	1309	1236	1237	1272	1201	46.03	44.77	48	42.95	41.97	40.33	42.23	38.6
ENSMUSG00000029088	Kcnip4	ENSMUST00000166924; ENSMUST00000176191; ENSMUST00000087395; ENSMUST00000101214; ENSMUST00000101215; ENSMUST00000176978; ENSMUST00000175660; ENSMUST00000172363	protein_coding	1580	0.426	GO:0006810; GO:0006811; GO:0006813; GO:0034765; GO:0071805	GO:0005886; GO:0016020; GO:0030425; GO:0043025	GO:0005244; GO:0005267; GO:0005509; GO:0046872	TRUE	0.9084	-0.1386	0	0.03542	0.9609	1567	1439	1678	1532	1420	1255	1525	1292	49.76	45.58	52.84	47.74	45.78	38.84	48.07	39.43
ENSMUSG00000032089	Il10ra	ENSMUST00000034594; ENSMUST00000176222; ENSMUST00000176808	protein_coding	3220	0.531	GO:0019221	GO:0005886; GO:0016020; GO:0016021	GO:0004920; GO:0019969	TRUE	0.892794	-0.1636	0	0.03551	0.9609	128.8	173.9	119.1	172.3	111	102.9	91.38	140.7	2.006	2.702	1.841	2.634	1.756	1.562	1.413	2.107
ENSMUSG00000041556	Fbxo2	ENSMUST00000047951	protein_coding	1290	0.618	GO:0006511; GO:0006516; GO:0008285; GO:0016567; GO:0030163; GO:0030433; GO:0031146; GO:0031396	GO:0005737; GO:0005783; GO:0005829; GO:0016020; GO:0019005; GO:0043197; GO:0043231	GO:0001540; GO:0001948; GO:0005515; GO:0030246	TRUE	1.10719	0.1469	0	0.03553	0.9609	1146	1056	1165	1088	1058	1313	1380	1374	44.54	40.97	44.96	41.53	41.77	49.79	53.29	51.35
ENSMUSG00000025027	Xpnpep1	ENSMUST00000182939; ENSMUST00000182500; ENSMUST00000182097; ENSMUST00000182887; ENSMUST00000182728; ENSMUST00000183188; ENSMUST00000183108; ENSMUST00000069988; ENSMUST00000182877; ENSMUST00000182844; ENSMUST00000183274; ENSMUST00000182534	protein_coding	1500	0.534	GO:0006508; GO:0010815	GO:0005737; GO:0005829	GO:0004177; GO:0008233; GO:0008237; GO:0016787; GO:0030145; GO:0042803; GO:0046872; GO:0070006	TRUE	1.10451	0.1434	0	0.03559	0.9609	680.3	646.7	648.9	648.9	715.8	748.1	845.6	689.8	22.75	21.57	21.53	21.29	24.3	24.39	28.07	22.17
ENSMUSG00000067653	Ankrd23	ENSMUST00000054665	protein_coding	1950	0.578	GO:0006631	GO:0005634; GO:0014704; GO:0030016; GO:0031674	GO:0031432	TRUE	1.12031	0.1639	0	0.03567	0.9609	114.3	74.01	110.9	117.8	162.7	125.7	130.4	128.9	2.94	1.899	2.83	2.973	4.248	3.153	3.329	3.187
ENSMUSG00000070372	Capza1	ENSMUST00000094028; ENSMUST00000155476	protein_coding	1840	0.451	GO:0030036; GO:0051016; GO:0051693	GO:0005737; GO:0005856; GO:0008290; GO:0016020; GO:0030863; GO:0070062; GO:0071203	GO:0003779; GO:0005515; GO:0051015	TRUE	0.898755	-0.154	0	0.03571	0.9609	702	613.3	577.1	740.5	608.3	575.4	505.6	563	19.14	16.68	15.61	19.81	16.83	15.29	13.68	14.75
ENSMUSG00000034486	Gbx2	ENSMUST00000036954	protein_coding	4240	0.564	GO:0001569; GO:0001755; GO:0006351; GO:0006355; GO:0007411; GO:0008283; GO:0021549; GO:0021555; GO:0021568; GO:0021794; GO:0021884; GO:0021930; GO:0030902; GO:0030917; GO:0035239; GO:0042472; GO:0048483	GO:0005634	GO:0003677; GO:0003700; GO:0043565	TRUE	0.912882	-0.1315	-0.07407	0.03581	0.9609	70.85	34.23	51.34	104.7	34.66	43.18	49.96	34.38	0.8381	0.4039	0.6026	1.216	0.4163	0.4981	0.5867	0.3909
ENSMUSG00000041064	Pif1	ENSMUST00000141046; ENSMUST00000152885; ENSMUST00000134538; ENSMUST00000131483; ENSMUST00000152529; ENSMUST00000136205; ENSMUST00000154970; ENSMUST00000047099	protein_coding	2700	0.556	GO:0000723; GO:0006200; GO:0006281; GO:0006310; GO:0006974; GO:0032204; GO:0032508; GO:0051974	GO:0000784; GO:0005634; GO:0005739	GO:0000166; GO:0000287; GO:0003677; GO:0003678; GO:0004386; GO:0005524; GO:0016787; GO:0017116; GO:0033682; GO:0042162; GO:0043141	TRUE	1.05386	0.07569	0.3996	0.03586	0.9609	0	4.626	9.241	9.815	9.902	26.67	13.4	16.12	0	0.08571	0.1703	0.1789	0.1868	0.4831	0.2472	0.2877
ENSMUSG00000025776	Crispld1	ENSMUST00000095075; ENSMUST00000159958; ENSMUST00000160305	protein_coding	2800	0.448	GO:0008150	GO:0005576; GO:0070062	GO:0003674	TRUE	0.900064	-0.1519	0	0.03587	0.9609	77.29	59.21	59.55	91.6	53.76	57.16	48.74	40.83	1.384	1.058	1.058	1.611	0.9777	0.9982	0.8667	0.7029
ENSMUSG00000033257	Ttll4	ENSMUST00000155753; ENSMUST00000140591; ENSMUST00000143790; ENSMUST00000153636; ENSMUST00000128891; ENSMUST00000145132; ENSMUST00000042125; ENSMUST00000143925; ENSMUST00000141119; ENSMUST00000129890; ENSMUST00000113678	protein_coding	2250	0.5	GO:0006464; GO:0018095	GO:0005575; GO:0005737; GO:0005856; GO:0005929; GO:0042995	GO:0015631; GO:0016874	TRUE	1.11211	0.1533	0	0.03587	0.9609	525.7	607.8	608.9	630.3	779.5	722.7	608	645.7	11.72	13.51	13.47	13.79	17.64	15.71	13.46	13.83
ENSMUSG00000038642	Ctss	ENSMUST00000015667; ENSMUST00000116304	protein_coding	1360	0.459	GO:0006508; GO:0045453; GO:0050729; GO:0051930	GO:0005615; GO:0005764; GO:0009986; GO:0016020; GO:0043231	GO:0008233; GO:0008234; GO:0016787	TRUE	0.899877	-0.1522	0	0.03591	0.9609	1004	1309	1157	1246	865.8	1090	1061	1048	37.02	48.15	42.34	45.12	32.42	39.19	38.85	37.13
ENSMUSG00000024074	Crim1	ENSMUST00000112498	protein_coding	6000	0.503	GO:0001558	GO:0005576; GO:0016020; GO:0016021	GO:0004857; GO:0004867; GO:0005520; GO:0030165	TRUE	0.898942	-0.1537	0	0.03595	0.9609	1432	1237	1111	1531	1203	1221	1006	1121	11.97	10.31	9.215	12.56	10.21	9.948	8.352	9.003
ENSMUSG00000020193	Zpbp	ENSMUST00000020413	protein_coding	4250	0.403	GO:0001675; GO:0007339	GO:0001669; GO:0002199; GO:0005576; GO:0044297	GO:0003674	TRUE	0.909471	-0.1369	0	0.03605	0.9609	59.58	46.26	36.96	57.8	41.73	27.94	21.93	35.46	0.7031	0.5445	0.4328	0.6695	0.5	0.3215	0.257	0.4021
ENSMUSG00000031434	Morc4	ENSMUST00000165274; ENSMUST00000136415; ENSMUST00000113014; ENSMUST00000172366; ENSMUST00000033811; ENSMUST00000144481; ENSMUST00000167664; ENSMUST00000171896; ENSMUST00000087401; ENSMUST00000146914	protein_coding	1870	0.471	GO:0008150	GO:0005575; GO:0005634	GO:0003674; GO:0005524; GO:0008270; GO:0046872	TRUE	1.12124	0.1651	0	0.0361	0.9609	136.9	93.44	115	100.3	144.3	170.2	136.5	130	3.671	2.5	3.06	2.641	3.929	4.451	3.634	3.351
ENSMUSG00000036907	C1ql2	ENSMUST00000037286	protein_coding	2000	0.634	GO:0051259	GO:0005576; GO:0005581	GO:0005515; GO:0042802	TRUE	1.12016	0.1637	0	0.03624	0.9609	97.41	144.3	171.5	132	166.2	221	177.9	152.6	2.443	3.61	4.267	3.248	4.232	5.404	4.429	3.677
ENSMUSG00000060512	0610040J01Rik	ENSMUST00000081747	protein_coding	1870	0.535	GO:0008150	GO:0005575	GO:0003674	TRUE	1.12062	0.1643	0	0.03627	0.9609	111.1	96.21	116	106.9	128	125.7	123.1	185.9	2.98	2.574	3.088	2.813	3.486	3.288	3.277	4.791
ENSMUSG00000037185	Krt80	ENSMUST00000077196	protein_coding	1770	0.577		GO:0005882; GO:0045095	GO:0005198	TRUE	0.914655	-0.1287	-0.1325	0.03629	0.9609	29.79	48.11	63.66	49.07	21.93	33.02	20.71	40.83	0.8441	1.36	1.79	1.365	0.6308	0.9124	0.5827	1.112
ENSMUSG00000060477	Irak2	ENSMUST00000089023; ENSMUST00000155554; ENSMUST00000113024; ENSMUST00000089022; ENSMUST00000143948; ENSMUST00000059286	protein_coding	1830	0.544	GO:0001959; GO:0006468; GO:0007165; GO:0007250; GO:0031663; GO:0032088; GO:0042981; GO:0043433; GO:0046777; GO:0051092; GO:0070498; GO:0070555		GO:0000166; GO:0004672; GO:0005515; GO:0005524; GO:0016772; GO:0042803; GO:0046982	TRUE	1.11003	0.1506	0	0.03637	0.9609	415.4	418.1	434.3	405.7	451.3	447.1	506.9	535	11.39	11.43	11.81	10.91	12.56	11.95	13.79	14.09
ENSMUSG00000035711	Dok3	ENSMUST00000047877	protein_coding	1550	0.62	GO:0007265	GO:0005737; GO:0005886; GO:0016020	GO:0005158; GO:0005515	TRUE	1.12163	0.1656	0	0.03639	0.9609	163.4	146.2	186.9	133	197.3	149.9	224.2	235.3	5.288	4.718	6	4.226	6.483	4.729	7.202	7.317
ENSMUSG00000029407	Uso1	ENSMUST00000031355	protein_coding	3900	0.456	GO:0006810; GO:0006886; GO:0006888; GO:0015031; GO:0016192; GO:0045056; GO:0048193; GO:0048211; GO:0048280; GO:0061025	GO:0000139; GO:0005730; GO:0005737; GO:0005783; GO:0005794; GO:0005795; GO:0005829; GO:0012507; GO:0016020; GO:0048471	GO:0005515; GO:0008565	TRUE	0.922295	-0.1167	0	0.03645	0.9609	1909	1985	1840	1786	1705	1727	1722	1692	24.55	25.47	23.48	22.55	22.26	21.66	21.98	20.92
ENSMUSG00000027180	Fbxo3	ENSMUST00000028603; ENSMUST00000111135; ENSMUST00000143799; ENSMUST00000111136; ENSMUST00000102565	protein_coding	3810	0.408	GO:0006508; GO:0016567	GO:0005634; GO:0005737		TRUE	0.919678	-0.1208	0	0.03651	0.9609	2262	2183	2160	2105	2084	1993	1809	1996	29.78	28.67	28.22	27.19	27.85	25.58	23.65	25.26
ENSMUSG00000030413	Pglyrp1	ENSMUST00000032573	protein_coding	681	0.574	GO:0002221; GO:0002376; GO:0006915; GO:0009253; GO:0016045; GO:0032689; GO:0032827; GO:0042742; GO:0044117; GO:0045087; GO:0050728; GO:0050830	GO:0005576; GO:0005615; GO:0005737; GO:0070062	GO:0005125; GO:0008270; GO:0008745; GO:0016019; GO:0042834	TRUE	1.11992	0.1634	0	0.03651	0.9609	150.5	131.4	130.4	113.4	152.8	180.4	233.9	130	11.09	9.651	9.529	8.199	11.42	12.95	17.1	9.202
ENSMUSG00000031779	Ccl22	ENSMUST00000156137; ENSMUST00000034231	protein_coding	1310	0.519	GO:0006935; GO:0006954; GO:0006955	GO:0005576; GO:0005615	GO:0005125; GO:0008009	TRUE	1.0503	0.0708	0.3551	0.03652	0.9609	8.051	0.9251	5.134	1.091	14.85	6.351	14.62	10.74	0.3082	0.03533	0.195	0.04098	0.5774	0.2371	0.5557	0.3953
ENSMUSG00000031432	Prps1	ENSMUST00000155235; ENSMUST00000033809	protein_coding	1210	0.484	GO:0006015; GO:0006144; GO:0006164; GO:0006167; GO:0007399; GO:0009156; GO:0009165; GO:0016310; GO:0019693; GO:0034418; GO:0044249; GO:0046101	GO:0002189; GO:0043234	GO:0000166; GO:0000287; GO:0004749; GO:0005524; GO:0016208; GO:0016301; GO:0016740; GO:0019003; GO:0030246; GO:0042803; GO:0043531; GO:0046872	TRUE	0.915797	-0.1269	0	0.03658	0.9609	1232	1346	1289	1188	1134	1097	1181	1130	51.06	55.65	53	48.32	47.72	44.35	48.59	45.03
ENSMUSG00000049904	Tmem17	ENSMUST00000059319	protein_coding	1570	0.49	GO:0007224; GO:0030030; GO:0042384	GO:0005886; GO:0005929; GO:0016020; GO:0016021; GO:0035869; GO:0036038; GO:0042995; GO:0060170	GO:0005515	TRUE	1.12086	0.1646	0	0.03662	0.9609	86.95	101.8	109.9	101.4	118.1	160	125.5	117.1	2.778	3.243	3.482	3.18	3.831	4.985	3.98	3.596
ENSMUSG00000022329	Stk3	ENSMUST00000018476; ENSMUST00000138841; ENSMUST00000067033; ENSMUST00000128425	protein_coding	1690	0.423	GO:0001841; GO:0003157; GO:0006468; GO:0006915; GO:0007165; GO:0007417; GO:0008285; GO:0016310; GO:0023014; GO:0035329; GO:0035556; GO:0043065; GO:0046330; GO:0046621; GO:0051897; GO:0060215; GO:0060706; GO:0090090; GO:0097284; GO:1902043	GO:0005622; GO:0005634; GO:0005737	GO:0000166; GO:0000287; GO:0004672; GO:0004674; GO:0004702; GO:0005524; GO:0016301; GO:0016740; GO:0016772; GO:0046872	TRUE	0.894963	-0.1601	0	0.03689	0.9609	349.4	334	320.4	304.3	275.9	232.4	314.4	274	10.37	9.886	9.433	8.863	8.312	6.726	9.262	7.815
ENSMUSG00000026851	BC005624	ENSMUST00000028205; ENSMUST00000156325; ENSMUST00000152007	protein_coding	1080	0.511	GO:0008150	GO:0005634; GO:0005737	GO:0003674	TRUE	0.912439	-0.1322	0	0.0369	0.9609	1152	1107	1262	1108	1022	995.8	1106	1006	53.5	51.3	58.15	50.5	48.19	45.09	51.01	44.88
ENSMUSG00000028630	Dyrk2	ENSMUST00000004281	protein_coding	2140	0.564	GO:0006468; GO:0006915; GO:0007224; GO:0016310; GO:0018108; GO:0042771; GO:0045725; GO:0051534	GO:0000151; GO:0005634; GO:0005737; GO:0030529	GO:0000166; GO:0000287; GO:0004672; GO:0004674; GO:0004712; GO:0004713; GO:0005524; GO:0016301; GO:0016740; GO:0016772; GO:0030145; GO:0043130	TRUE	0.897199	-0.1565	0	0.03692	0.9609	170.7	135.1	96.52	145	118.8	102.9	63.36	109.6	4	3.158	2.244	3.336	2.828	2.351	1.474	2.469
ENSMUSG00000020303	Stc2	ENSMUST00000020546; ENSMUST00000134199; ENSMUST00000149467; ENSMUST00000139991; ENSMUST00000152094	protein_coding	1880	0.462	GO:0006874; GO:0006979; GO:0030968; GO:0034976; GO:0040015; GO:0055074; GO:2000118; GO:2001256	GO:0005576; GO:0005783; GO:0005794	GO:0005179; GO:0005515	TRUE	1.10076	0.1385	0	0.03694	0.9609	36.23	33.3	25.67	41.44	71.44	40.64	46.3	48.35	0.9665	0.8863	0.6795	1.085	1.935	1.057	1.226	1.24
ENSMUSG00000024104	Fam21	ENSMUST00000036759	protein_coding	4290	0.49	GO:0006810	GO:0005768; GO:0005769; GO:0016020; GO:0071203	GO:0003674	TRUE	0.927681	-0.1083	0	0.03694	0.9609	3338	3176	3346	3374	3113	2986	3128	2920	39.02	37.04	38.82	38.72	36.95	34.04	36.3	32.81
ENSMUSG00000021830	Txndc16	ENSMUST00000153383; ENSMUST00000143609; ENSMUST00000139526; ENSMUST00000147853; ENSMUST00000022377; ENSMUST00000156600; ENSMUST00000123879; ENSMUST00000123118; ENSMUST00000150648; ENSMUST00000128484	protein_coding	2270	0.46	GO:0008150; GO:0045454	GO:0005576; GO:0070062	GO:0003674	TRUE	0.922167	-0.1169	0	0.03699	0.9609	1725	1711	1647	1783	1608	1501	1550	1582	38.12	37.72	36.11	38.67	36.07	32.34	34	33.58
ENSMUSG00000020680	Taf15	ENSMUST00000134185; ENSMUST00000126134; ENSMUST00000152405; ENSMUST00000133170; ENSMUST00000021018	protein_coding	1140	0.461	GO:0008150	GO:0005634; GO:0005737		TRUE	1.09992	0.1374	0	0.037	0.9609	1061	1215	1348	1133	1334	1370	1331	1339	46.68	53.31	58.85	48.93	59.59	58.79	58.11	56.61
ENSMUSG00000029919	Hpgds	ENSMUST00000170252; ENSMUST00000031982	protein_coding	1950	0.431	GO:0001516; GO:0006629; GO:0006631; GO:0006633; GO:0006693		GO:0000287; GO:0004364; GO:0004667; GO:0005509; GO:0016740; GO:0016853; GO:0042803	TRUE	0.891681	-0.1654	0	0.03709	0.9609	165.8	161.9	195.1	205	135.1	148.6	120.6	170.8	4.266	4.154	4.979	5.176	3.528	3.727	3.08	4.223
ENSMUSG00000047759	Hs3st3a1	ENSMUST00000058652	protein_coding	3940	0.544	GO:0008150	GO:0005575; GO:0005794; GO:0016020; GO:0016021	GO:0003674; GO:0008146; GO:0008467; GO:0016740	TRUE	1.09992	0.1374	0	0.03715	0.9609	40.25	35.15	30.8	27.26	40.32	54.62	73.11	40.83	0.5124	0.4464	0.3891	0.3406	0.5211	0.6779	0.9239	0.4995
ENSMUSG00000000303	Cdh1	ENSMUST00000167688; ENSMUST00000000312; ENSMUST00000136580	protein_coding	2810	0.536	GO:0001701; GO:0001829; GO:0003382; GO:0007155; GO:0007156; GO:0007416; GO:0007605; GO:0016337; GO:0019538; GO:0022408; GO:0032880; GO:0033561; GO:0042993; GO:0043281; GO:0045893; GO:0050680; GO:0051260; GO:0060576; GO:0060662; GO:0060693; GO:0070830; GO:0071230; GO:0071285; GO:0071681; GO:0072659; GO:0090002; GO:0090090; GO:0090102; GO:2000008; GO:2001222	GO:0005737; GO:0005768; GO:0005794; GO:0005802; GO:0005886; GO:0005911; GO:0005912; GO:0005913; GO:0005925; GO:0009898; GO:0009986; GO:0015629; GO:0016020; GO:0016021; GO:0016235; GO:0016323; GO:0016328; GO:0016342; GO:0030054; GO:0030424; GO:0033268; GO:0043219; GO:0043220; GO:0043296; GO:0043679; GO:0045177; GO:0048471; GO:0071944	GO:0005509; GO:0005515; GO:0008013; GO:0019903; GO:0019904; GO:0030506; GO:0032794; GO:0045295; GO:0046872	TRUE	0.904881	-0.1442	0	0.0372	0.9609	77.29	46.26	59.55	54.53	44.56	41.91	29.24	44.05	1.38	0.8235	1.055	0.9552	0.8075	0.7294	0.5182	0.7557
ENSMUSG00000042348	Arl15	ENSMUST00000091201	protein_coding	3360	0.43	GO:0007264; GO:0008150	GO:0005622; GO:0070062	GO:0000166; GO:0005525	TRUE	0.908148	-0.139	0	0.03729	0.9609	748.7	681.8	705.4	693.6	611.8	627.4	675	586.6	11.18	10.15	10.45	10.16	9.273	9.132	10	8.416
ENSMUSG00000034892	Rps29	ENSMUST00000094291; ENSMUST00000037023	protein_coding	426	0.52	GO:0006412	GO:0005622; GO:0005737; GO:0005840; GO:0015935; GO:0022627; GO:0030529; GO:0070062	GO:0003735; GO:0008270; GO:0046872	TRUE	1.10428	0.1431	0	0.03735	0.9609	4017	4441	4619	4399	4039	5200	5410	5308	473	521.5	539.5	508.4	482.8	596.9	632.3	600.6
ENSMUSG00000036905	C1qb	ENSMUST00000046384	protein_coding	1090	0.574	GO:0002376; GO:0006958; GO:0045087; GO:0048839	GO:0005576; GO:0005581; GO:0005602; GO:0072562	GO:0042803	TRUE	0.902876	-0.1474	0	0.03738	0.9609	780.1	943.6	916.9	926.9	708.7	724	866.3	801.5	35.9	43.31	41.86	41.86	33.11	32.48	39.57	35.45
ENSMUSG00000055296	Tmem245	ENSMUST00000125082; ENSMUST00000068792; ENSMUST00000132816; ENSMUST00000155625; ENSMUST00000107609	protein_coding	5280	0.491	GO:0008150	GO:0005575; GO:0016020; GO:0016021	GO:0003674	TRUE	0.902	-0.1488	0	0.03749	0.9609	1501	1525	1386	1444	1516	1198	1070	1277	14.26	14.45	13.06	13.46	14.62	11.09	10.09	11.66
ENSMUSG00000069206	Zfp874a	ENSMUST00000180580; ENSMUST00000057241; ENSMUST00000075255	protein_coding	2920	0.399	GO:0008150	GO:0005575	GO:0003674; GO:0046872	TRUE	0.899316	-0.1531	0	0.03753	0.9609	428.3	426.5	461	369.7	348.7	351.8	363.1	382.5	7.357	7.307	7.857	6.233	6.081	5.892	6.192	6.314
ENSMUSG00000021418	Rpp40	ENSMUST00000174852; ENSMUST00000174230; ENSMUST00000171686; ENSMUST00000174231	protein_coding	2240	0.451	GO:0001682; GO:0008033; GO:0090502	GO:0005634; GO:0005655	GO:0004526; GO:0016787	TRUE	1.11775	0.1606	0	0.03766	0.9609	69.24	82.33	83.17	78.52	86.29	129.6	95.04	109.6	1.55	1.839	1.848	1.726	1.962	2.828	2.113	2.358
ENSMUSG00000045034	Ankrd34b	ENSMUST00000168871; ENSMUST00000165225; ENSMUST00000061594	protein_coding	2720	0.534	GO:0008150	GO:0005575; GO:0005634; GO:0005737	GO:0003674	TRUE	0.902814	-0.1475	0	0.03775	0.9609	679.5	620.7	587.3	631.4	614.7	511.9	542.2	513.6	12.53	11.42	10.75	11.43	11.51	9.203	9.926	9.101
ENSMUSG00000022212	Cpne6	ENSMUST00000165262; ENSMUST00000169869; ENSMUST00000171643; ENSMUST00000170155; ENSMUST00000165725; ENSMUST00000074225; ENSMUST00000163767	protein_coding	2260	0.567	GO:0008150	GO:0016020; GO:0030424; GO:0030425	GO:0001786	TRUE	1.11226	0.1535	0	0.03779	0.9609	2818	3135	2465	2387	3370	3100	3589	2572	62.53	69.4	54.29	52	75.93	67.09	79.08	54.86
ENSMUSG00000043541	Casc1	ENSMUST00000111727; ENSMUST00000128070; ENSMUST00000152138; ENSMUST00000111728; ENSMUST00000133671; ENSMUST00000060797	protein_coding	2120	0.499	GO:0007018	GO:0005881	GO:0008017; GO:0048487	TRUE	0.917258	-0.1246	0	0.03783	0.9609	28.98	32.38	43.13	56.71	33.24	21.59	21.93	18.26	0.6857	0.7641	1.012	1.317	0.7985	0.4981	0.5151	0.4153
ENSMUSG00000094786	Gm14403	ENSMUST00000108947; ENSMUST00000142549; ENSMUST00000108940	protein_coding	895	0.414	GO:0008150	GO:0005575	GO:0003674; GO:0046872	TRUE	0.896018	-0.1584	0	0.03793	0.9609	115.9	86.04	88.3	123.2	90.54	63.51	77.98	70.91	6.497	4.809	4.91	6.778	5.151	3.47	4.338	3.819
ENSMUSG00000037846	Rtkn2	ENSMUST00000118160; ENSMUST00000123147; ENSMUST00000147556; ENSMUST00000117086; ENSMUST00000068994; ENSMUST00000105437	protein_coding	3040	0.477	GO:0008284; GO:0030097	GO:0005886	GO:0003674	TRUE	1.11651	0.159	0	0.03796	0.9609	59.58	63.83	68.8	75.25	84.17	77.48	108.4	90.25	0.9829	1.05	1.126	1.219	1.41	1.246	1.776	1.431
ENSMUSG00000028804	Csmd2	ENSMUST00000184063; ENSMUST00000129619; ENSMUST00000148247; ENSMUST00000139561; ENSMUST00000152206; ENSMUST00000144298	protein_coding	4140	0.562	GO:0008150	GO:0005575	GO:0003674	TRUE	1.0971	0.1337	0	0.03801	0.9609	829.2	920.5	854.3	936.8	1000	981.8	934.5	1059	10.05	11.12	10.27	11.14	12.3	11.6	11.24	12.33
ENSMUSG00000028367	Txn1	ENSMUST00000030051	protein_coding	1050	0.472	GO:0000122; GO:0006351; GO:0006355; GO:0006662; GO:0006810; GO:0009314; GO:0033158; GO:0043388; GO:0045454; GO:0046826; GO:0055114	GO:0005576; GO:0005634; GO:0005737; GO:0005739; GO:0005829; GO:0030424; GO:0030425; GO:0043025; GO:0070062	GO:0005515; GO:0015035; GO:0015037; GO:0019899	TRUE	1.10145	0.1394	0	0.03802	0.9609	1125	1279	1291	1077	1268	1477	1379	1296	53.72	60.96	61.17	50.51	61.47	68.8	65.41	59.48
ENSMUSG00000027784	Ppm1l	ENSMUST00000134037; ENSMUST00000029355; ENSMUST00000128637	protein_coding	3530	0.502	GO:0000165; GO:0006470; GO:0007178; GO:0016311	GO:0005622; GO:0016020; GO:0016021; GO:0070062	GO:0003824; GO:0004721; GO:0004722; GO:0005515; GO:0016787; GO:0046872	TRUE	0.911807	-0.1332	0	0.03806	0.9609	2928	2659	2695	2730	2565	2088	2606	2540	41.6	37.68	38	38.07	37	28.93	36.76	34.68
ENSMUSG00000072115	Ang	ENSMUST00000069011; ENSMUST00000171688	protein_coding	948	0.497	GO:0001525; GO:0001666; GO:0001938; GO:0006651; GO:0006950; GO:0007202; GO:0007275; GO:0007417; GO:0009303; GO:0009725; GO:0016477; GO:0017148; GO:0030154; GO:0032148; GO:0032431; GO:0042327; GO:0048662; GO:0050714; GO:0090501	GO:0005576; GO:0005578; GO:0005604; GO:0005605; GO:0005615; GO:0005634; GO:0030426; GO:0032311; GO:0043025	GO:0003676; GO:0003677; GO:0003723; GO:0003779; GO:0004518; GO:0004519; GO:0004540; GO:0005102; GO:0005507; GO:0008201; GO:0016787; GO:0016892; GO:0042277	TRUE	0.90689	-0.141	0	0.03812	0.9609	47.5	44.41	57.5	43.62	38.2	33.02	30.46	25.79	2.513	2.343	3.018	2.265	2.052	1.703	1.6	1.311
ENSMUSG00000036834	Plch1	ENSMUST00000159982; ENSMUST00000159374; ENSMUST00000160638; ENSMUST00000161052; ENSMUST00000084105; ENSMUST00000159676; ENSMUST00000059973; ENSMUST00000177143; ENSMUST00000162269; ENSMUST00000175947; ENSMUST00000048134; ENSMUST00000176861; ENSMUST00000159188	protein_coding	4570	0.463	GO:0006629; GO:0007165; GO:0016042; GO:0035556; GO:0048015	GO:0005737; GO:0005829; GO:0016020	GO:0004435; GO:0004871; GO:0005509; GO:0008081; GO:0016787; GO:0046872; GO:0050429	TRUE	0.895335	-0.1595	0	0.03819	0.9609	451.6	415.4	324.5	396.9	317.6	368.3	335.1	313.7	4.957	4.547	3.533	4.276	3.539	3.941	3.651	3.309
ENSMUSG00000030409	Dmpk	ENSMUST00000135839; ENSMUST00000126264; ENSMUST00000108474; ENSMUST00000122999; ENSMUST00000152050; ENSMUST00000148472; ENSMUST00000140742; ENSMUST00000143938; ENSMUST00000108473; ENSMUST00000128422; ENSMUST00000147215; ENSMUST00000148380; ENSMUST00000149188; ENSMUST00000032568; ENSMUST00000142725; ENSMUST00000132115; ENSMUST00000154199; ENSMUST00000137219	protein_coding	1440	0.607	GO:0002028; GO:0006468; GO:0006874; GO:0006998; GO:0008016; GO:0010657; GO:0010830; GO:0014722; GO:0014853; GO:0016310; GO:0050790; GO:0051823	GO:0005622; GO:0005634; GO:0005737; GO:0005739; GO:0005741; GO:0005783; GO:0005789; GO:0005829; GO:0005886; GO:0016020; GO:0016021; GO:0016529; GO:0031307; GO:0031965; GO:0033017	GO:0000166; GO:0004672; GO:0004674; GO:0005515; GO:0005524; GO:0016301; GO:0016740; GO:0016772; GO:0017020; GO:0046872	TRUE	1.10696	0.1466	0	0.03821	0.9609	407.4	465.3	453.8	492.9	502.2	537.3	520.3	531.8	14.19	16.17	15.68	16.85	17.76	18.25	17.99	17.8
ENSMUSG00000059423	Zfp933	ENSMUST00000105718; ENSMUST00000135798	protein_coding	2370	0.418	GO:0008150	GO:0005575	GO:0003674; GO:0046872	TRUE	1.10911	0.1494	0	0.03829	0.9609	461.3	528.2	554.5	558.3	544.6	618.6	617.7	653.2	9.763	11.15	11.64	11.6	11.7	12.76	12.98	13.29
ENSMUSG00000036030	Prtg	ENSMUST00000184274; ENSMUST00000055535	protein_coding	4830	0.507	GO:0007275	GO:0005615; GO:0016020; GO:0016021		TRUE	1.10451	0.1434	0	0.03829	0.9609	42.67	52.73	51.34	41.44	71.44	102.9	48.74	55.87	0.4431	0.5462	0.529	0.4224	0.7532	1.042	0.5024	0.5576
ENSMUSG00000061477	Rps7	ENSMUST00000074267	protein_coding	961	0.491	GO:0001843; GO:0006364; GO:0006412; GO:0030154; GO:0042274	GO:0005622; GO:0005634; GO:0005730; GO:0005737; GO:0005840; GO:0005856; GO:0022627; GO:0030529; GO:0030686; GO:0032040	GO:0003735	TRUE	1.10244	0.1407	0	0.03829	0.9609	2955	3355	3608	3205	3145	3968	3901	3916	154.2	174.7	186.8	164.2	166.6	201.9	202.1	196.4
ENSMUSG00000038418	Egr1	ENSMUST00000064795; ENSMUST00000165033	protein_coding	3760	0.554	GO:0000122; GO:0006351; GO:0006355; GO:0006366; GO:0007611; GO:0009749; GO:0010628; GO:0010942; GO:0030217; GO:0030509; GO:0032868; GO:0033233; GO:0035914; GO:0043066; GO:0043525; GO:0045893; GO:0045944; GO:0048169; GO:0070498; GO:0071310; GO:0071320; GO:0071371; GO:0071480; GO:0071504; GO:0071506; GO:0072110; GO:0072303; GO:0090090	GO:0005634; GO:0005737	GO:0000976; GO:0000977; GO:0000979; GO:0000982; GO:0001077; GO:0003676; GO:0003677; GO:0003690; GO:0003700; GO:0008134; GO:0035035; GO:0043565; GO:0044212; GO:0046872	TRUE	1.11311	0.1546	0	0.0383	0.9609	1950	2461	2517	2408	2639	2760	2765	4763	26.01	32.74	33.31	31.53	35.74	35.9	36.61	61.06
ENSMUSG00000022008	Gpalpp1	ENSMUST00000022585	protein_coding	5450	0.428	GO:0008150	GO:0005575	GO:0003674	TRUE	0.905885	-0.1426	0	0.03834	0.9609	931.5	929.7	789.6	905.1	865.8	731.6	757.9	755.3	8.572	8.535	7.21	8.176	8.089	6.564	6.924	6.68
ENSMUSG00000009739	Pou6f1	ENSMUST00000177505; ENSMUST00000073837; ENSMUST00000177202; ENSMUST00000177335; ENSMUST00000058274; ENSMUST00000176300; ENSMUST00000176271; ENSMUST00000176492; ENSMUST00000177247; ENSMUST00000176140	protein_coding	2940	0.573	GO:0006351; GO:0006355	GO:0005634	GO:0003677; GO:0003700; GO:0043565	TRUE	1.09384	0.1294	0	0.03852	0.9609	2385	2679	2707	2495	2626	2865	2805	3177	40.68	45.59	45.81	41.78	45.49	47.66	47.5	52.09
ENSMUSG00000021294	Kif26a	ENSMUST00000183816; ENSMUST00000128402	protein_coding	3670	0.627	GO:0001560; GO:0007018; GO:0009968; GO:0048484	GO:0005737; GO:0005856; GO:0005871; GO:0005874	GO:0000166; GO:0003777; GO:0005515; GO:0005524; GO:0008017; GO:0016887	TRUE	1.12054	0.1642	0	0.03852	0.9609	153	216.5	215.6	220.3	208.7	276.9	248.6	274	2.09	2.951	2.924	2.955	2.895	3.689	3.372	3.599
ENSMUSG00000009555	Cdk9	ENSMUST00000123170; ENSMUST00000155205; ENSMUST00000125058; ENSMUST00000009699; ENSMUST00000144210; ENSMUST00000154131; ENSMUST00000128265; ENSMUST00000130399; ENSMUST00000120105	protein_coding	1270	0.566	GO:0006281; GO:0006282; GO:0006351; GO:0006355; GO:0006468; GO:0006974; GO:0016310; GO:0031056; GO:0043111; GO:0071157; GO:0071345	GO:0005634; GO:0005737; GO:0008024; GO:0016605; GO:0043231	GO:0000166; GO:0003677; GO:0003682; GO:0004672; GO:0004674; GO:0004693; GO:0005515; GO:0005524; GO:0008353; GO:0016301; GO:0016740; GO:0016772; GO:0017069; GO:0044212	TRUE	1.08749	0.121	0	0.03854	0.9609	1390	1427	1469	1323	1509	1494	1601	1599	54.91	56.19	57.58	51.28	60.49	57.51	62.77	60.68
ENSMUSG00000050192	Eif5a2	ENSMUST00000060500	protein_coding	4990	0.385	GO:0006412; GO:0006414; GO:0006452; GO:0006810; GO:0008284; GO:0008612; GO:0015031; GO:0045901; GO:0045905; GO:0051028	GO:0005634; GO:0005643; GO:0005737; GO:0005783; GO:0016020	GO:0003723; GO:0003746; GO:0043022	TRUE	0.899129	-0.1534	0	0.03862	0.9609	1979	1430	1459	1834	1506	1560	1326	1339	19.89	14.34	14.55	18.1	15.37	15.29	13.23	12.93
ENSMUSG00000001082	Mfsd10	ENSMUST00000137506; ENSMUST00000128670; ENSMUST00000126257; ENSMUST00000155577; ENSMUST00000151247; ENSMUST00000114331; ENSMUST00000114329; ENSMUST00000136010; ENSMUST00000001109; ENSMUST00000137744; ENSMUST00000149657; ENSMUST00000124668; ENSMUST00000134156; ENSMUST00000130347; ENSMUST00000148270; ENSMUST00000138212; ENSMUST00000137150	protein_coding	965	0.594	GO:0006810; GO:0006915; GO:0055085	GO:0016020; GO:0016021	GO:0005215	TRUE	1.11682	0.1594	0	0.03866	0.9609	355.8	391.3	491.8	431.8	561.6	470	523.9	435.1	18.49	20.29	25.36	22.03	29.64	23.81	27.03	21.74
ENSMUSG00000090077	Lime1	ENSMUST00000184328; ENSMUST00000140943; ENSMUST00000126611; ENSMUST00000126733; ENSMUST00000048077; ENSMUST00000126862; ENSMUST00000108804	protein_coding	888	0.57	GO:0002376; GO:0006357; GO:0014066; GO:0042345; GO:0043122; GO:0043405; GO:0050852; GO:0050853; GO:0051279	GO:0005615; GO:0005886; GO:0016020; GO:0016021; GO:0019815	GO:0005515; GO:0019901	TRUE	1.09832	0.1353	0	0.0387	0.9609	1504	1621	1783	1462	1901	1691	1697	1884	84.94	91.31	99.89	81.07	109	93.1	95.17	102.3
ENSMUSG00000013089	Etv5	ENSMUST00000168774; ENSMUST00000079601; ENSMUST00000165506; ENSMUST00000170393; ENSMUST00000170803	protein_coding	1800	0.533	GO:0006355; GO:0007274; GO:0007626; GO:0034599; GO:0045666; GO:0045893; GO:0048133; GO:0050807; GO:0060252; GO:0060762; GO:0071340	GO:0005634	GO:0003677; GO:0003700; GO:0043565; GO:0044212	TRUE	1.10849	0.1486	0	0.0388	0.9609	1439	1431	1470	1421	1546	1368	1770	1976	40.11	39.78	40.65	38.86	43.74	37.16	48.97	52.91
ENSMUSG00000032698	Lmo2	ENSMUST00000156813; ENSMUST00000111140; ENSMUST00000123437; ENSMUST00000111139; ENSMUST00000133210; ENSMUST00000163256; ENSMUST00000138815; ENSMUST00000111143; ENSMUST00000170926	protein_coding	1140	0.563	GO:0035162; GO:0042789; GO:0045647; GO:0045944; GO:0097067	GO:0005634; GO:0005667; GO:0043234	GO:0000977; GO:0000981; GO:0001102; GO:0001190; GO:0001228; GO:0003677; GO:0003682; GO:0005515; GO:0008270; GO:0043425; GO:0046872; GO:0048037; GO:0070888	TRUE	0.898693	-0.1541	0	0.03884	0.9609	356.6	348.8	357.3	331.5	275.1	311.2	280.2	325.5	15.69	15.31	15.6	14.32	12.29	13.35	12.24	13.77
ENSMUSG00000036057	Ptpn23	ENSMUST00000040021	protein_coding	5340	0.583	GO:0006470; GO:0006810; GO:0015031; GO:0016311; GO:0030030; GO:0043162; GO:0060271	GO:0005634; GO:0005737; GO:0005768; GO:0005769; GO:0005856; GO:0005929; GO:0031410; GO:0036064; GO:0042995; GO:0070062	GO:0004721; GO:0004725; GO:0016787; GO:0016791	TRUE	1.09308	0.1284	0	0.03887	0.9609	1484	1531	1695	1740	1895	1736	1742	1815	13.94	14.34	15.8	16.05	18.07	15.9	16.25	16.38
ENSMUSG00000026163	Sphkap	ENSMUST00000160237; ENSMUST00000160567; ENSMUST00000160953; ENSMUST00000053075; ENSMUST00000159078	protein_coding	4170	0.481	GO:0008150	GO:0005737; GO:0005739; GO:0030018	GO:0051018	TRUE	0.903941	-0.1457	0	0.03907	0.9609	5194	4805	4801	4713	4994	3554	3842	4587	62.48	57.65	57.3	55.64	60.98	41.68	45.87	53.02
ENSMUSG00000029754	Dlx6	ENSMUST00000160937; ENSMUST00000171311; ENSMUST00000031768; ENSMUST00000172943	protein_coding	1070	0.526	GO:0006355; GO:0007275; GO:0030326; GO:0030855; GO:0042472; GO:0048646; GO:0050679; GO:0060021; GO:0060322	GO:0005634	GO:0000976; GO:0003677; GO:0003700; GO:0043565	TRUE	0.89298	-0.1633	0	0.0391	0.9609	197.2	280.3	184.8	214.8	148.5	196.9	148.6	195.5	9.246	13.11	8.596	9.884	7.069	8.997	6.917	8.809
ENSMUSG00000028518	Prkaa2	ENSMUST00000030243	protein_coding	7970	0.407	GO:0006351; GO:0006355; GO:0006468; GO:0006629; GO:0006631; GO:0006633; GO:0006694; GO:0006695; GO:0006914; GO:0006950; GO:0008202; GO:0008203; GO:0008610; GO:0010508; GO:0014823; GO:0016055; GO:0016126; GO:0016310; GO:0016568; GO:0019216; GO:0031000; GO:0031669; GO:0032007; GO:0035404; GO:0042149; GO:0042593; GO:0042752; GO:0043066; GO:0045821; GO:0048511; GO:0051291; GO:0055089; GO:2000505	GO:0005634; GO:0005737; GO:0016324; GO:0031588; GO:0043234	GO:0000166; GO:0003682; GO:0004672; GO:0004674; GO:0004679; GO:0005515; GO:0005524; GO:0016301; GO:0016740; GO:0016772; GO:0030674; GO:0035174; GO:0046872; GO:0047322; GO:0050405	TRUE	0.902063	-0.1487	0	0.03911	0.9609	838.9	816.9	729	741.6	739.9	640.2	581.2	738.1	5.279	5.128	4.552	4.58	4.727	3.928	3.631	4.464
ENSMUSG00000024993	Fam45a	ENSMUST00000147049; ENSMUST00000119633; ENSMUST00000136146; ENSMUST00000025957; ENSMUST00000148577; ENSMUST00000128357; ENSMUST00000142375	protein_coding	1550	0.425	GO:0008150	GO:0005575	GO:0003674	TRUE	0.912376	-0.1323	0	0.03922	0.9609	987.8	999.1	957	940	889.1	906.9	888.2	777.9	31.96	32.25	30.72	29.86	29.21	28.61	28.53	24.19
ENSMUSG00000033585	Ndn	ENSMUST00000038775	protein_coding	1650	0.546	GO:0001558; GO:0001764; GO:0003016; GO:0006351; GO:0006355; GO:0006874; GO:0007409; GO:0007413; GO:0007417; GO:0007585; GO:0008347; GO:0009791; GO:0019233; GO:0040008; GO:0048011; GO:0048666; GO:0048675; GO:0048871; GO:0071514	GO:0005634; GO:0005737; GO:0005813; GO:0005829; GO:0042995	GO:0003677; GO:0005515; GO:0043015	TRUE	1.11651	0.159	0	0.03932	0.9609	5111	3223	4509	3553	4494	5105	5638	4372	155.4	97.73	136	106	138.7	151.3	170.1	127.7
ENSMUSG00000021432	Slc35b3	ENSMUST00000021870; ENSMUST00000167513	protein_coding	2020	0.449	GO:0006810; GO:0055085	GO:0005739; GO:0005794; GO:0016020; GO:0016021		TRUE	1.11946	0.1628	0	0.03933	0.9609	166.6	202.6	236.2	226.8	276.6	245.1	268.1	227.8	4.138	5.018	5.818	5.528	6.972	5.934	6.608	5.435
ENSMUSG00000022827	Rabl3	ENSMUST00000128036; ENSMUST00000140799; ENSMUST00000023524; ENSMUST00000130028	protein_coding	2240	0.42	GO:0007264; GO:0008150	GO:0005575	GO:0000166; GO:0003674; GO:0005525	TRUE	0.89298	-0.1633	0	0.03943	0.9609	204.5	175.8	190	187.6	148.5	186.7	141.3	136.4	4.579	3.926	4.22	4.122	3.377	4.076	3.142	2.936
ENSMUSG00000034488	Edil3	ENSMUST00000137921; ENSMUST00000153974; ENSMUST00000134241; ENSMUST00000133761; ENSMUST00000081769; ENSMUST00000140625; ENSMUST00000043111; ENSMUST00000118731	protein_coding	3030	0.422	GO:0007155; GO:0007275; GO:0010811	GO:0005576; GO:0070062	GO:0005509; GO:0046872	TRUE	0.903189	-0.1469	0	0.03944	0.9609	3202	2663	2289	2752	2587	2451	2308	2121	53	43.98	37.59	44.72	43.47	39.56	37.92	33.74
ENSMUSG00000041498	Kif14	ENSMUST00000047817	protein_coding	8770	0.464	GO:0030155; GO:0030334; GO:0032487; GO:0033624; GO:0034446; GO:0045184	GO:0005874	GO:0000166; GO:0005524; GO:0030165	TRUE	0.93815	-0.09211	-0.07746	0.03954	0.9609	16.1	11.1	15.4	17.45	5.659	6.351	8.529	7.521	0.09209	0.06333	0.0874	0.09794	0.03286	0.03541	0.04842	0.04134
ENSMUSG00000025150	Cbr2	ENSMUST00000154479; ENSMUST00000026148; ENSMUST00000154565; ENSMUST00000149450	protein_coding	680	0.575	GO:0006116; GO:0008152; GO:0051262; GO:0055114	GO:0005739	GO:0004090; GO:0005515; GO:0016491; GO:0043621	TRUE	1.09104	0.1257	0.2079	0.03955	0.9609	93.39	46.26	34.91	31.63	91.24	77.48	49.96	118.2	6.888	3.403	2.555	2.289	6.833	5.572	3.658	8.378
ENSMUSG00000001173	Ocrl	ENSMUST00000001202; ENSMUST00000146486; ENSMUST00000142719; ENSMUST00000115013; ENSMUST00000144664; ENSMUST00000154732; ENSMUST00000115020	protein_coding	2670	0.45	GO:0001701; GO:0007165; GO:0030030; GO:0032314; GO:0032855; GO:0042384; GO:0046856	GO:0001750; GO:0005622; GO:0005634; GO:0005737; GO:0005768; GO:0005769; GO:0005794; GO:0005802; GO:0005886; GO:0005905; GO:0005929; GO:0016020; GO:0030136; GO:0031410; GO:0042995	GO:0004439; GO:0016787; GO:0030675; GO:0048365	TRUE	0.917195	-0.1247	0	0.03956	0.9609	1683	1638	1609	1806	1617	1468	1427	1544	31.62	30.7	29.99	33.3	30.84	26.89	26.61	27.87
ENSMUSG00000060780	Lrrtm1	ENSMUST00000159616; ENSMUST00000020400; ENSMUST00000161811; ENSMUST00000161677	protein_coding	2200	0.569	GO:0007626; GO:0035418; GO:0035640; GO:0050808	GO:0005783; GO:0005886; GO:0016020; GO:0016021; GO:0030054; GO:0030424; GO:0030426; GO:0045202; GO:0045211; GO:0060076	GO:0003674	TRUE	1.11049	0.1512	0	0.03965	0.9609	704.4	638.3	661.3	797.2	753.3	885.3	910.2	716.6	16.06	14.52	14.96	17.84	17.44	19.68	20.6	15.7
ENSMUSG00000036501	Fam13b	ENSMUST00000040506	protein_coding	3340	0.464	GO:0007165	GO:0005622	GO:0003674; GO:0005096	TRUE	0.908589	-0.1383	0	0.03972	0.9609	1390	1324	1273	1510	1292	1254	1056	1242	20.87	19.83	18.97	22.26	19.7	18.35	15.75	17.93
ENSMUSG00000031378	Abcd1	ENSMUST00000114461; ENSMUST00000002084	protein_coding	2990	0.561	GO:0006200; GO:0006635; GO:0006810; GO:0007031; GO:0015910; GO:0042758; GO:0042760; GO:0055085	GO:0005737; GO:0005739; GO:0005777; GO:0005778; GO:0005779; GO:0016020; GO:0016021; GO:0048471	GO:0000166; GO:0005325; GO:0005515; GO:0005524; GO:0016887; GO:0017111; GO:0019899; GO:0042626; GO:0042802; GO:0042803	TRUE	1.10872	0.1489	0	0.03974	0.9609	347	338.6	358.4	401.3	424.4	411.5	408.2	425.5	5.821	5.665	5.964	6.607	7.228	6.731	6.797	6.859
ENSMUSG00000040472	Rabggta	ENSMUST00000062861; ENSMUST00000169237; ENSMUST00000163889	protein_coding	2280	0.57	GO:0018342; GO:0018344	GO:0005968	GO:0004659; GO:0004663; GO:0008270; GO:0008318; GO:0016740; GO:0017137	TRUE	1.09619	0.1325	0	0.03985	0.9609	664.2	704	757.8	728.5	785.1	791.3	815.1	812.2	14.61	15.45	16.54	15.73	17.54	16.97	17.8	17.17
ENSMUSG00000039789	Zfp597	ENSMUST00000119599; ENSMUST00000138857; ENSMUST00000130254; ENSMUST00000090522; ENSMUST00000175990	protein_coding	2030	0.436	GO:0008150	GO:0005575	GO:0003674; GO:0046872	TRUE	0.89888	-0.1538	0	0.03992	0.9609	487.9	488.5	435.4	520.2	459	396.3	349.7	435.1	12.05	12.04	10.67	12.61	11.52	9.546	8.577	10.33
ENSMUSG00000015363	Trabd	ENSMUST00000163696; ENSMUST00000081702; ENSMUST00000170754; ENSMUST00000165690; ENSMUST00000168863; ENSMUST00000169870; ENSMUST00000169891	protein_coding	2030	0.578	GO:0008150	GO:0005575	GO:0003674	TRUE	1.10949	0.1499	0	0.03993	0.9609	450.8	442.2	531.9	526.7	594.9	528.4	527.6	607	11.14	10.9	13.04	12.77	14.92	12.73	12.94	14.41
ENSMUSG00000041193	Pla2g5	ENSMUST00000102511; ENSMUST00000102513; ENSMUST00000102512; ENSMUST00000140100; ENSMUST00000136393; ENSMUST00000154844; ENSMUST00000140117; ENSMUST00000127183; ENSMUST00000030524	protein_coding	995	0.541	GO:0006629; GO:0006644; GO:0006663; GO:0016042; GO:0019370; GO:0050482	GO:0005576; GO:0005794; GO:0005886; GO:0009986; GO:0016020; GO:0048471	GO:0004623; GO:0005102; GO:0005509; GO:0008201; GO:0016787; GO:0046872; GO:0047498	TRUE	1.10719	0.1469	0	0.04001	0.9612	53.94	66.61	44.15	45.8	54.46	96.53	71.89	82.73	2.719	3.349	2.208	2.266	2.787	4.744	3.597	4.008
ENSMUSG00000027519	Rab22a	ENSMUST00000029024; ENSMUST00000142820; ENSMUST00000109110	protein_coding	5020	0.51	GO:0006184; GO:0006810; GO:0006897; GO:0007264; GO:0015031	GO:0005768; GO:0005769; GO:0005886; GO:0015629; GO:0016020; GO:0031410; GO:0042995; GO:0045335; GO:0070062	GO:0000166; GO:0003924; GO:0005515; GO:0005525; GO:0019003	TRUE	0.914148	-0.1295	0	0.04031	0.9649	1436	1461	1448	1580	1301	1337	1205	1453	14.35	14.56	14.35	15.5	13.19	13.03	11.95	13.95
ENSMUSG00000028860	Sytl1	ENSMUST00000154911; ENSMUST00000142039; ENSMUST00000030674; ENSMUST00000105908	protein_coding	1630	0.601	GO:0006886; GO:0006887; GO:0016192	GO:0005886; GO:0016020; GO:0019897; GO:0042470	GO:0005515; GO:0017137; GO:0042043	TRUE	1.06952	0.09697	0.1363	0.04033	0.9649	12.08	21.28	14.38	5.453	30.41	15.24	17.06	44.05	0.3716	0.6531	0.4389	0.1647	0.9502	0.4573	0.5211	1.303
ENSMUSG00000029213	Commd8	ENSMUST00000013693	protein_coding	3460	0.424	GO:0008150	GO:0005575	GO:0003674	TRUE	0.913451	-0.1306	0	0.04036	0.9649	963.7	1079	1062	1019	909.6	856.1	938.2	974.5	13.97	15.6	15.27	14.49	13.39	12.1	13.5	13.58
ENSMUSG00000001018	Snapin	ENSMUST00000184877; ENSMUST00000107352; ENSMUST00000149884; ENSMUST00000107351; ENSMUST00000185005	protein_coding	1560	0.459	GO:0006886; GO:0006887; GO:0007268; GO:0008089; GO:0016079; GO:0016188; GO:0031175; GO:0031629; GO:0048490; GO:0072553	GO:0005622; GO:0005623; GO:0005730; GO:0005737; GO:0005794; GO:0005829; GO:0016020; GO:0030054; GO:0031083; GO:0031410; GO:0043005; GO:0045202; GO:0048471	GO:0000149; GO:0005515	TRUE	0.920188	-0.12	0	0.04056	0.9649	1309	1299	1404	1363	1248	1218	1237	1160	42.09	41.65	44.78	43.02	40.73	38.18	39.47	35.85
ENSMUSG00000078117	Gm16485	ENSMUST00000104915	protein_coding	3980	0.4	GO:0008150	GO:0005575	GO:0003674	TRUE	0.894343	-0.1611	0	0.04059	0.9649	218.2	234.1	274.2	265	187.4	185.4	207.1	233.1	2.749	2.942	3.428	3.278	2.398	2.278	2.591	2.824
ENSMUSG00000024975	Pdcd4	ENSMUST00000025931; ENSMUST00000074371; ENSMUST00000165617	protein_coding	2180	0.44	GO:0006915; GO:0007569; GO:0045892	GO:0005634; GO:0005737; GO:0005829	GO:0003723; GO:0005515	TRUE	0.915988	-0.1266	0	0.04059	0.9649	1586	1679	1649	1450	1342	1416	1451	1510	36.49	38.53	37.64	32.75	31.36	31.77	33.15	33.38
ENSMUSG00000039632	Ccdc151	ENSMUST00000044926; ENSMUST00000115336	protein_coding	2200	0.549	GO:0008150	GO:0005575	GO:0003674	TRUE	1.1176	0.1604	0	0.04076	0.9649	82.92	113.8	95.49	88.33	107.5	128.3	145	117.1	1.89	2.588	2.16	1.977	2.489	2.851	3.282	2.566
ENSMUSG00000035355	Kcnh4	ENSMUST00000107363; ENSMUST00000107361	protein_coding	3850	0.596	GO:0006810; GO:0006811; GO:0034765; GO:0042391; GO:0071805	GO:0005887; GO:0016020; GO:0016021	GO:0005249	TRUE	1.11806	0.161	0	0.04082	0.9649	200.5	272	279.3	254.1	273.7	336.6	280.2	336.3	2.612	3.534	3.61	3.249	3.621	4.275	3.624	4.21
ENSMUSG00000032028	Nxpe2	ENSMUST00000135457; ENSMUST00000149185; ENSMUST00000034527; ENSMUST00000142667; ENSMUST00000137976	protein_coding	1400	0.452	GO:0008150	GO:0005575; GO:0016020; GO:0016021	GO:0003674	TRUE	0.953272	-0.06904	-0.2803	0.0409	0.9649	9.661	9.251	8.214	14.18	4.951	6.351	0	2.149	0.3461	0.3306	0.292	0.4985	0.1801	0.2218	0	0.07399
ENSMUSG00000001021	S100a3	ENSMUST00000001047	protein_coding	712	0.551		GO:0005730; GO:0005737	GO:0005509; GO:0008270; GO:0046872	TRUE	1.06524	0.09118	0	0.04091	0.9649	8.051	7.401	10.27	4.362	10.61	20.32	19.49	15.04	0.5671	0.52	0.7177	0.3016	0.7588	1.396	1.363	1.018
ENSMUSG00000029076	Sdf4	ENSMUST00000124872; ENSMUST00000149971; ENSMUST00000105579; ENSMUST00000105578; ENSMUST00000097734; ENSMUST00000050078	protein_coding	1760	0.521	GO:0009650; GO:0017156; GO:0021549; GO:0045471; GO:0070625	GO:0005737; GO:0005770; GO:0005794; GO:0005796; GO:0005886; GO:0070062	GO:0005509; GO:0042802; GO:0046872	TRUE	0.931095	-0.103	0	0.04092	0.9649	5334	4992	4979	5123	4611	4573	4815	4852	152	141.9	140.8	143.3	133.4	127	136.2	132.9
ENSMUSG00000045414	1190002N15Rik	ENSMUST00000113028	protein_coding	3950	0.448	GO:0014066; GO:0048199; GO:0060038	GO:0000139; GO:0005576; GO:0005615; GO:0005794; GO:0030126; GO:0030137; GO:0031410	GO:0003674	TRUE	0.896888	-0.157	0	0.04092	0.9649	1392	1281	1345	1159	1399	1006	872.4	1066	17.67	16.23	16.95	14.45	18.04	12.45	11	13.01
ENSMUSG00000027951	Adar	ENSMUST00000131030; ENSMUST00000098924; ENSMUST00000118341; ENSMUST00000029563; ENSMUST00000150637; ENSMUST00000123691; ENSMUST00000121094; ENSMUST00000107405	protein_coding	2750	0.542	GO:0001701; GO:0002376; GO:0006351; GO:0006355; GO:0006382; GO:0006396; GO:0006397; GO:0006606; GO:0006611; GO:0009615; GO:0016553; GO:0031047; GO:0035455; GO:0043066; GO:0044387; GO:0045070; GO:0045071; GO:0045087; GO:0051607	GO:0005634; GO:0005730; GO:0005737; GO:0044530	GO:0003677; GO:0003692; GO:0003723; GO:0003725; GO:0003726; GO:0004000; GO:0005515; GO:0016787; GO:0046872	TRUE	1.0847	0.1173	0	0.04101	0.9654	3492	3406	3082	3511	3772	3819	3803	3462	63.68	61.97	55.78	62.86	69.85	67.92	68.85	60.68
ENSMUSG00000021277	Traf3	ENSMUST00000117269; ENSMUST00000060274; ENSMUST00000021706; ENSMUST00000143395; ENSMUST00000139162	protein_coding	4660	0.539	GO:0001817; GO:0002224; GO:0002376; GO:0006915; GO:0007165; GO:0008063; GO:0016567; GO:0030162; GO:0032088; GO:0032648; GO:0033209; GO:0042981; GO:0045087; GO:0050688	GO:0005737; GO:0005768; GO:0009898; GO:0035631	GO:0004842; GO:0005515; GO:0008270; GO:0016874; GO:0019901; GO:0031625; GO:0031996; GO:0046872	TRUE	1.1016	0.1396	0	0.04109	0.9659	1785	1822	1748	2015	2123	1879	1935	2437	19.21	19.57	18.66	21.29	23.2	19.71	20.67	25.21
ENSMUSG00000027828	Ssr3	ENSMUST00000029414; ENSMUST00000139785; ENSMUST00000119896	protein_coding	1720	0.396	GO:0006613	GO:0005783; GO:0005784; GO:0016020; GO:0016021; GO:0030176		TRUE	0.930643	-0.1037	0	0.04124	0.9665	3566	3453	3301	3407	3204	3220	3096	3137	104	100.4	95.51	97.51	94.86	91.54	89.63	87.92
ENSMUSG00000030691	Fchsd2	ENSMUST00000151693; ENSMUST00000142727; ENSMUST00000098250; ENSMUST00000137196; ENSMUST00000145802; ENSMUST00000032931; ENSMUST00000130426	protein_coding	2340	0.432	GO:0008150	GO:0005575	GO:0003674	TRUE	0.901063	-0.1503	0	0.0413	0.9665	1128	989.9	867.6	1128	930.8	900.5	746.9	953	24.18	21.16	18.45	23.72	20.26	18.82	15.89	19.63
ENSMUSG00000031548	Sfrp1	ENSMUST00000033952	protein_coding	4370	0.508	GO:0001756; GO:0001843; GO:0001944; GO:0002244; GO:0006357; GO:0007165; GO:0007275; GO:0007420; GO:0008152; GO:0008284; GO:0008285; GO:0008584; GO:0008585; GO:0009950; GO:0009952; GO:0010564; GO:0010629; GO:0010719; GO:0014034; GO:0014070; GO:0016055; GO:0021915; GO:0030036; GO:0030097; GO:0030154; GO:0030177; GO:0030178; GO:0030278; GO:0030279; GO:0030307; GO:0030308; GO:0030336; GO:0030514; GO:…	GO:0005576; GO:0005578; GO:0005615; GO:0005622; GO:0005737; GO:0005829; GO:0005886; GO:0009986; GO:0031012; GO:0070062	GO:0004197; GO:0005109; GO:0008144; GO:0008201; GO:0017147; GO:0030165; GO:0042802; GO:0042813	TRUE	0.894901	-0.1602	0	0.04137	0.9665	317.2	279.4	191	226.8	253.2	162.6	196.2	167.6	3.641	3.198	2.175	2.555	2.951	1.819	2.235	1.849
ENSMUSG00000032410	Xrn1	ENSMUST00000034981	protein_coding	5500	0.426	GO:0000723; GO:0000956; GO:0006396; GO:0007126; GO:0007569; GO:0016075; GO:0071028; GO:0071044; GO:0090503	GO:0000932; GO:0005622; GO:0005737	GO:0003676; GO:0003677; GO:0003723; GO:0004518; GO:0004527; GO:0004534; GO:0008409; GO:0016787	TRUE	0.924727	-0.1129	-0.187	0.04137	0.9665	246.4	169.3	115	253	169.8	111.8	59.7	104.2	2.247	1.54	1.041	2.265	1.572	0.9938	0.5405	0.9134
ENSMUSG00000042401	Crtac1	ENSMUST00000048630	protein_coding	2620	0.56	GO:0008150	GO:0005575; GO:0005576; GO:0005578	GO:0005509	TRUE	1.11659	0.1591	0	0.04153	0.9671	874.3	819.6	750.6	774.3	894	914.5	1302	774.6	16.74	15.65	14.26	14.55	17.38	17.07	24.75	14.25
ENSMUSG00000031347	Cetn2	ENSMUST00000114550; ENSMUST00000033713; ENSMUST00000152200; ENSMUST00000114551	protein_coding	1010	0.431	GO:0006281; GO:0006289; GO:0006974; GO:0007049; GO:0007067; GO:0007099; GO:0032465; GO:0051301	GO:0005622; GO:0005634; GO:0005737; GO:0005813; GO:0005814; GO:0005856; GO:0005929; GO:0032391; GO:0036064; GO:0071942	GO:0003676; GO:0005509; GO:0005524; GO:0008017; GO:0008026; GO:0031683; GO:0032795; GO:0046872	TRUE	0.908211	-0.1389	0	0.04153	0.9671	627.1	692.9	737.2	675	589.2	566.5	614.1	633.9	31.14	34.32	36.32	32.9	29.71	27.43	30.27	30.25
ENSMUSG00000001380	Hars	ENSMUST00000001416	protein_coding	1990	0.505	GO:0006412; GO:0006418; GO:0006427	GO:0005737	GO:0000166; GO:0004812; GO:0004821; GO:0005524; GO:0016874	TRUE	0.917385	-0.1244	0	0.04166	0.9688	1616	1686	1787	1570	1493	1383	1558	1557	40.72	42.37	44.68	38.85	38.21	33.99	38.99	37.71
ENSMUSG00000064202	4430402I18Rik	ENSMUST00000162110; ENSMUST00000161813; ENSMUST00000025872; ENSMUST00000159655; ENSMUST00000160542; ENSMUST00000164777; ENSMUST00000175647	protein_coding	1210	0.485	GO:0008150	GO:0005575	GO:0003674	TRUE	0.897323	-0.1563	0	0.04182	0.9695	80.51	103.6	87.28	94.88	60.12	82.56	67.01	65.54	3.337	4.284	3.589	3.86	2.53	3.337	2.758	2.611
ENSMUSG00000034810	Scn7a	ENSMUST00000042792	protein_coding	7340	0.402	GO:0006810; GO:0006811; GO:0006814; GO:0034765; GO:0035725; GO:0055078	GO:0005886; GO:0016020; GO:0016021; GO:0097386	GO:0005244; GO:0005272; GO:0005515	TRUE	0.899254	-0.1532	0	0.04187	0.9695	110.3	77.71	77.01	100.3	70.02	50.81	71.89	74.13	0.7537	0.5297	0.5221	0.6729	0.4858	0.3385	0.4877	0.4869
ENSMUSG00000047648	Fbxo30	ENSMUST00000129456; ENSMUST00000070300	protein_coding	3780	0.413	GO:0008150; GO:0016567	GO:0005575	GO:0004842; GO:0008270; GO:0046872	TRUE	0.894901	-0.1602	0	0.04188	0.9695	309.1	260	246.4	255.2	220.7	237.5	177.9	243.9	4.102	3.441	3.244	3.323	2.973	3.073	2.343	3.11
ENSMUSG00000046312	AI464131	ENSMUST00000054920; ENSMUST00000149596	protein_coding	2450	0.544	GO:0005975; GO:0008152; GO:0043568; GO:0048741; GO:0051897	GO:0016020; GO:0016021; GO:0031965	GO:0003824; GO:0004553; GO:0005515; GO:0016787; GO:0016798	TRUE	1.1032	0.1417	0	0.04202	0.9699	923.4	754	896.4	904	895.5	1082	1026	975.6	18.9	15.4	18.21	18.17	18.61	21.6	20.85	19.19
ENSMUSG00000052137	Rbm12b2	ENSMUST00000095143; ENSMUST00000063839	protein_coding	3240	0.421	GO:0008150	GO:0005575	GO:0000166; GO:0003676; GO:0003723	TRUE	1.1169	0.1595	0	0.04203	0.9699	306.7	280.3	376.8	266.1	350.8	391.2	322.9	426.5	4.748	4.328	5.788	4.043	5.514	5.904	4.962	6.346
ENSMUSG00000028443	Nudt2	ENSMUST00000030154	protein_coding	845	0.471	GO:0006915	GO:0005739	GO:0000166; GO:0004081; GO:0005525; GO:0008796; GO:0016787	TRUE	0.897013	-0.1568	0	0.0421	0.9701	322	295.1	322.4	285.7	234.1	236.2	259.5	299.8	19.11	17.47	18.99	16.65	14.11	13.67	15.29	17.1
ENSMUSG00000024799	Tm7sf2	ENSMUST00000162721; ENSMUST00000160354; ENSMUST00000162810; ENSMUST00000113543; ENSMUST00000160028; ENSMUST00000159836; ENSMUST00000160417; ENSMUST00000161718; ENSMUST00000162549; ENSMUST00000162575; ENSMUST00000161528; ENSMUST00000025713; ENSMUST00000161090; ENSMUST00000159084	protein_coding	980	0.566	GO:0006629; GO:0006694; GO:0006695; GO:0008202; GO:0008203; GO:0016126; GO:0055114	GO:0005783; GO:0016020; GO:0016021; GO:0043231; GO:0043235	GO:0016491; GO:0016628; GO:0050613	TRUE	1.10588	0.1452	0	0.04222	0.9713	524.9	534.7	620.2	585.6	662.8	593.2	726.2	621	26.86	27.3	31.49	29.42	34.44	29.6	36.9	30.55
ENSMUSG00000038068	Rnf144b	ENSMUST00000068891; ENSMUST00000110111	protein_coding	4560	0.477	GO:0006915; GO:0042787	GO:0005737; GO:0005739; GO:0016020; GO:0016021; GO:0031966	GO:0004842; GO:0008270; GO:0016874; GO:0046872	TRUE	0.906953	-0.1409	0	0.04233	0.9713	537	525.5	526.7	479.8	441.4	481.4	447.2	448	5.906	5.765	5.748	5.18	4.929	5.162	4.883	4.736
ENSMUSG00000024924	Vldlr	ENSMUST00000025866; ENSMUST00000165761; ENSMUST00000167487; ENSMUST00000164746; ENSMUST00000163729; ENSMUST00000172302; ENSMUST00000047645; ENSMUST00000164509	protein_coding	3120	0.515	GO:0000122; GO:0006629; GO:0006810; GO:0006869; GO:0006897; GO:0006898; GO:0008202; GO:0008203; GO:0034436; GO:0034447; GO:0038026; GO:0045860; GO:0071456; GO:1900006	GO:0005615; GO:0005634; GO:0005905; GO:0009986; GO:0016020; GO:0016021; GO:0034361; GO:0043235; GO:0045177; GO:0048471	GO:0001948; GO:0005509; GO:0005515; GO:0030229; GO:0034185; GO:0034189; GO:0034437; GO:0038025; GO:0048306	TRUE	0.911744	-0.1333	0	0.04268	0.9713	2026	1915	1914	2035	2025	1710	1578	1685	32.56	30.71	30.53	32.11	33.05	26.8	25.18	26.03
ENSMUSG00000074483	Bglap	ENSMUST00000076048; ENSMUST00000128732	protein_coding	396	0.562	GO:0030500; GO:0031214	GO:0005576; GO:0005737	GO:0005509; GO:0046872	TRUE	1.04124	0.0583	0.6159	0.04274	0.9713	1.61	7.401	4.107	0	19.1	7.621	1.218	21.49	0.2039	0.935	0.5161	0	2.456	0.9411	0.1532	2.616
ENSMUSG00000003418	St8sia6	ENSMUST00000003509; ENSMUST00000150781	protein_coding	4090	0.441	GO:0001574; GO:0006486; GO:0006493; GO:0009100; GO:0009247; GO:0009311; GO:0016051	GO:0005794; GO:0016020; GO:0016021; GO:0030173	GO:0008373; GO:0016740; GO:0016757	TRUE	0.901625	-0.1494	0	0.04279	0.9713	112.7	90.66	72.9	106.9	71.44	91.45	47.52	65.54	1.382	1.109	0.887	1.286	0.8895	1.093	0.5785	0.7724
ENSMUSG00000031284	Pak3	ENSMUST00000126592; ENSMUST00000155215; ENSMUST00000112868; ENSMUST00000112865; ENSMUST00000033640; ENSMUST00000134402; ENSMUST00000156449; ENSMUST00000112863; ENSMUST00000172330; ENSMUST00000112864	protein_coding	5360	0.44	GO:0000165; GO:0000187; GO:0006468; GO:0006950; GO:0007275; GO:0007409; GO:0008152; GO:0010975; GO:0016310; GO:0016358; GO:0023014; GO:0030036; GO:0030833; GO:0035556; GO:0043525; GO:0061003; GO:2000573	GO:0005737; GO:0005768	GO:0000166; GO:0003824; GO:0004672; GO:0004674; GO:0004702; GO:0004708; GO:0005515; GO:0005524; GO:0016301; GO:0016740; GO:0016772; GO:0017048; GO:0017124; GO:0046872; GO:0051020	TRUE	0.908463	-0.1385	0	0.0428	0.9713	2154	1981	1797	2392	1829	1919	1889	1692	20.16	18.49	16.68	21.96	17.38	17.51	17.54	15.22
ENSMUSG00000048004	Tmem196	ENSMUST00000058644; ENSMUST00000184069; ENSMUST00000183694; ENSMUST00000184209; ENSMUST00000184820	protein_coding	931	0.465	GO:0008150	GO:0005575	GO:0003674	TRUE	0.896391	-0.1578	0	0.04291	0.9713	169.1	137.8	124.2	114.5	117.4	115.6	79.2	104.2	9.108	7.407	6.641	6.055	6.422	6.071	4.236	5.396
ENSMUSG00000001909	Trmt1	ENSMUST00000177084; ENSMUST00000001974; ENSMUST00000127915; ENSMUST00000138300; ENSMUST00000128022; ENSMUST00000143427; ENSMUST00000175784; ENSMUST00000128537; ENSMUST00000177364; ENSMUST00000148118; ENSMUST00000176053; ENSMUST00000177531; ENSMUST00000109767; ENSMUST00000137953; ENSMUST00000152301; ENSMUST00000175704; ENSMUST00000175767; ENSMUST00000136423; ENSMUST00000176914; ENSMUST00000175870;…	protein_coding	1010	0.565	GO:0008033; GO:0008150; GO:0032259	GO:0005575	GO:0000049; GO:0003723; GO:0004809; GO:0008168; GO:0016740; GO:0046872	TRUE	1.0984	0.1354	0	0.04292	0.9713	1141	1216	1430	1218	1368	1537	1373	1376	56.65	60.21	70.47	59.37	68.97	74.41	67.7	65.69
ENSMUSG00000006219	Fblim1	ENSMUST00000129602; ENSMUST00000006381; ENSMUST00000127455; ENSMUST00000141518; ENSMUST00000147764; ENSMUST00000137491; ENSMUST00000147785; ENSMUST00000131317; ENSMUST00000105785; ENSMUST00000136831; ENSMUST00000133874; ENSMUST00000123150; ENSMUST00000130181; ENSMUST00000105784; ENSMUST00000153189	protein_coding	1080	0.584	GO:0007155; GO:0008360; GO:0016337; GO:0033623	GO:0001725; GO:0005737; GO:0005856	GO:0008270; GO:0031005; GO:0046872	TRUE	0.910796	-0.1348	-0.0391	0.043	0.9713	76.48	48.11	49.29	61.07	26.17	41.91	35.33	53.72	3.552	2.228	2.271	2.784	1.234	1.898	1.629	2.398
ENSMUSG00000033545	Znrf1	ENSMUST00000173819; ENSMUST00000173692; ENSMUST00000166859; ENSMUST00000171182; ENSMUST00000174376; ENSMUST00000168428; ENSMUST00000174333; ENSMUST00000173506; ENSMUST00000173922; ENSMUST00000095176; ENSMUST00000172856; ENSMUST00000173726; ENSMUST00000174454; ENSMUST00000173781; ENSMUST00000173481	protein_coding	1770	0.527	GO:0007010; GO:0043161; GO:0070936	GO:0005764; GO:0005768; GO:0016020; GO:0030054; GO:0031410; GO:0045202	GO:0004842; GO:0005515; GO:0008270; GO:0016874; GO:0046872	TRUE	1.09878	0.1359	0	0.04305	0.9713	3153	3538	3452	3568	3511	3915	3541	4538	89.36	99.99	97.06	99.24	101	108.2	99.61	123.6
ENSMUSG00000043065	Spice1	ENSMUST00000152425; ENSMUST00000050897; ENSMUST00000126228; ENSMUST00000132663; ENSMUST00000155661; ENSMUST00000133168; ENSMUST00000135340; ENSMUST00000145663	protein_coding	1350	0.467	GO:0007049; GO:0007067; GO:0046599; GO:0051301; GO:0051310; GO:0090307	GO:0005737; GO:0005813; GO:0005814; GO:0005819; GO:0005856	GO:0003674	TRUE	1.10926	0.1496	0	0.04311	0.9713	297.1	339.5	361.4	331.5	390.4	387.4	361.9	405	11.04	12.58	13.32	12.09	14.73	14.03	13.35	14.46
ENSMUSG00000001123	Lgals9	ENSMUST00000108268; ENSMUST00000073001; ENSMUST00000140073; ENSMUST00000108269	protein_coding	1230	0.519	GO:0007157; GO:0007165; GO:0043123	GO:0005576; GO:0005737	GO:0004871; GO:0016936; GO:0030246	TRUE	1.11675	0.1593	0	0.0432	0.9713	177.9	159.1	150.9	153.8	177.5	202	202.3	204.1	7.255	6.472	6.107	6.154	7.35	8.029	8.188	8
ENSMUSG00000060924	Csmd1	ENSMUST00000131778; ENSMUST00000125551; ENSMUST00000137947; ENSMUST00000138348; ENSMUST00000082104; ENSMUST00000122983; ENSMUST00000133933	protein_coding	5090	0.492	GO:0008150	GO:0005575; GO:0016020; GO:0016021	GO:0003674	TRUE	1.09954	0.1369	0	0.04322	0.9713	712.5	729.9	651	759	829	871.3	789.5	741.3	7.021	7.174	6.365	7.341	8.294	8.371	7.724	7.021
ENSMUSG00000035299	Mid1	ENSMUST00000133857; ENSMUST00000036753; ENSMUST00000151722; ENSMUST00000129642; ENSMUST00000146073; ENSMUST00000163810; ENSMUST00000143815; ENSMUST00000149258; ENSMUST00000112105; ENSMUST00000152163; ENSMUST00000079443; ENSMUST00000112104; ENSMUST00000112107; ENSMUST00000078947; ENSMUST00000171433	protein_coding	2120	0.504	GO:0007026; GO:0032874; GO:0035372	GO:0005622; GO:0005737; GO:0005856; GO:0005874; GO:0005881; GO:0015630	GO:0005515; GO:0008017; GO:0008270; GO:0016874; GO:0031625; GO:0042803; GO:0046872; GO:0046982; GO:0051219	TRUE	0.9411	-0.08758	-0.4996	0.04349	0.9713	67.63	166.5	294.7	183.2	119.5	110.5	46.3	50.5	1.6	3.93	6.917	4.254	2.871	2.549	1.087	1.148
ENSMUSG00000042251	Pm20d1	ENSMUST00000152989; ENSMUST00000048660; ENSMUST00000112393; ENSMUST00000132450	protein_coding	1610	0.491	GO:0006508; GO:0008152; GO:0050691; GO:0050792; GO:1901215	GO:0005576; GO:0070062	GO:0008233; GO:0016787; GO:0046872	TRUE	0.897137	-0.1566	0	0.04353	0.9713	87.75	83.26	87.28	101.4	67.9	69.86	68.23	66.61	2.734	2.587	2.698	3.101	2.148	2.122	2.11	1.994
ENSMUSG00000039652	Cpeb3	ENSMUST00000133988; ENSMUST00000142973; ENSMUST00000136286; ENSMUST00000123727; ENSMUST00000124158; ENSMUST00000079754; ENSMUST00000128642; ENSMUST00000132580; ENSMUST00000126781; ENSMUST00000126188; ENSMUST00000154376; ENSMUST00000131917	protein_coding	2990	0.549	GO:0000122; GO:0006412; GO:0007616; GO:0017148; GO:0045727; GO:0048167; GO:0060213; GO:0060998; GO:0060999; GO:0061158; GO:0071230; GO:1900153; GO:1900248; GO:1900365	GO:0005634; GO:0005737; GO:0030014; GO:0030425; GO:0043005; GO:0045202; GO:0097440	GO:0000166; GO:0000900; GO:0003676; GO:0003723; GO:0003730; GO:0005515; GO:0008135; GO:0035613; GO:0035925	TRUE	0.896515	-0.1576	0	0.04359	0.9713	1397	1147	985.7	1371	1202	992	778.6	1092	23.43	19.19	16.41	22.57	20.48	16.22	12.97	17.6
ENSMUSG00000004317	Clcn5	ENSMUST00000132126; ENSMUST00000115746; ENSMUST00000154382; ENSMUST00000004428; ENSMUST00000128319	protein_coding	3520	0.494	GO:0006810; GO:0006811; GO:0006821; GO:0006897; GO:0044070; GO:0055085	GO:0005765; GO:0005768; GO:0005794; GO:0005886; GO:0016020; GO:0016021; GO:0045177	GO:0000166; GO:0005216; GO:0005247; GO:0005524; GO:0015297; GO:0030554	TRUE	0.896888	-0.157	0	0.04372	0.9713	549.9	539.3	407.6	580.2	509.3	420.4	375.3	421.2	7.835	7.665	5.763	8.114	7.368	5.841	5.309	5.768
ENSMUSG00000051243	Islr2	ENSMUST00000163897; ENSMUST00000170421; ENSMUST00000163200; ENSMUST00000165276; ENSMUST00000114144	protein_coding	4070	0.597	GO:0007275; GO:0007399; GO:0045773	GO:0005886; GO:0009986; GO:0016020; GO:0016021	GO:0005515	TRUE	1.1088	0.149	0	0.04381	0.9713	649.7	790	812.2	679.4	791.5	745.6	947.9	926.1	8.006	9.711	9.931	8.218	9.903	8.958	11.6	10.97
ENSMUSG00000026468	Lhx4	ENSMUST00000027740; ENSMUST00000184267; ENSMUST00000183600	protein_coding	2420	0.555	GO:0001890; GO:0006351; GO:0006355; GO:0008045; GO:0009887; GO:0021526; GO:0043066	GO:0005622; GO:0005634	GO:0003677; GO:0003700; GO:0008270; GO:0043565; GO:0046872	TRUE	1.05837	0.08185	0.3962	0.04381	0.9713	4.83	13.88	3.08	5.453	19.8	20.32	13.4	9.67	0.1001	0.2869	0.06334	0.1109	0.4167	0.4107	0.2758	0.1926
ENSMUSG00000022772	Senp5	ENSMUST00000155515; ENSMUST00000144320; ENSMUST00000023457; ENSMUST00000129900	protein_coding	2320	0.448	GO:0006508; GO:0007049; GO:0008150; GO:0051301	GO:0005634; GO:0005730; GO:0043231	GO:0003674; GO:0008233; GO:0008234; GO:0016787	TRUE	0.895087	-0.1599	0	0.04389	0.9713	631.2	526.4	406.6	642.3	525.5	406.4	330.2	498.5	13.65	11.35	8.722	13.63	11.54	8.567	7.087	10.36
ENSMUSG00000046961	Gpr156	ENSMUST00000061274	protein_coding	4580	0.521	GO:0007165; GO:0007186	GO:0005886; GO:0016020; GO:0016021; GO:0030054; GO:0045202; GO:0045211	GO:0003674; GO:0004871; GO:0004930; GO:0004965	TRUE	1.08787	0.1215	0	0.04395	0.9713	34.62	24.98	22.59	18.54	43.15	59.7	26.81	35.46	0.3791	0.2728	0.2454	0.1993	0.4797	0.6374	0.2914	0.3732
ENSMUSG00000001054	Rmnd5b	ENSMUST00000001081; ENSMUST00000136020; ENSMUST00000132854; ENSMUST00000147009	protein_coding	1130	0.57	GO:0008150	GO:0005575	GO:0003674	TRUE	1.09589	0.1321	0	0.04408	0.9713	706	752.1	824.5	811.3	835.3	859.9	896.8	885.3	31.34	33.3	36.31	35.35	37.64	37.21	39.52	37.77
ENSMUSG00000031754	Nudt21	ENSMUST00000034204	protein_coding	2730	0.443	GO:0006378; GO:0006379; GO:0006397; GO:0051262	GO:0005634; GO:0005813; GO:0005849; GO:0042382	GO:0003723; GO:0003729; GO:0016787; GO:0017091; GO:0042803; GO:0042826	TRUE	0.895522	-0.1592	0	0.04419	0.9713	544.2	459.8	386.1	458	443.5	425.5	283.9	352.4	9.999	8.426	7.038	8.259	8.272	7.622	5.178	6.222
ENSMUSG00000024140	Epas1	ENSMUST00000024954	protein_coding	5310	0.526	GO:0001525; GO:0001666; GO:0001892; GO:0001974; GO:0002027; GO:0006351; GO:0006355; GO:0006366; GO:0006979; GO:0007005; GO:0007165; GO:0007275; GO:0007601; GO:0030097; GO:0030154; GO:0030218; GO:0030324; GO:0042415; GO:0043129; GO:0043619; GO:0045944; GO:0048469; GO:0048625; GO:0071456	GO:0005634; GO:0005667; GO:0005737	GO:0001077; GO:0003677; GO:0003700; GO:0004871; GO:0008134; GO:0035035; GO:0043565; GO:0046982; GO:0046983	TRUE	1.09703	0.1336	0	0.04425	0.9713	4699	4120	3897	4652	4692	5470	4401	5019	44.39	38.81	36.52	43.13	44.99	50.38	41.27	45.56
ENSMUSG00000025277	Abhd6	ENSMUST00000026313; ENSMUST00000166497	protein_coding	1710	0.507	GO:0030336; GO:0060292; GO:2000124	GO:0005739; GO:0016020; GO:0016021; GO:0032281	GO:0003824; GO:0016787; GO:0047372	TRUE	1.09619	0.1325	0	0.04426	0.9713	893.6	766	830.7	753.5	880.6	910.7	927.2	936.9	26.21	22.41	24.17	21.69	26.22	26.04	27	26.41
ENSMUSG00000020629	Adi1	ENSMUST00000138081; ENSMUST00000020957; ENSMUST00000135772	protein_coding	1070	0.465	GO:0008652; GO:0009086; GO:0019509; GO:0055114	GO:0005634; GO:0005737; GO:0005794; GO:0005886; GO:0016020	GO:0010309; GO:0016491; GO:0046872; GO:0051213	TRUE	0.916623	-0.1256	0	0.04432	0.9713	1014	960.3	930.3	955.3	848.1	927.2	849.2	846.6	47.55	44.9	43.27	43.95	40.36	42.38	39.52	38.14
ENSMUSG00000032436	Cmtm7	ENSMUST00000084867; ENSMUST00000035009	protein_coding	1090	0.6	GO:0006935; GO:0008150	GO:0005575; GO:0005615; GO:0016020; GO:0016021	GO:0003674; GO:0005125	TRUE	1.10412	0.1429	0	0.04448	0.9713	43.47	56.43	47.23	37.08	48.1	69.86	73.11	75.21	2	2.59	2.156	1.675	2.247	3.134	3.34	3.326
ENSMUSG00000028582	Cc2d1b	ENSMUST00000176846; ENSMUST00000134844; ENSMUST00000126156; ENSMUST00000106665; ENSMUST00000150199; ENSMUST00000030320; ENSMUST00000176877; ENSMUST00000139962; ENSMUST00000143336	protein_coding	1400	0.552	GO:0000122; GO:0006351; GO:0006355; GO:0006366	GO:0005634	GO:0000978; GO:0001078	TRUE	1.09885	0.136	0	0.0446	0.9713	760	747.5	779.3	779.7	930.1	920.9	862.6	754.2	27.23	26.71	27.7	27.42	33.83	32.17	30.68	25.97
ENSMUSG00000066735	Vkorc1l1	ENSMUST00000073945; ENSMUST00000051758	protein_coding	1990	0.454	GO:0042373	GO:0005575; GO:0016020; GO:0016021	GO:0003674	TRUE	0.905571	-0.1431	0	0.04464	0.9713	779.3	712.3	663.3	828.8	689.6	669.4	657.9	581.2	19.64	17.91	16.59	20.5	17.65	16.45	16.46	14.08
ENSMUSG00000029406	Pitpnm2	ENSMUST00000161938; ENSMUST00000159010; ENSMUST00000162812; ENSMUST00000161479; ENSMUST00000159677; ENSMUST00000161644; ENSMUST00000161530; ENSMUST00000159628; ENSMUST00000161273; ENSMUST00000086123	protein_coding	3710	0.585	GO:0006810; GO:0008150	GO:0005622; GO:0005737; GO:0005856; GO:0016020; GO:0043231	GO:0005543; GO:0008289; GO:0046872	TRUE	1.08207	0.1138	0	0.04465	0.9713	3967	4408	4289	4233	4403	4717	4997	4429	53.64	59.44	57.53	56.17	60.44	62.18	67.06	57.54
ENSMUSG00000039270	Megf9	ENSMUST00000107359; ENSMUST00000037881	protein_coding	4560	0.511		GO:0016020; GO:0016021		TRUE	0.908841	-0.1379	0	0.04465	0.9713	3278	2898	2782	3155	3023	2783	2577	2278	36.06	31.8	30.36	34.06	33.76	29.84	28.14	24.08
ENSMUSG00000060904	Arl1	ENSMUST00000080379; ENSMUST00000170137; ENSMUST00000116234	protein_coding	1090	0.487	GO:0006184; GO:0007030; GO:0007264; GO:0009404; GO:0031584; GO:0034067; GO:0042147; GO:0048193	GO:0005622; GO:0005737; GO:0005794; GO:0005802; GO:0016020	GO:0000166; GO:0003924; GO:0005525; GO:0008047; GO:0019904; GO:0046872	TRUE	0.919933	-0.1204	0	0.04466	0.9713	2658	2484	2864	2411	2262	2441	2383	2336	122.3	114	130.7	108.9	105.7	109.5	108.9	103.3
ENSMUSG00000033099	Nol12	ENSMUST00000138880; ENSMUST00000123013; ENSMUST00000149580; ENSMUST00000145157; ENSMUST00000041164	protein_coding	1290	0.548	GO:0008150	GO:0005634; GO:0005730	GO:0003723; GO:0019843	TRUE	1.11088	0.1517	0	0.04473	0.9713	323.6	372.8	357.3	356.6	369.2	381	478.8	430.8	12.58	14.46	13.78	13.61	14.58	14.44	18.48	16.1
ENSMUSG00000027360	Hdc	ENSMUST00000138752; ENSMUST00000124396; ENSMUST00000132382; ENSMUST00000028838; ENSMUST00000148591	protein_coding	1680	0.513	GO:0001692; GO:0001694; GO:0006520; GO:0006547; GO:0006548; GO:0019752; GO:0042423	GO:0005829; GO:0030425; GO:0043025	GO:0003824; GO:0004398; GO:0016597; GO:0016829; GO:0016831; GO:0030170	TRUE	0.897946	-0.1553	0	0.04475	0.9713	93.39	89.74	92.41	108	60.12	83.83	73.11	75.21	2.788	2.672	2.737	3.164	1.822	2.44	2.167	2.158
ENSMUSG00000056429	Tgoln1	ENSMUST00000070524	protein_coding	5010	0.447		GO:0005634; GO:0005794; GO:0005802; GO:0005886; GO:0016020; GO:0016021		TRUE	0.915289	-0.1277	0	0.04495	0.9713	4194	3911	3434	4263	3711	3602	3558	3272	41.98	39.06	34.11	41.89	37.72	35.16	35.36	31.48
ENSMUSG00000038244	Mical2	ENSMUST00000144509; ENSMUST00000106647; ENSMUST00000106648; ENSMUST00000050149; ENSMUST00000037991; ENSMUST00000150428	protein_coding	3480	0.524	GO:0008152; GO:0019417; GO:0030042; GO:0055114	GO:0005575; GO:0005737; GO:0005856	GO:0003779; GO:0004497; GO:0008270; GO:0016491; GO:0016709; GO:0046872	TRUE	1.0968	0.1333	0	0.045	0.9713	5329	5537	5977	4903	6093	5265	6437	6711	76.8	79.6	85.47	69.36	89.16	73.98	92.1	92.95
ENSMUSG00000020212	Mdm1	ENSMUST00000163238; ENSMUST00000169817; ENSMUST00000164077; ENSMUST00000020437	protein_coding	3090	0.479	GO:0060041	GO:0005634		TRUE	1.11651	0.159	0	0.04502	0.9713	161	179.5	231	221.4	246.9	275.6	203.5	253.6	2.614	2.906	3.721	3.527	4.068	4.362	3.279	3.956
ENSMUSG00000037341	Slc9a7	ENSMUST00000151845; ENSMUST00000115393; ENSMUST00000072451; ENSMUST00000130938	protein_coding	1880	0.498	GO:0006810; GO:0006811; GO:0006812; GO:0006813; GO:0006814; GO:0006885; GO:0035725; GO:0055085; GO:0071805	GO:0005768; GO:0005794; GO:0005802; GO:0016020; GO:0016021; GO:0055038	GO:0015297; GO:0015299; GO:0015385; GO:0015386	TRUE	0.910859	-0.1347	-0.04044	0.04502	0.9713	169.1	142.5	77.01	222.5	157	96.53	81.63	70.91	4.51	3.791	2.038	5.825	4.253	2.511	2.162	1.818
ENSMUSG00000024535	Snx24	ENSMUST00000165032; ENSMUST00000025417	protein_coding	1440	0.474	GO:0006810; GO:0008150; GO:0015031	GO:0005575; GO:0016020; GO:0031410	GO:0003674; GO:0008289; GO:0035091	TRUE	1.11543	0.1576	0	0.0451	0.9713	253.6	307.1	315.2	281.4	299.2	419.1	387.5	303	8.833	10.67	10.89	9.619	10.58	14.23	13.4	10.14
ENSMUSG00000031538	Plat	ENSMUST00000033941	protein_coding	2530	0.5	GO:0001666; GO:0006508; GO:0014909; GO:0031639; GO:0035249; GO:0045861; GO:0048008; GO:0060279	GO:0005576; GO:0005615; GO:0005737; GO:0009986; GO:0030141; GO:0045177; GO:0045202; GO:0070062	GO:0003824; GO:0004252; GO:0008233; GO:0008236; GO:0016787	TRUE	1.10642	0.1459	0	0.04522	0.9713	828.4	755.8	699.2	820.1	1009	759.5	846.8	964.8	16.42	14.95	13.75	15.96	20.3	14.68	16.67	18.38
ENSMUSG00000046242	1600029I14Rik	ENSMUST00000056103; ENSMUST00000163199	other	798	0.523	GO:0008150	GO:0005575	GO:0003674	TRUE	0.934528	-0.09769	0	0.04522	0.9713	15.3	14.8	21.56	22.9	10.61	11.43	8.529	7.521	0.9614	0.928	1.345	1.413	0.677	0.7005	0.5322	0.4543
ENSMUSG00000047037	Nipa1	ENSMUST00000052204	protein_coding	3180	0.475	GO:0006810; GO:0006811; GO:0015693	GO:0005768; GO:0005769; GO:0005886; GO:0016020; GO:0016021	GO:0015095	TRUE	0.902688	-0.1477	0	0.04523	0.9713	1255	964	859.4	1051	911.7	910.7	859	876.7	19.8	15.17	13.45	16.27	14.6	14	13.45	13.29
ENSMUSG00000031982	Arv1	ENSMUST00000034463	protein_coding	1160	0.5	GO:0006629; GO:0006665; GO:0008206; GO:0030301; GO:0090181	GO:0005575; GO:0016020; GO:0016021	GO:0003674	TRUE	1.11605	0.1584	0	0.04537	0.9713	103.9	106.4	116	105.8	135.8	111.8	160.8	138.6	4.49	4.588	4.978	4.489	5.962	4.712	6.904	5.759
ENSMUSG00000005973	Rcn1	ENSMUST00000127019; ENSMUST00000006128	protein_coding	2460	0.461	GO:0001701; GO:0043010	GO:0005783	GO:0005509; GO:0046872	TRUE	0.89751	-0.156	0	0.04538	0.9713	487.9	519	436.4	595.4	379.1	384.9	530	407.2	9.947	10.55	8.828	11.92	7.848	7.65	10.73	7.979
ENSMUSG00000041797	Abca9	ENSMUST00000044850; ENSMUST00000126499	protein_coding	4420	0.426	GO:0006810	GO:0005739; GO:0016020; GO:0016021	GO:0000166; GO:0005524; GO:0016887; GO:0017111	TRUE	0.895832	-0.1587	0	0.04545	0.9713	272.1	218.3	179.7	242.1	191	193.1	145	199.8	3.088	2.471	2.023	2.696	2.2	2.136	1.633	2.179
ENSMUSG00000074513	Arfip1	ENSMUST00000107687; ENSMUST00000098990; ENSMUST00000146862; ENSMUST00000143514; ENSMUST00000154148	protein_coding	1840	0.456	GO:0006886; GO:0050708	GO:0000139; GO:0005829	GO:0042802	TRUE	0.902188	-0.1485	0	0.04545	0.9713	683.5	508.8	598.6	618.3	543.9	470	498.3	554.4	18.63	13.83	16.19	16.54	15.05	12.49	13.49	14.52
ENSMUSG00000042655	Fam159b	ENSMUST00000043061	protein_coding	1310	0.457	GO:0008150	GO:0005575; GO:0016020; GO:0016021	GO:0003674	TRUE	1.05021	0.07068	0.4736	0.04548	0.9713	8.051	1.85	2.054	6.543	7.78	24.13	12.18	7.521	0.3082	0.07066	0.07801	0.2459	0.3024	0.9009	0.4631	0.2767
ENSMUSG00000045968	5830403L16Rik	ENSMUST00000123490; ENSMUST00000059607	protein_coding	1750	0.493	GO:0008150	GO:0005575	GO:0003674	TRUE	0.896888	-0.157	0	0.0455	0.9713	158.6	144.3	139.6	209.4	105.4	113	149.9	137.5	4.546	4.126	3.971	5.89	3.067	3.159	4.264	3.788
ENSMUSG00000016409	Nkap	ENSMUST00000016553; ENSMUST00000152906	protein_coding	2370	0.384	GO:0000122; GO:0006351; GO:0006355; GO:0007219; GO:0019827; GO:0030097; GO:0030851; GO:0033077; GO:0045892; GO:0046638; GO:0071425	GO:0005634; GO:0005737	GO:0003682; GO:0031490	TRUE	0.898942	-0.1537	0	0.04566	0.9713	463.7	430.2	356.3	462.4	415.9	359.5	332.6	332	9.814	9.081	7.481	9.604	8.936	7.417	6.988	6.752
ENSMUSG00000000531	Grasp	ENSMUST00000000543	protein_coding	2010	0.622	GO:0006886; GO:0007165; GO:0008104	GO:0005641; GO:0005737; GO:0005886; GO:0016020	GO:0005515; GO:0030165; GO:0030306; GO:0042802	TRUE	1.11512	0.1572	0	0.04576	0.9713	455.7	555.1	557.5	368.6	473.9	626.2	636	619.9	11.37	13.82	13.8	9.028	12.01	15.23	15.76	14.87
ENSMUSG00000046798	Cldn12	ENSMUST00000134931; ENSMUST00000115445; ENSMUST00000125110; ENSMUST00000115446; ENSMUST00000060947; ENSMUST00000179804; ENSMUST00000134157	protein_coding	2190	0.526		GO:0005886; GO:0005923; GO:0016020; GO:0016021; GO:0016328; GO:0030054; GO:0071944	GO:0005198	TRUE	0.909282	-0.1372	0	0.0458	0.9713	1187	1031	1172	1166	1142	1007	924.8	931.5	27.2	23.54	26.62	26.21	26.55	22.49	21.03	20.5
ENSMUSG00000026860	Sh3glb2	ENSMUST00000128387; ENSMUST00000113621; ENSMUST00000146400; ENSMUST00000151354; ENSMUST00000163668; ENSMUST00000151145; ENSMUST00000140899; ENSMUST00000142689; ENSMUST00000140801; ENSMUST00000142720; ENSMUST00000113620; ENSMUST00000100215; ENSMUST00000139963; ENSMUST00000028214	protein_coding	1250	0.595	GO:0008150	GO:0005737	GO:0003674	TRUE	1.09081	0.1254	0	0.04584	0.9713	3017	3225	3457	3301	3252	3464	3881	3887	121	129.1	137.6	130	132.5	135.5	154.6	149.9
ENSMUSG00000024127	Prepl	ENSMUST00000171795; ENSMUST00000072406	protein_coding	3560	0.459	GO:0006508	GO:0005575; GO:0005737	GO:0004252; GO:0008233; GO:0008236; GO:0016787; GO:0070008	TRUE	0.907708	-0.1397	0	0.04588	0.9713	7275	6175	5172	6578	5986	5592	5060	5455	102.5	86.78	72.3	90.96	85.63	76.82	70.77	73.86
ENSMUSG00000015968	Cacna1d	ENSMUST00000112250; ENSMUST00000112249	protein_coding	8870	0.488	GO:0006810; GO:0006811; GO:0006816; GO:0007188; GO:0007605; GO:0019722; GO:0032793; GO:0034765; GO:0051928; GO:0055085; GO:0060372; GO:0070509; GO:0070588; GO:0070838; GO:0086046; GO:0086052; GO:0086091; GO:1901016; GO:1901379	GO:0005634; GO:0005886; GO:0005887; GO:0005891; GO:0016020; GO:0016021; GO:0016324; GO:0030018; GO:0030425; GO:0032590; GO:0042383; GO:0043025	GO:0005216; GO:0005244; GO:0005245; GO:0005262; GO:0005515; GO:0008331; GO:0030165; GO:0030506; GO:0046872; GO:0051393; GO:0086059	TRUE	1.10084	0.1386	0	0.04594	0.9713	907.3	1090	1068	1095	1339	1100	1126	1158	5.13	6.147	5.991	6.077	7.687	6.064	6.32	6.294
ENSMUSG00000040940	Arhgef1	ENSMUST00000144714; ENSMUST00000129928; ENSMUST00000047873; ENSMUST00000098683; ENSMUST00000145783; ENSMUST00000132786; ENSMUST00000132751; ENSMUST00000129383; ENSMUST00000127761; ENSMUST00000151121; ENSMUST00000126484; ENSMUST00000117419; ENSMUST00000126918; ENSMUST00000117796	protein_coding	1880	0.605	GO:0035023; GO:0038032; GO:0060548	GO:0005737; GO:0005886; GO:0016020	GO:0005085; GO:0005089; GO:0005096; GO:0005515	TRUE	1.09217	0.1272	0	0.04611	0.9713	1274	1330	1504	1344	1647	1518	1441	1474	33.98	35.4	39.82	35.18	44.6	39.48	38.18	37.8
ENSMUSG00000050132	Sarm1	ENSMUST00000061174; ENSMUST00000153534; ENSMUST00000130955; ENSMUST00000170674; ENSMUST00000108287	protein_coding	2570	0.583	GO:0002376; GO:0007165; GO:0007399; GO:0009749; GO:0030154; GO:0042981; GO:0045087; GO:0048814; GO:1901214	GO:0005737; GO:0005739; GO:0005874; GO:0030054; GO:0030425; GO:0031315; GO:0042995; GO:0045202	GO:0005515	TRUE	0.910796	-0.1348	0	0.04611	0.9713	758.4	854.8	767	778.6	713	631.3	693.3	753.2	14.8	16.64	14.85	14.91	14.13	12.01	13.43	14.13
ENSMUSG00000024747	Aldh1a7	ENSMUST00000025656	protein_coding	2070	0.463	GO:0008152; GO:0042573; GO:0051289; GO:0055114	GO:0005737	GO:0004028; GO:0004029; GO:0016491; GO:0016620; GO:0018479; GO:0042802	TRUE	1.08073	0.112	0.0224	0.04628	0.9713	19.32	17.58	23.62	10.91	23.34	39.37	23.15	37.6	0.4682	0.4248	0.5677	0.2593	0.5742	0.9302	0.5569	0.8757
ENSMUSG00000036578	Fxyd7	ENSMUST00000073892	protein_coding	684	0.589	GO:0006810; GO:0006811; GO:0043269	GO:0016020; GO:0016021	GO:0005216; GO:0051117	TRUE	1.10988	0.1504	0	0.04632	0.9713	644.9	644.8	807.1	667.4	672	773.5	918.7	882.1	47.29	47.16	58.72	48.03	50.03	55.3	66.88	62.16
ENSMUSG00000048677	Tpcn2	ENSMUST00000058022	protein_coding	2910	0.536	GO:0006810; GO:0006811; GO:0006816; GO:0006874; GO:0006939; GO:0034765; GO:0051209; GO:0055085; GO:0070588	GO:0005622; GO:0005623; GO:0005764; GO:0005765; GO:0010008; GO:0016020; GO:0016021	GO:0005216; GO:0005244; GO:0005245; GO:0005262; GO:0019901; GO:0042802; GO:0072345	TRUE	1.11574	0.158	0	0.04641	0.9713	142.5	128.6	135.5	127.6	175.4	147.3	184	152.6	2.456	2.211	2.318	2.158	3.07	2.476	3.148	2.527
ENSMUSG00000006403	Adamts4	ENSMUST00000006570; ENSMUST00000111315; ENSMUST00000111314	protein_coding	4180	0.549	GO:0006508; GO:0042742	GO:0005576; GO:0005578; GO:0005615; GO:0031012	GO:0002020; GO:0004222; GO:0005515; GO:0008233; GO:0008237; GO:0008270; GO:0016787; GO:0046872	TRUE	0.908211	-0.1389	0	0.04642	0.9713	989.4	934.4	777.3	986.9	852.3	778.6	816.3	788.6	11.87	11.18	9.254	11.62	10.38	9.109	9.724	9.094
ENSMUSG00000020260	Pofut2	ENSMUST00000020493	protein_coding	2220	0.575	GO:0001707; GO:0005975; GO:0006004; GO:0010468; GO:0010717; GO:0036065; GO:0036066; GO:0051046	GO:0005783; GO:0005794	GO:0008417; GO:0016740; GO:0016757; GO:0046922	TRUE	1.09939	0.1367	0	0.04646	0.9713	495.9	536.6	549.3	474.4	597.7	591.9	572.7	569.4	11.2	12.09	12.31	10.52	13.71	13.04	12.84	12.36
ENSMUSG00000027889	Ampd2	ENSMUST00000149479; ENSMUST00000102637; ENSMUST00000133129; ENSMUST00000127232; ENSMUST00000078912; ENSMUST00000125467; ENSMUST00000153626; ENSMUST00000102638; ENSMUST00000106667; ENSMUST00000136712	protein_coding	1630	0.563	GO:0006188; GO:0009117; GO:0009168; GO:0097009	GO:0005575	GO:0003876; GO:0016787; GO:0019239; GO:0046872	TRUE	1.08983	0.1241	0	0.04668	0.9713	1803	1773	1673	1638	2072	1812	1762	2008	55.49	54.43	51.07	49.47	64.72	54.38	53.82	59.38
ENSMUSG00000025784	Clec3b	ENSMUST00000026890	protein_coding	990	0.603	GO:0001501; GO:0010756; GO:0030282	GO:0001652; GO:0005576; GO:0005578; GO:0005615; GO:0005737	GO:0005509; GO:0005515; GO:0008201; GO:0030246; GO:0036143	TRUE	0.902313	-0.1483	0	0.04674	0.9713	97.41	86.96	68.8	71.97	56.59	64.78	47.52	69.84	4.935	4.394	3.458	3.579	2.911	3.2	2.39	3.4
ENSMUSG00000079428	Tceal7	ENSMUST00000126811; ENSMUST00000113116	protein_coding	712	0.458	GO:0006351; GO:0006355; GO:0032088; GO:0045892	GO:0005634		TRUE	1.09855	0.1356	0	0.04682	0.9713	35.42	49.96	45.18	44.71	40.32	83.83	76.76	60.17	2.495	3.51	3.158	3.091	2.884	5.758	5.368	4.073
ENSMUSG00000029068	Ccnl2	ENSMUST00000129850; ENSMUST00000126346; ENSMUST00000030944; ENSMUST00000139066; ENSMUST00000136370	protein_coding	2560	0.478	GO:0000079; GO:0006351; GO:0006355; GO:0006396; GO:0008150	GO:0005634	GO:0005515; GO:0019901	TRUE	1.09285	0.1281	0	0.04686	0.9713	2042	2191	2385	2009	2625	2252	2266	2497	40	42.81	46.37	38.63	52.21	43.02	44.08	47.02
ENSMUSG00000029227	Fip1l1	ENSMUST00000139697; ENSMUST00000122245; ENSMUST00000120618; ENSMUST00000125129; ENSMUST00000113536; ENSMUST00000113534; ENSMUST00000135377; ENSMUST00000113535; ENSMUST00000080164; ENSMUST00000121950	protein_coding	2310	0.474	GO:0006378; GO:0006397	GO:0005634; GO:0005847	GO:0003723; GO:0005515	TRUE	0.919486	-0.1211	0	0.04707	0.9713	1571	1513	1528	1446	1291	1417	1295	1471	34.12	32.76	32.91	30.82	28.46	30.01	27.92	30.69
ENSMUSG00000034343	Ube2f	ENSMUST00000178627; ENSMUST00000059743; ENSMUST00000171165; ENSMUST00000171112	protein_coding	2060	0.488	GO:0045116	GO:0005575	GO:0000166; GO:0005524; GO:0016874; GO:0016881; GO:0019788	TRUE	1.09619	0.1325	0	0.04719	0.9713	892.8	863.1	914.9	911.7	887.7	1007	1108	1041	21.74	20.96	22.1	21.79	21.94	23.91	26.77	24.36
ENSMUSG00000069516	Lyz2	ENSMUST00000092163	protein_coding	1270	0.484	GO:0008152; GO:0016998; GO:0019835; GO:0042742; GO:0050829; GO:0050830	GO:0000137; GO:0005576; GO:0005737; GO:0005788; GO:0005795; GO:0005902; GO:0030140; GO:0030141; GO:0048237	GO:0003796; GO:0003824; GO:0016787; GO:0016798	TRUE	0.898506	-0.1544	0	0.04725	0.9713	256.8	235	234.1	215.9	212.9	189.3	184	199.8	10.14	9.256	9.173	8.37	8.537	7.287	7.213	7.585
ENSMUSG00000036334	Igsf10	ENSMUST00000039419	protein_coding	10100	0.452	GO:0001503; GO:0042246	GO:0005575; GO:0005576	GO:0003674	TRUE	0.89695	-0.1569	0	0.04735	0.9713	201.3	162.8	142.7	208.3	156.3	157.5	120.6	128.9	0.9995	0.8065	0.7032	1.015	0.7881	0.7626	0.5947	0.6153
ENSMUSG00000020659	Cbll1	ENSMUST00000085487; ENSMUST00000101499; ENSMUST00000064240	protein_coding	2960	0.427	GO:0007162; GO:0016337; GO:0016567; GO:0030335; GO:0045807	GO:0005575	GO:0004842; GO:0005515; GO:0008270; GO:0016874; GO:0042802; GO:0046872	TRUE	0.899503	-0.1528	0	0.04735	0.9713	574	452.4	511.3	531.1	518.5	449.6	408.2	363.1	9.727	7.646	8.597	8.833	8.92	7.428	6.866	5.914
ENSMUSG00000020634	Ubxn2a	ENSMUST00000020962; ENSMUST00000141360; ENSMUST00000142867	protein_coding	1940	0.446	GO:0010468; GO:0031396; GO:0042176	GO:0005783; GO:0005801; GO:0005829	GO:0033130	TRUE	0.900501	-0.1512	0	0.04736	0.9713	1347	1240	1074	1255	1222	1083	785.9	1077	34.82	31.97	27.55	31.85	32.06	27.31	20.17	26.75
ENSMUSG00000078442	Ccdc105	ENSMUST00000105383	protein_coding	1720	0.581	GO:0000226; GO:0008150	GO:0005874; GO:0070062	GO:0003674	TRUE	0.955508	-0.06566	-0.2276	0.04738	0.9713	12.88	10.18	5.134	7.634	3.537	5.081	2.437	1.074	0.3756	0.296	0.1485	0.2185	0.1047	0.1444	0.07055	0.03011
ENSMUSG00000032278	Paqr5	ENSMUST00000135050; ENSMUST00000034817; ENSMUST00000113990	protein_coding	2650	0.499	GO:0007275; GO:0030154; GO:0048477	GO:0016020; GO:0016021	GO:0004872; GO:0005496; GO:0008289	TRUE	1.10619	0.1456	0	0.04744	0.9713	64.41	91.59	69.82	88.33	147.1	95.26	115.8	73.06	1.219	1.729	1.311	1.641	2.827	1.758	2.175	1.329
ENSMUSG00000007888	Crlf1	ENSMUST00000132648; ENSMUST00000127983; ENSMUST00000008032	protein_coding	858	0.613	GO:0008284; GO:0042517; GO:0043524; GO:2000672	GO:0005576; GO:0097058	GO:0005125; GO:0005127; GO:0019955; GO:0046982	TRUE	1.10634	0.1458	0	0.04744	0.9713	52.33	45.33	58.53	62.16	91.24	68.59	80.42	59.09	3.059	2.643	3.395	3.566	5.415	3.909	4.667	3.32
ENSMUSG00000019889	Ptprk	ENSMUST00000166468	protein_coding	6180	0.458	GO:0006470; GO:0007155; GO:0007165; GO:0007179; GO:0008285; GO:0010839; GO:0016311; GO:0016477; GO:0030336; GO:0031175; GO:0034394; GO:0034614; GO:0034644; GO:0035335; GO:0045786; GO:0045892; GO:0048041	GO:0001750; GO:0005911; GO:0009986; GO:0016020; GO:0016021; GO:0030424; GO:0030425; GO:0031256; GO:0043025	GO:0004721; GO:0004725; GO:0008013; GO:0016787; GO:0016791; GO:0019901; GO:0045295	TRUE	0.906827	-0.1411	0	0.04746	0.9713	1299	1229	1100	1043	1172	979.3	947.9	975.6	10.55	9.953	8.855	8.305	9.658	7.749	7.638	7.609
ENSMUSG00000028976	Slc2a5	ENSMUST00000030826; ENSMUST00000132426; ENSMUST00000136610; ENSMUST00000151504	protein_coding	1310	0.553	GO:0006810; GO:0008643; GO:0015755; GO:0015758; GO:0055085; GO:0071332	GO:0005886; GO:0016020; GO:0016021; GO:0016324; GO:0070062	GO:0005215; GO:0005353; GO:0005355; GO:0022857; GO:0022891	TRUE	1.10988	0.1504	0	0.04759	0.9713	75.68	58.28	51.34	68.7	85.59	90.18	91.38	75.21	2.897	2.226	1.95	2.582	3.327	3.366	3.473	2.767
ENSMUSG00000036552	Ermard	ENSMUST00000040594; ENSMUST00000097393	protein_coding	2030	0.471	GO:0008150	GO:0005575	GO:0003674	TRUE	1.11504	0.1571	0	0.04772	0.9713	154.6	227.6	235.1	173.4	269.5	240.1	221.8	246	3.819	5.609	5.764	4.205	6.76	5.783	5.439	5.842
ENSMUSG00000035183	Slc24a5	ENSMUST00000070353; ENSMUST00000149963; ENSMUST00000139615	protein_coding	1020	0.47	GO:0006810; GO:0006811; GO:0006813; GO:0006814; GO:0006816; GO:0034220; GO:0035725; GO:0048022; GO:0050896; GO:0055085	GO:0005802; GO:0016020; GO:0016021	GO:0008273; GO:0015293; GO:0015297	TRUE	0.914148	-0.1295	-0.07823	0.04775	0.9713	83.73	54.58	55.45	81.79	29.71	30.48	65.79	56.94	4.117	2.677	2.705	3.947	1.483	1.461	3.212	2.691
ENSMUSG00000038239	Hrc	ENSMUST00000085351	protein_coding	2410	0.532	GO:0008016; GO:0055074	GO:0033017	GO:0044325; GO:0051117	TRUE	1.05865	0.08222	0	0.04778	0.9713	7.246	11.1	5.134	4.362	19.1	22.86	7.311	12.89	0.1508	0.2305	0.106	0.0891	0.4035	0.4639	0.151	0.2579
ENSMUSG00000031609	Sap30	ENSMUST00000034022	protein_coding	1180	0.531	GO:0000122; GO:0006351; GO:0006355; GO:0035914	GO:0000118; GO:0005634; GO:0016580	GO:0003677; GO:0003714; GO:0005515; GO:0046872	TRUE	0.904254	-0.1452	0	0.04789	0.9713	98.22	112.9	150.9	85.06	91.24	72.4	54.83	102.1	4.175	4.785	6.366	3.549	3.938	3	2.314	4.17
ENSMUSG00000038116	Phf20	ENSMUST00000135796; ENSMUST00000152617; ENSMUST00000122814; ENSMUST00000147242; ENSMUST00000132129; ENSMUST00000131479; ENSMUST00000145731; ENSMUST00000037401; ENSMUST00000153822; ENSMUST00000132352; ENSMUST00000147234	protein_coding	1720	0.486	GO:0006351; GO:0006355; GO:0016568; GO:0043981; GO:0043982; GO:0043984	GO:0000123; GO:0005634; GO:0005737; GO:0031965; GO:0071339	GO:0003677; GO:0008270; GO:0043995; GO:0043996; GO:0046872; GO:0046972	TRUE	0.922806	-0.1159	0	0.0479	0.9713	1654	1543	1572	1651	1550	1435	1383	1458	48.24	44.88	45.48	47.26	45.88	40.81	40.03	40.86
ENSMUSG00000030030	1700003E16Rik	ENSMUST00000032106	protein_coding	2050	0.607	GO:0008150	GO:0005575	GO:0003674	TRUE	1.11381	0.1555	0	0.048	0.9713	374.4	413.5	392.2	427.5	348.7	556.3	500.8	545.8	9.159	10.09	9.522	10.27	8.662	13.27	12.16	12.83
ENSMUSG00000021596	Mctp1	ENSMUST00000109583; ENSMUST00000149028; ENSMUST00000122843; ENSMUST00000126960; ENSMUST00000155275; ENSMUST00000109589; ENSMUST00000125209; ENSMUST00000137052	protein_coding	2000	0.411	GO:0008150	GO:0016021	GO:0005509	TRUE	0.913451	-0.1306	0	0.04809	0.9713	1005	1085	1114	1085	1069	937.4	896.8	903.6	25.2	27.14	27.72	26.71	27.23	22.92	22.33	21.78
ENSMUSG00000045246	Kcng4	ENSMUST00000061828; ENSMUST00000164382	protein_coding	2840	0.588	GO:0006810; GO:0006811; GO:0006813; GO:0034765; GO:0051260; GO:0055085; GO:0071805	GO:0005886; GO:0008076; GO:0016020; GO:0016021	GO:0005216; GO:0005244; GO:0005249; GO:0005251; GO:0005267	TRUE	0.916623	-0.1256	0	0.04822	0.9713	920.2	864.1	999.1	948.8	843.1	814.2	857.8	829.4	16.25	15.22	17.51	16.45	15.12	14.02	15.04	14.08
ENSMUSG00000021144	Mta1	ENSMUST00000130926; ENSMUST00000134488; ENSMUST00000009099; ENSMUST00000109723; ENSMUST00000069690; ENSMUST00000109727; ENSMUST00000156030; ENSMUST00000109726	protein_coding	2160	0.577	GO:0006355; GO:0033363	GO:0005634; GO:0005737; GO:0005783; GO:0005794; GO:0016581; GO:0043231	GO:0001103; GO:0003677; GO:0003682; GO:0003700; GO:0005515; GO:0008270; GO:0019899; GO:0043565; GO:0046872	TRUE	1.0896	0.1238	0	0.04828	0.9713	1083	1250	1221	1274	1276	1358	1372	1363	25.14	28.95	28.13	29.03	30.08	30.74	31.63	30.43
ENSMUSG00000002763	Pex6	ENSMUST00000144964; ENSMUST00000127897; ENSMUST00000002840; ENSMUST00000148872	protein_coding	2150	0.623	GO:0006200; GO:0006625; GO:0007031; GO:0016561; GO:0050821	GO:0005737; GO:0005777; GO:0005778; GO:0005829; GO:0016020	GO:0000166; GO:0005515; GO:0005524; GO:0008022; GO:0016887; GO:0017111; GO:0032403; GO:0042623	TRUE	1.08681	0.1201	0	0.04833	0.9713	1118	1099	1125	1062	1171	1166	1315	1228	26.09	25.57	26.05	24.32	27.73	26.52	30.45	27.53
ENSMUSG00000020327	Fgf22	ENSMUST00000020577	protein_coding	489	0.634	GO:0008543	GO:0005576; GO:0005730; GO:0005794; GO:0009986	GO:0005102; GO:0005104; GO:0005515; GO:0008083	TRUE	0.935131	-0.09676	0	0.04833	0.9713	27.37	12.95	18.48	23.99	12.73	7.621	8.529	13.97	2.808	1.325	1.881	2.415	1.326	0.7621	0.8685	1.377
ENSMUSG00000057963	Itpk1	ENSMUST00000178697; ENSMUST00000179417; ENSMUST00000046518; ENSMUST00000179210	protein_coding	1040	0.574	GO:0016310; GO:0032957	GO:0005622	GO:0000166; GO:0000287; GO:0005524; GO:0016301; GO:0016740; GO:0016787; GO:0016853; GO:0046872; GO:0047325; GO:0052725; GO:0052726	TRUE	1.09939	0.1367	0	0.04834	0.9713	1473	1548	1533	1454	1577	1697	2040	1517	71.05	74.45	73.35	68.81	77.2	79.79	97.65	70.32
ENSMUSG00000039100	2022-03-06	ENSMUST00000090227	protein_coding	6240	0.446	GO:0070936	GO:0005783; GO:0016020; GO:0016021; GO:0030176	GO:0004842; GO:0008270; GO:0016874; GO:0019899; GO:0031624; GO:0046872	TRUE	0.915797	-0.1269	0	0.04837	0.9713	4790	4289	3919	4314	4320	3583	3726	3859	38.5	34.39	31.26	34.03	35.25	28.08	29.73	29.81
ENSMUSG00000044024	Rell2	ENSMUST00000070709; ENSMUST00000176104; ENSMUST00000177058; ENSMUST00000169498; ENSMUST00000169360; ENSMUST00000166531; ENSMUST00000164499; ENSMUST00000176902; ENSMUST00000168056; ENSMUST00000163128; ENSMUST00000163591; ENSMUST00000091932	protein_coding	1460	0.606	GO:0010811	GO:0005604; GO:0005886; GO:0016020; GO:0016021; GO:0031012	GO:0005518	TRUE	1.09551	0.1316	0	0.04839	0.9713	2648	2532	2939	2702	2577	3095	3231	3283	90.96	86.76	100.2	91.12	89.87	103.7	110.2	108.4
ENSMUSG00000038160	Atg5	ENSMUST00000039286	protein_coding	2350	0.446	GO:0000045; GO:0001974; GO:0002376; GO:0002739; GO:0006914; GO:0006915; GO:0009620; GO:0031397; GO:0042311; GO:0042493; GO:0043066; GO:0043687; GO:0045087; GO:0048840; GO:0055015; GO:0060047; GO:1902017	GO:0005737; GO:0005776; GO:0005930; GO:0016020; GO:0034045	GO:0005515	TRUE	1.09885	0.136	0	0.04848	0.9713	490.3	509.7	515.4	499.5	575	541.1	627.5	541.5	10.46	10.85	10.92	10.46	12.46	11.26	13.3	11.11
ENSMUSG00000043384	Gprasp1	ENSMUST00000113145; ENSMUST00000149595; ENSMUST00000113147; ENSMUST00000113144; ENSMUST00000166554; ENSMUST00000143034	protein_coding	4210	0.461	GO:0008333; GO:1990172	GO:0005634; GO:0005737		TRUE	0.920634	-0.1193	0	0.04848	0.9713	11690	10570	9714	11710	10170	10060	10050	9229	139.2	125.6	114.8	136.9	123	116.9	118.9	105.7
ENSMUSG00000031706	Rfx1	ENSMUST00000005600	protein_coding	4170	0.608	GO:0006351; GO:0006355	GO:0005634	GO:0003677	TRUE	1.09817	0.1351	0	0.04855	0.9713	612.7	627.2	593.5	664.1	745.5	731.6	626.3	719.8	7.369	7.525	7.083	7.84	9.104	8.579	7.478	8.321
ENSMUSG00000031129	Slc9a9	ENSMUST00000033463; ENSMUST00000162870; ENSMUST00000162329	protein_coding	2130	0.442	GO:0006810; GO:0006811; GO:0006812; GO:0006814; GO:0006885; GO:0055085	GO:0005768; GO:0016020; GO:0016021; GO:0055037	GO:0015297; GO:0015299; GO:0015385	TRUE	1.10719	0.1469	0	0.04859	0.9713	283.4	307.1	329.6	289	372.8	341.7	359.4	329.8	6.673	7.214	7.701	6.679	8.912	7.844	8.403	7.465
ENSMUSG00000050890	Pdik1l	ENSMUST00000127857; ENSMUST00000061234; ENSMUST00000142504; ENSMUST00000105877; ENSMUST00000145006; ENSMUST00000105876	protein_coding	2690	0.455	GO:0006468; GO:0016310	GO:0005575; GO:0005634	GO:0000166; GO:0004672; GO:0004674; GO:0005524; GO:0016301; GO:0016740; GO:0016772	TRUE	0.900813	-0.1507	0	0.04861	0.9713	360.7	344.1	320.4	374	342.3	293.4	264.4	281.5	6.725	6.4	5.927	6.845	6.481	5.334	4.894	5.044
ENSMUSG00000019935	Slc17a8	ENSMUST00000105295; ENSMUST00000020102	protein_coding	3160	0.464	GO:0006810; GO:0006811; GO:0006814; GO:0006836; GO:0007605; GO:0015813; GO:0055085	GO:0016020; GO:0016021; GO:0030054; GO:0030672; GO:0031410; GO:0043005; GO:0045202	GO:0005313; GO:0015293	TRUE	0.909913	-0.1362	0	0.04878	0.9713	74.87	105.5	78.04	140.7	80.63	36.83	70.67	83.8	1.188	1.67	1.229	2.192	1.299	0.57	1.114	1.278
ENSMUSG00000020368	Canx	ENSMUST00000155801; ENSMUST00000020637; ENSMUST00000153068; ENSMUST00000146979; ENSMUST00000179865	protein_coding	1920	0.429	GO:0006457; GO:0048488; GO:0061077; GO:0072583	GO:0005623; GO:0005737; GO:0005783; GO:0005789; GO:0005790; GO:0005791; GO:0005840; GO:0016020; GO:0016021; GO:0030424; GO:0032839; GO:0043025; GO:0043197; GO:0043234	GO:0001948; GO:0005509; GO:0005515; GO:0034185; GO:0035255; GO:0046872; GO:0051082	TRUE	0.936318	-0.09493	0	0.04896	0.9713	8832	8372	8187	8725	7971	8084	7906	7744	230.7	218.2	212.2	223.7	211.4	205.9	205	194.4
ENSMUSG00000019080	Mfsd3	ENSMUST00000019224	protein_coding	2170	0.575	GO:0006810; GO:0008150; GO:0055085	GO:0005575; GO:0016020; GO:0016021	GO:0003674	TRUE	1.11342	0.155	0	0.04905	0.9713	104.7	93.44	108.8	114.5	139.3	156.2	140.1	103.1	2.419	2.154	2.496	2.598	3.27	3.521	3.215	2.291
ENSMUSG00000034324	Tmem132c	ENSMUST00000119026; ENSMUST00000145748; ENSMUST00000134780; ENSMUST00000128068; ENSMUST00000132592	protein_coding	2360	0.51	GO:0008150	GO:0005575; GO:0016020; GO:0016021	GO:0003674	TRUE	0.897386	-0.1562	0	0.0491	0.9713	281.8	249.8	245.4	198.5	240.5	167.7	199.8	176.2	5.988	5.295	5.175	4.14	5.189	3.474	4.216	3.599
ENSMUSG00000078440	Dohh	ENSMUST00000125635; ENSMUST00000131968; ENSMUST00000156229; ENSMUST00000142346; ENSMUST00000145416; ENSMUST00000134592; ENSMUST00000144647; ENSMUST00000121047; ENSMUST00000072751	protein_coding	890	0.608	GO:0008612; GO:0055114	GO:0005575	GO:0004497; GO:0016491; GO:0019135; GO:0046872	TRUE	1.09452	0.1303	0	0.04928	0.9713	775.3	777.1	818.4	797.2	800.7	871.3	965	928.3	43.69	43.68	45.76	44.09	45.81	47.87	53.99	50.28
ENSMUSG00000042208	0610010F05Rik	ENSMUST00000093267; ENSMUST00000109532; ENSMUST00000180260; ENSMUST00000043356; ENSMUST00000155903; ENSMUST00000131612; ENSMUST00000141353; ENSMUST00000123909	protein_coding	2670	0.424	GO:0008150	GO:0005575	GO:0003674	TRUE	0.919678	-0.1208	0	0.04946	0.9713	1159	1125	1064	1095	1060	975.5	952.8	1017	21.78	21.08	19.83	20.19	20.21	17.87	17.77	18.37
ENSMUSG00000003032	Klf4	ENSMUST00000132746; ENSMUST00000107619; ENSMUST00000129250	protein_coding	1470	0.615	GO:0000122; GO:0006351; GO:0006355; GO:0006357; GO:0006366; GO:0008285; GO:0009913; GO:0010033; GO:0014067; GO:0014740; GO:0019827; GO:0030154; GO:0031077; GO:0032088; GO:0032526; GO:0034115; GO:0035166; GO:0042127; GO:0043154; GO:0043551; GO:0045415; GO:0045444; GO:0045595; GO:0045892; GO:0045893; GO:0045944; GO:0046985; GO:0048662; GO:0048730; GO:0051247; GO:0051898; GO:0060761; GO:0070373; GO:…	GO:0000785; GO:0000790; GO:0005634; GO:0005667	GO:0000987; GO:0001010; GO:0001077; GO:0001085; GO:0001190; GO:0001221; GO:0003676; GO:0003677; GO:0003690; GO:0003700; GO:0008134; GO:0035014; GO:0043565; GO:0044212; GO:0046872	TRUE	1.10336	0.1419	0	0.04953	0.9713	114.3	76.78	79.06	113.4	113.9	109.2	102.3	211.7	3.901	2.613	2.677	3.798	3.945	3.634	3.467	6.941
ENSMUSG00000032308	Ulk3	ENSMUST00000053230	protein_coding	2830	0.541	GO:0006468; GO:0006914; GO:0016310; GO:0045879; GO:0045880; GO:0046777	GO:0005737	GO:0000166; GO:0004672; GO:0004674; GO:0005524; GO:0016301; GO:0016740; GO:0016772	TRUE	1.10382	0.1425	0	0.04956	0.9713	543.4	568.9	614	516.9	742	608.4	633.6	590.9	9.631	10.06	10.8	8.992	13.35	10.51	11.15	10.07
ENSMUSG00000025413	Ttc4	ENSMUST00000142342; ENSMUST00000135676; ENSMUST00000127133; ENSMUST00000026480; ENSMUST00000132572; ENSMUST00000139687; ENSMUST00000106772; ENSMUST00000127571; ENSMUST00000132650	protein_coding	1040	0.5	GO:0008150	GO:0005575	GO:0003674	TRUE	1.08719	0.1206	0	0.04958	0.9713	1222	1156	1307	1155	1393	1379	1282	1305	58.94	55.63	62.55	54.67	68.19	64.86	61.37	60.51
ENSMUSG00000026814	Eng	ENSMUST00000009705; ENSMUST00000156306; ENSMUST00000138600; ENSMUST00000113272; ENSMUST00000167841; ENSMUST00000139770	protein_coding	1850	0.564	GO:0000122; GO:0001525; GO:0001569; GO:0001570; GO:0001666; GO:0001934; GO:0001937; GO:0001947; GO:0003084; GO:0003273; GO:0006355; GO:0007155; GO:0007178; GO:0007179; GO:0007507; GO:0010862; GO:0016477; GO:0017015; GO:0022009; GO:0022617; GO:0030336; GO:0030513; GO:0031953; GO:0035556; GO:0042060; GO:0045766; GO:0045944; GO:0048745; GO:0048844; GO:0048845; GO:0048870; GO:0051001; GO:0060326; GO:…	GO:0005615; GO:0005634; GO:0005737; GO:0009897; GO:0009986; GO:0016020; GO:0016021; GO:0072563	GO:0005024; GO:0005072; GO:0005114; GO:0005534; GO:0005539; GO:0034713; GO:0042803; GO:0050431	TRUE	1.10305	0.1415	0	0.0496	0.9713	573.2	543	535	551.8	539.7	649	637.2	711.2	15.54	14.69	14.39	14.68	14.86	17.16	17.15	18.53
ENSMUSG00000034211	Mrps17	ENSMUST00000138812; ENSMUST00000119576; ENSMUST00000121813; ENSMUST00000042191; ENSMUST00000121339; ENSMUST00000119604; ENSMUST00000118420; ENSMUST00000119985; ENSMUST00000136108; ENSMUST00000154358	protein_coding	909	0.502	GO:0006412; GO:0008150	GO:0005622; GO:0005739; GO:0005840; GO:0030529	GO:0003674; GO:0003723; GO:0003735; GO:0019843	TRUE	1.10091	0.1387	0	0.04979	0.9713	553.9	643.9	727	605.2	732.8	717.6	722.5	711.2	30.56	35.44	39.8	32.78	41.05	38.61	39.58	37.72
ENSMUSG00000021879	Dnah12	ENSMUST00000165269; ENSMUST00000022433; ENSMUST00000073309	protein_coding	3900	0.432	GO:0007018; GO:0008150	GO:0005575; GO:0005737; GO:0005856; GO:0005874; GO:0005929; GO:0030286; GO:0042995	GO:0000166; GO:0003674; GO:0003774; GO:0003777; GO:0005524; GO:0016887; GO:0017111	TRUE	0.922615	-0.1162	0	0.04984	0.9713	21.74	52.73	35.94	42.53	25.46	27.94	18.28	21.49	0.2795	0.6764	0.4586	0.5368	0.3325	0.3504	0.2333	0.2656
ENSMUSG00000023192	Grm2	ENSMUST00000023959	protein_coding	3320	0.599	GO:0007165; GO:0007186; GO:0007196; GO:0007268; GO:0014047	GO:0005622; GO:0005886; GO:0016020; GO:0016021; GO:0030054; GO:0030424; GO:0042734; GO:0042995; GO:0043005; GO:0045202	GO:0001641; GO:0004871; GO:0004930; GO:0005246	TRUE	1.10328	0.1418	0	0.04984	0.9713	649.7	718.8	678.7	616.1	837.5	645.2	831	742.4	9.815	10.83	10.17	9.136	12.85	9.504	12.46	10.78
ENSMUSG00000062257	Opcml	ENSMUST00000123779; ENSMUST00000134002; ENSMUST00000115243; ENSMUST00000073822; ENSMUST00000126845; ENSMUST00000133142; ENSMUST00000126673; ENSMUST00000150098	protein_coding	2110	0.477	GO:0008150	GO:0005575	GO:0003674	TRUE	0.928517	-0.107	0	0.04988	0.9713	3507	3362	3300	3220	3263	2924	3039	3056	83.36	79.71	77.83	75.13	78.75	67.76	71.71	69.81
ENSMUSG00000039179	Tekt5	ENSMUST00000115831; ENSMUST00000043415	protein_coding	1540	0.558	GO:0008150	GO:0005575	GO:0003674	TRUE	1.11365	0.1553	0	0.0499	0.9713	194.8	209.1	203.3	206.1	196.6	275.6	298.5	231	6.345	6.792	6.57	6.589	6.502	8.752	9.652	7.23
ENSMUSG00000027765	P2ry1	ENSMUST00000029331	protein_coding	3890	0.445	GO:0001934; GO:0001973; GO:0007165; GO:0007186; GO:0007193; GO:0007200; GO:0007204; GO:0008347; GO:0009612; GO:0010469; GO:0010700; GO:0019233; GO:0023019; GO:0030168; GO:0032962; GO:0035589; GO:0042312; GO:0042755; GO:0043270; GO:0045944; GO:0046887; GO:0051100; GO:0060406; GO:0070374; GO:0072659; GO:0090075	GO:0005739; GO:0005886; GO:0016020; GO:0016021; GO:0016323; GO:0016324; GO:0030425; GO:0044297; GO:0045211; GO:0097481	GO:0004871; GO:0004930; GO:0005524; GO:0031686; GO:0043531; GO:0045028; GO:0045031; GO:0045032; GO:0046982; GO:0097110	TRUE	0.89807	-0.1551	0	0.05003	0.9713	183.6	190.6	133.5	175.6	147.8	149.9	135.2	108.5	2.367	2.451	1.708	2.222	1.935	1.884	1.731	1.345
ENSMUSG00000026213	Stk11ip	ENSMUST00000146575; ENSMUST00000113553; ENSMUST00000156838; ENSMUST00000154303; ENSMUST00000129652; ENSMUST00000150560; ENSMUST00000129794; ENSMUST00000027414; ENSMUST00000140963	protein_coding	2050	0.568	GO:0008104	GO:0005737; GO:0005765; GO:0043231	GO:0019901	TRUE	1.09467	0.1305	0	0.05005	0.9713	747.1	840	808.1	889.9	928	924.7	855.3	979.8	18.28	20.5	19.62	21.37	23.05	22.06	20.78	23.04
ENSMUSG00000025491	Ifitm1	ENSMUST00000026564; ENSMUST00000106042; ENSMUST00000106040	protein_coding	726	0.516	GO:0001503; GO:0001756; GO:0002376; GO:0008285; GO:0009607; GO:0009615; GO:0009952; GO:0030336; GO:0034341; GO:0035455; GO:0035456; GO:0045071; GO:0045087; GO:0045669; GO:0046597; GO:0051607	GO:0005575; GO:0005886; GO:0016020; GO:0016021	GO:0003674	TRUE	0.913705	-0.1302	0	0.05013	0.9713	69.24	57.36	44.15	73.06	48.8	50.81	21.93	40.83	4.783	3.952	3.026	4.954	3.423	3.422	1.504	2.711
ENSMUSG00000091460	Gm7808	ENSMUST00000082002	pseudogene	387	0.548				TRUE	1.09969	0.1371	0	0.05023	0.9713	38.64	47.18	37.99	61.07	51.63	57.16	82.85	74.13	5.008	6.099	4.885	7.768	6.794	7.222	10.66	9.234
ENSMUSG00000028859	Csf3r	ENSMUST00000140426; ENSMUST00000153968; ENSMUST00000106162; ENSMUST00000030673	protein_coding	2060	0.549	GO:0007155; GO:0030593	GO:0016020; GO:0016021	GO:0004896	TRUE	0.898319	-0.1547	0	0.05029	0.9713	143.3	172.1	204.3	236.6	131.6	144.8	158.4	161.2	3.489	4.179	4.936	5.655	3.252	3.437	3.829	3.771
ENSMUSG00000026424	Gpr37l1	ENSMUST00000027682	protein_coding	2270	0.569	GO:0007165; GO:0007186; GO:0021940; GO:0045665; GO:0045879; GO:0048712	GO:0005886; GO:0016020; GO:0016021; GO:0043235	GO:0004871; GO:0004930; GO:0005515	TRUE	1.07893	0.1096	0	0.0505	0.9713	5681	5318	6175	5926	6084	6172	6343	6651	125.5	117.2	135.4	128.5	136.5	133	139.1	141.2
ENSMUSG00000016262	Sertad4	ENSMUST00000155503; ENSMUST00000155579; ENSMUST00000016406; ENSMUST00000125391	protein_coding	1870	0.538	GO:0008150	GO:0005575	GO:0003674	TRUE	0.905195	-0.1437	0	0.0505	0.9713	442.8	387.6	376.8	398	326.8	340.4	360.7	365.3	11.88	10.37	10.03	10.48	8.899	8.902	9.603	9.416
ENSMUSG00000032968	Inha	ENSMUST00000037330	protein_coding	1480	0.597	GO:0001541; GO:0008584; GO:0042127; GO:0042541; GO:0046882; GO:0051726	GO:0001750; GO:0001917; GO:0005576; GO:0005615; GO:0005737; GO:0034673; GO:0043025; GO:0043512	GO:0005102; GO:0005179; GO:0008083; GO:0034711; GO:0046982	TRUE	1.10282	0.1412	0	0.05051	0.9713	514.4	551.4	606.8	524.5	626.7	543.6	682.3	668.3	17.43	18.64	20.4	17.45	21.56	17.96	22.96	21.77
ENSMUSG00000021264	Yy1	ENSMUST00000126912; ENSMUST00000021692	protein_coding	1690	0.486	GO:0000122; GO:0000724; GO:0006281; GO:0006310; GO:0006351; GO:0006355; GO:0006366; GO:0006403; GO:0006974; GO:0007283; GO:0009952; GO:0010225; GO:0030154; GO:0034644; GO:0048593; GO:0051276	GO:0005634; GO:0005667; GO:0031011; GO:0031519	GO:0000400; GO:0001078; GO:0003676; GO:0003677; GO:0003700; GO:0003723; GO:0005515; GO:0044212; GO:0046872	TRUE	0.908463	-0.1385	0	0.05052	0.9713	746.3	709.6	639.7	658.7	581.4	616	544.6	673.6	22.15	21	18.84	19.19	17.52	17.82	16.05	19.21
ENSMUSG00000061360	Phf5a	ENSMUST00000160415; ENSMUST00000023117	protein_coding	668	0.522	GO:0000398; GO:0006351; GO:0006355; GO:0006397; GO:0008380; GO:0045893	GO:0005634; GO:0005681; GO:0005686; GO:0005689; GO:0005730; GO:0016363; GO:0016607	GO:0003677; GO:0003700; GO:0005515	TRUE	1.10466	0.1436	0	0.0506	0.9713	403.3	482	502.1	456.9	498.7	529.6	597	507.1	30.28	36.1	37.41	33.67	38.01	38.77	44.5	36.59
ENSMUSG00000005640	Insrr	ENSMUST00000166866; ENSMUST00000107582; ENSMUST00000029711; ENSMUST00000166771	protein_coding	3200	0.584	GO:0006468; GO:0007165; GO:0007169; GO:0016310; GO:0018108; GO:0030238; GO:0031532; GO:0046777; GO:0071469	GO:0005887; GO:0016020; GO:0016021; GO:0043235	GO:0000166; GO:0004672; GO:0004713; GO:0004714; GO:0005524; GO:0016301; GO:0016740; GO:0016772; GO:0043548; GO:0043560	TRUE	0.925946	-0.111	-0.01501	0.05067	0.9713	20.93	30.53	32.86	46.89	24.05	13.97	15.84	22.56	0.3281	0.4773	0.511	0.7214	0.3827	0.2135	0.2465	0.3399
ENSMUSG00000022656	Pvrl3	ENSMUST00000124602; ENSMUST00000149901; ENSMUST00000023334; ENSMUST00000121803; ENSMUST00000119941; ENSMUST00000023335; ENSMUST00000132089; ENSMUST00000121245; ENSMUST00000096052; ENSMUST00000133935	protein_coding	1910	0.447	GO:0002089; GO:0007155; GO:0007156; GO:0009566; GO:0016337; GO:0060042	GO:0005886; GO:0005911; GO:0005913; GO:0016020; GO:0016021; GO:0043296	GO:0005515; GO:0042803; GO:0050839	TRUE	0.901313	-0.1499	0	0.05067	0.9713	632.8	650.4	634.6	547.4	610.4	542.4	402.1	529.7	16.62	17.03	16.53	14.11	16.27	13.89	10.48	13.37
ENSMUSG00000028873	Cdca8	ENSMUST00000084296; ENSMUST00000165281; ENSMUST00000135571; ENSMUST00000147074; ENSMUST00000030690; ENSMUST00000125801	protein_coding	1400	0.516	GO:0000089; GO:0007049; GO:0007067; GO:0051276; GO:0051301	GO:0000775; GO:0005634; GO:0005694; GO:0005730; GO:0005737; GO:0005856; GO:0010369; GO:0030496; GO:0032133; GO:0043234; GO:0045171	GO:0005515	TRUE	0.920188	-0.12	0	0.05068	0.9713	37.03	45.33	23.62	41.44	25.46	25.4	18.28	23.64	1.327	1.62	0.8395	1.457	0.9262	0.8873	0.65	0.8138
ENSMUSG00000026667	Uhmk1	ENSMUST00000150821; ENSMUST00000027979; ENSMUST00000123399	protein_coding	7770	0.436	GO:0006468; GO:0007050; GO:0016310; GO:0018105; GO:0031175; GO:0045948; GO:0046777; GO:0046825	GO:0005634; GO:0005737; GO:0030424; GO:0032839; GO:0071598	GO:0000166; GO:0003676; GO:0003723; GO:0004672; GO:0004674; GO:0005515; GO:0005524; GO:0016301; GO:0016740; GO:0016772; GO:0019899; GO:0043021	TRUE	0.927488	-0.1086	0	0.0508	0.9713	7263	7021	6401	7480	6350	6579	6231	6639	46.89	45.2	41	47.39	41.61	41.41	39.93	41.19
ENSMUSG00000038517	Tbkbp1	ENSMUST00000107614; ENSMUST00000118375; ENSMUST00000107613; ENSMUST00000146374; ENSMUST00000066078; ENSMUST00000107615	protein_coding	2520	0.624	GO:0002376; GO:0008150; GO:0045087	GO:0005575	GO:0005515	TRUE	1.09134	0.1261	0	0.05088	0.9713	1434	1472	1656	1502	1505	1738	1737	1797	28.54	29.22	32.71	29.33	30.42	33.72	34.33	34.38
ENSMUSG00000062647	Rpl7a	ENSMUST00000147143; ENSMUST00000137376; ENSMUST00000136269; ENSMUST00000129673; ENSMUST00000102898; ENSMUST00000143678; ENSMUST00000149339	protein_coding	791	0.513		GO:0016020; GO:0022625; GO:0042788		TRUE	1.09111	0.1258	0	0.05093	0.9713	4508	4904	5140	4991	4638	5719	5778	5691	285.9	310.2	323.4	310.6	298.6	353.6	363.7	346.8
ENSMUSG00000036959	Bcorl1	ENSMUST00000037596; ENSMUST00000156703; ENSMUST00000156042; ENSMUST00000114972; ENSMUST00000142160; ENSMUST00000136348	protein_coding	4090	0.538	GO:0006351; GO:0006355; GO:0008150; GO:0016568	GO:0005634; GO:0005737; GO:0005886	GO:0003674	TRUE	0.899503	-0.1528	0	0.05094	0.9713	498.3	574.5	450.8	465.7	411.7	368.3	350.9	526.5	6.111	7.027	5.485	5.605	5.125	4.404	4.272	6.205
ENSMUSG00000027035	Cers6	ENSMUST00000183755; ENSMUST00000155748; ENSMUST00000141983; ENSMUST00000175684; ENSMUST00000141498; ENSMUST00000176018; ENSMUST00000028426	protein_coding	1790	0.5	GO:0006355; GO:0006629; GO:0030148; GO:0046513	GO:0005634; GO:0005783; GO:0016020; GO:0016021	GO:0003677; GO:0003700; GO:0043565; GO:0050291	TRUE	1.09916	0.1364	0	0.05106	0.9713	1200	1196	1056	1108	1526	1191	1245	1213	33.61	33.43	29.35	30.47	43.4	32.55	34.64	32.67
ENSMUSG00000056753	C330011M18Rik	ENSMUST00000071067	other	1850	0.521	GO:0008150	GO:0005575	GO:0003674	TRUE	1.08983	0.1241	0	0.05106	0.9713	22.54	49.96	29.78	34.9	40.32	64.78	65.79	41.9	0.6111	1.351	0.801	0.9286	1.11	1.712	1.771	1.092
ENSMUSG00000069919	Hba-a1	ENSMUST00000093209; ENSMUST00000142555	protein_coding	596	0.575	GO:0001701; GO:0048821	GO:0005833; GO:0022627; GO:0031838; GO:0070062; GO:0072562	GO:0001540; GO:0004601; GO:0019825; GO:0020037; GO:0031720; GO:0043177	TRUE	1.09802	0.1349	0.0825	0.05111	0.9713	464.5	791.9	881	567.1	1026	657.9	1133	1093	39.09	66.47	73.56	46.84	87.63	53.98	94.67	88.37
ENSMUSG00000028098	Rnf115	ENSMUST00000029740	protein_coding	2260	0.452	GO:0051865	GO:0005737; GO:0005829	GO:0004842; GO:0005515; GO:0008270; GO:0016874; GO:0046872	TRUE	0.91567	-0.1271	0	0.05114	0.9713	1290	1114	1186	1087	1090	998.3	1000	1091	28.62	24.66	26.11	23.68	24.56	21.6	22.04	23.26
ENSMUSG00000024583	Txnl1	ENSMUST00000025476	protein_coding	2560	0.399	GO:0006662; GO:0006810; GO:0045454; GO:0055114	GO:0000502; GO:0005634; GO:0005737	GO:0015035; GO:0015036	TRUE	0.928131	-0.1076	0	0.05133	0.9713	1618	1597	1596	1545	1432	1428	1504	1468	31.7	31.2	31.02	29.72	28.48	27.27	29.24	27.64
ENSMUSG00000090100	Ttbk2	ENSMUST00000057135; ENSMUST00000141921; ENSMUST00000143051; ENSMUST00000131389; ENSMUST00000028740; ENSMUST00000085840	protein_coding	6460	0.479	GO:0018105	GO:0005615; GO:0005634; GO:0005829	GO:0004674	TRUE	0.904317	-0.1451	0	0.05148	0.9713	2508	2073	1791	2346	2166	1738	1641	1955	19.47	16.06	13.79	17.88	17.07	13.15	12.65	14.59
ENSMUSG00000035403	Crb2	ENSMUST00000050372; ENSMUST00000137693; ENSMUST00000147600	protein_coding	2670	0.609	GO:0001707; GO:0001756; GO:0010718; GO:0014028; GO:0030513; GO:0045199; GO:0050896; GO:0072358	GO:0016020; GO:0016021; GO:0070062	GO:0005509	TRUE	0.898755	-0.154	0	0.05154	0.9713	142.5	185	135.5	148.3	106.8	113	124.3	141.8	2.677	3.467	2.526	2.735	2.037	2.07	2.318	2.56
ENSMUSG00000073686	Gm10564	ENSMUST00000097750	protein_coding	3110	0.582	GO:0008150	GO:0005575	GO:0003674	TRUE	1.0537	0.07546	0.1201	0.05159	0.9713	1.61	8.326	4.107	7.634	10.61	13.97	15.84	10.74	0.02597	0.1339	0.06572	0.1208	0.1737	0.2197	0.2536	0.1665
ENSMUSG00000044505	Lingo4	ENSMUST00000050975	protein_coding	3640	0.548	GO:0008150	GO:0005575; GO:0016020; GO:0016021	GO:0003674	TRUE	0.928774	-0.1066	-0.1132	0.05177	0.9713	42.67	29.6	17.46	34.9	24.76	15.24	12.18	19.34	0.5879	0.4069	0.2386	0.472	0.3463	0.2048	0.1667	0.2561
ENSMUSG00000024175	Tekt4	ENSMUST00000025002	protein_coding	1530	0.576	GO:0000226; GO:0030030	GO:0005737; GO:0005856; GO:0005874; GO:0005929; GO:0042995		TRUE	0.911364	-0.1339	0	0.05185	0.9713	49.91	72.16	69.82	44.71	40.32	47	46.3	30.08	1.636	2.359	2.271	1.439	1.342	1.502	1.507	0.9478
ENSMUSG00000027281	Slx4ip	ENSMUST00000180277; ENSMUST00000141463; ENSMUST00000130856; ENSMUST00000028737; ENSMUST00000135260; ENSMUST00000099311	protein_coding	2930	0.461	GO:0008150	GO:0005575	GO:0003674	TRUE	0.901001	-0.1504	0	0.05189	0.9713	265.7	235.9	268	270.4	241.2	223.5	207.1	202	4.548	4.028	4.552	4.544	4.192	3.731	3.52	3.323
ENSMUSG00000031862	Atp13a1	ENSMUST00000034326	protein_coding	3920	0.583	GO:0006812	GO:0005575; GO:0016020; GO:0016021	GO:0000166; GO:0003674; GO:0005524; GO:0016787; GO:0016887; GO:0019829; GO:0046872	TRUE	1.0829	0.1149	0	0.05189	0.9713	1247	1316	1265	1167	1359	1336	1393	1411	15.96	16.8	16.06	14.65	17.65	16.67	17.69	17.35
ENSMUSG00000050666	Vstm4	ENSMUST00000053175; ENSMUST00000100721	protein_coding	2510	0.495	GO:0008150	GO:0005575	GO:0003674	TRUE	1.11234	0.1536	0	0.05189	0.9713	184.4	158.2	177.6	175.6	225.6	170.2	229.1	218.1	3.684	3.153	3.522	3.444	4.578	3.316	4.544	4.189
ENSMUSG00000032359	Ctsh	ENSMUST00000143172; ENSMUST00000123320; ENSMUST00000142750; ENSMUST00000132718; ENSMUST00000151219; ENSMUST00000034915; ENSMUST00000127842	protein_coding	1110	0.506	GO:0001913; GO:0002764; GO:0006508; GO:0006915; GO:0006919; GO:0008284; GO:0010628; GO:0010634; GO:0010813; GO:0010815; GO:0010952; GO:0030335; GO:0031638; GO:0031648; GO:0032526; GO:0033619; GO:0043066; GO:0043129; GO:0045766; GO:0060448; GO:0070371; GO:2001235	GO:0001520; GO:0001669; GO:0005615; GO:0005764; GO:0005829; GO:0005930; GO:0097208	GO:0004175; GO:0004177; GO:0004197; GO:0004252; GO:0008233; GO:0008234; GO:0008656; GO:0016505; GO:0016787; GO:0030108; GO:0030984; GO:0032403; GO:0043621; GO:0070324	TRUE	0.902814	-0.1475	0	0.05193	0.9713	299.5	337.7	299.8	305.3	266	236.2	269.3	287.9	13.53	15.22	13.44	13.54	12.2	10.41	12.08	12.5
ENSMUSG00000067071	Hes6	ENSMUST00000132188; ENSMUST00000126136; ENSMUST00000086851; ENSMUST00000150520; ENSMUST00000155752	protein_coding	1060	0.628	GO:0006351; GO:0006355; GO:0006357; GO:0007275; GO:0007399; GO:0030154	GO:0005634; GO:0005667	GO:0003677; GO:0003700; GO:0003712; GO:0008134; GO:0046983	TRUE	1.1128	0.1542	0	0.05197	0.9713	181.1	208.1	158.1	152.7	193.8	196.9	209.6	271.8	8.571	9.824	7.424	7.09	9.311	9.082	9.844	12.36
ENSMUSG00000041733	Coq5	ENSMUST00000040421; ENSMUST00000129024	protein_coding	1500	0.513	GO:0006744; GO:0008150; GO:0032259	GO:0005739	GO:0008168; GO:0016740	TRUE	0.909408	-0.137	0	0.05202	0.9713	769.6	649.4	744.4	723	576.5	602	670.1	689.8	25.74	21.66	24.7	23.73	19.57	19.63	22.25	22.17
ENSMUSG00000057789	Bak1	ENSMUST00000133448; ENSMUST00000143158; ENSMUST00000078691; ENSMUST00000025034	protein_coding	1300	0.582	GO:0001776; GO:0001782; GO:0001783; GO:0001836; GO:0001974; GO:0002262; GO:0002352; GO:0006915; GO:0006919; GO:0008053; GO:0008283; GO:0008285; GO:0008630; GO:0008635; GO:0009620; GO:0010046; GO:0010248; GO:0010332; GO:0010524; GO:0010629; GO:0032471; GO:0033137; GO:0034644; GO:0035108; GO:0042981; GO:0043065; GO:0043496; GO:0043497; GO:0044346; GO:0045862; GO:0046902; GO:0048597; GO:0048872; GO:…	GO:0005622; GO:0005739; GO:0005783; GO:0005829; GO:0016020; GO:0016021; GO:0031307; GO:0031966; GO:0046930	GO:0005515; GO:0031072; GO:0042802; GO:0042803; GO:0046872; GO:0046982; GO:0051087; GO:0051400	TRUE	1.10588	0.1452	0	0.05207	0.9713	278.6	282.2	316.3	289	332.4	309.9	360.7	351.3	10.75	10.86	12.11	10.94	13.02	11.66	13.81	13.03
ENSMUSG00000021198	Unc79	ENSMUST00000101099; ENSMUST00000178076; ENSMUST00000179002; ENSMUST00000178001; ENSMUST00000085079; ENSMUST00000178467; ENSMUST00000179039; ENSMUST00000178846; ENSMUST00000177984	protein_coding	4450	0.486	GO:0030534; GO:0035264; GO:0048149	GO:0005575; GO:0016020; GO:0016021	GO:0003674	TRUE	1.0899	0.1242	0	0.05222	0.9713	1245	1143	1029	1171	1284	1345	1261	1225	14.03	12.84	11.51	12.96	14.7	14.78	14.11	13.27
ENSMUSG00000026730	Pter	ENSMUST00000028063; ENSMUST00000114796; ENSMUST00000154269; ENSMUST00000150283; ENSMUST00000134794	protein_coding	1490	0.474	GO:0009056	GO:0070062	GO:0008270; GO:0016787; GO:0016788; GO:0046872	TRUE	0.907205	-0.1405	-0.00192	0.05224	0.9713	131.2	185.9	149.9	125.4	68.61	124.5	159.6	76.28	4.417	6.243	5.007	4.143	2.345	4.085	5.334	2.468
ENSMUSG00000030584	Dpf1	ENSMUST00000128145; ENSMUST00000108231; ENSMUST00000154222; ENSMUST00000142958; ENSMUST00000049977; ENSMUST00000065181; ENSMUST00000126169; ENSMUST00000108230; ENSMUST00000137848; ENSMUST00000138993	protein_coding	1400	0.587	GO:0006351; GO:0006355; GO:0007399	GO:0005634; GO:0005737; GO:0071565	GO:0003676; GO:0008270; GO:0046872	TRUE	1.1032	0.1417	0	0.05225	0.9713	725.4	782.6	740.3	712.1	744.1	764.6	896.8	1008	25.99	27.97	26.32	25.04	27.07	26.71	31.89	34.7
ENSMUSG00000021302	Ggps1	ENSMUST00000170957	protein_coding	2370	0.413	GO:0006720; GO:0008299	GO:0005737	GO:0004161; GO:0004311; GO:0004337; GO:0016740; GO:0046872	TRUE	0.911933	-0.133	0	0.0523	0.9713	879.9	881.6	835.8	929.1	846	768.4	675	823	18.62	18.61	17.55	19.3	18.18	15.86	14.18	16.74
ENSMUSG00000021786	Oxsm	ENSMUST00000112624; ENSMUST00000022311; ENSMUST00000148121; ENSMUST00000112625	protein_coding	2090	0.465	GO:0006629; GO:0006631; GO:0006633; GO:0006637; GO:0008152; GO:0051790; GO:0051792	GO:0005739	GO:0003824; GO:0004315; GO:0016740; GO:0016746; GO:0016747	TRUE	0.899441	-0.1529	0	0.05239	0.9713	287.4	231.3	253.6	217	231.3	202	202.3	181.6	6.897	5.536	6.039	5.112	5.636	4.725	4.819	4.188
ENSMUSG00000046058	Eid2	ENSMUST00000059596	protein_coding	1280	0.616	GO:0000122; GO:0006351; GO:0006355; GO:0007181; GO:0007183; GO:0007275; GO:0007517; GO:0017015; GO:0030154; GO:0030512; GO:0042127; GO:0045892	GO:0005634	GO:0046332	TRUE	0.911112	-0.1343	0	0.05243	0.9713	518.5	553.2	583.2	530	478.9	458.5	514.2	476	20.32	21.62	22.67	20.38	19.05	17.52	20	17.92
ENSMUSG00000035203	Epn1	ENSMUST00000152083; ENSMUST00000146317; ENSMUST00000045277; ENSMUST00000155436; ENSMUST00000153169; ENSMUST00000098845	protein_coding	1240	0.625	GO:0001701; GO:0006897; GO:0007219; GO:0007565; GO:0048568	GO:0005634; GO:0005737; GO:0005886; GO:0005905; GO:0016020	GO:0008134; GO:0008289	TRUE	1.09513	0.1311	0	0.05245	0.9713	5880	6553	7095	6830	6268	7362	8055	8016	237.8	264.4	284.7	271.2	257.4	290.3	323.5	311.6
ENSMUSG00000069132	Nxph2	ENSMUST00000102945	protein_coding	2580	0.376		GO:0005576	GO:0005102	TRUE	0.914275	-0.1293	0	0.05247	0.9713	72.46	62.91	47.23	56.71	37.49	43.18	58.48	23.64	1.409	1.22	0.911	1.082	0.7399	0.8185	1.129	0.4416
ENSMUSG00000002963	Pnkp	ENSMUST00000145850; ENSMUST00000124168; ENSMUST00000152747; ENSMUST00000123015; ENSMUST00000098478; ENSMUST00000107876; ENSMUST00000003044; ENSMUST00000144669; ENSMUST00000126860; ENSMUST00000155050; ENSMUST00000139003; ENSMUST00000154968	protein_coding	1130	0.577	GO:0006281; GO:0006974; GO:0006979; GO:0008152; GO:0016310; GO:0016311; GO:0042769; GO:0046939	GO:0005634	GO:0000166; GO:0003824; GO:0005524; GO:0016301; GO:0016740; GO:0016787; GO:0019201; GO:0046403; GO:0046404	TRUE	1.09924	0.1365	0	0.05249	0.9713	429.9	473.7	454.9	440.6	473.9	553.8	517.8	507.1	19.08	20.97	20.03	19.19	21.36	23.97	22.82	21.63
ENSMUSG00000031812	Map1lc3b	ENSMUST00000181948; ENSMUST00000180548; ENSMUST00000181826; ENSMUST00000181521; ENSMUST00000034270	protein_coding	2170	0.538	GO:0006914; GO:0032092	GO:0000421; GO:0005622; GO:0005737; GO:0005776; GO:0005856; GO:0005874; GO:0005875; GO:0005930; GO:0016020; GO:0030424; GO:0030425; GO:0031410; GO:0043025	GO:0005515; GO:0008017; GO:0015631; GO:0019904	TRUE	1.07423	0.1033	0	0.05249	0.9713	4310	4193	4488	4268	4400	4640	4960	4747	99.63	96.66	102.9	96.83	103.3	104.6	113.8	105.4
ENSMUSG00000032217	Rnf111	ENSMUST00000034739; ENSMUST00000113595	protein_coding	4810	0.464	GO:0000209; GO:0007275; GO:0007389; GO:0016567; GO:0030511; GO:0030579; GO:0031398; GO:0045893	GO:0005634; GO:0005730; GO:0005737; GO:0043234	GO:0004842; GO:0005515; GO:0008270; GO:0016874; GO:0032184; GO:0046332; GO:0046872	TRUE	1.09247	0.1276	0	0.05253	0.9713	915.4	815.9	848.1	800.4	1013	969.1	877.3	925.1	9.545	8.487	8.775	8.192	10.72	9.853	9.081	9.271
ENSMUSG00000057396	Zfp759	ENSMUST00000052716	protein_coding	3480	0.387	GO:0008150	GO:0005575	GO:0003674; GO:0046872	TRUE	0.900189	-0.1517	0	0.05256	0.9713	210.1	227.6	140.7	167.9	178.2	152.4	124.3	123.6	3.028	3.272	2.012	2.376	2.608	2.142	1.778	1.711
ENSMUSG00000032705	Exd2	ENSMUST00000038185	protein_coding	3320	0.492	GO:0006139; GO:0008150	GO:0005575	GO:0003674; GO:0003676; GO:0004518; GO:0004527; GO:0008408; GO:0016787	TRUE	1.08945	0.1236	0	0.0526	0.9713	1819	1705	1838	1621	2092	1896	1742	2039	27.49	25.69	27.55	24.03	32.08	27.93	26.13	29.61
ENSMUSG00000015149	Sirt2	ENSMUST00000141077; ENSMUST00000170068; ENSMUST00000128961; ENSMUST00000132789; ENSMUST00000122915; ENSMUST00000153956; ENSMUST00000072965; ENSMUST00000155327; ENSMUST00000127953	protein_coding	1180	0.555	GO:0006476; GO:0007049; GO:0007067; GO:0016575; GO:0034983; GO:0043161; GO:0045843; GO:0045892; GO:0051301; GO:0090042; GO:1901026	GO:0005737; GO:0005856; GO:0005874	GO:0005515; GO:0008134; GO:0008270; GO:0016787; GO:0016811; GO:0017136; GO:0033558; GO:0034979; GO:0035035; GO:0042826; GO:0042903; GO:0043130; GO:0046872; GO:0048487; GO:0051287; GO:0070403	TRUE	1.0805	0.1117	0	0.05264	0.9713	4297	4590	4547	5079	4835	5328	5109	5021	182.7	194.6	191.7	211.9	208.7	220.8	215.6	205.1
ENSMUSG00000001507	Itga3	ENSMUST00000145671; ENSMUST00000120375; ENSMUST00000001548; ENSMUST00000140342; ENSMUST00000107739; ENSMUST00000141693	protein_coding	2720	0.567	GO:0001764; GO:0007155; GO:0007229; GO:0007342; GO:0007613	GO:0005886; GO:0008305; GO:0009897; GO:0009986; GO:0016020; GO:0016021; GO:0016323; GO:0043235; GO:0045202; GO:0070062	GO:0005515	TRUE	0.905383	-0.1434	0	0.05267	0.9713	699.6	661.5	695.1	596.5	676.9	509.3	570.2	529.7	12.9	12.17	12.72	10.8	12.67	9.157	10.44	9.387
ENSMUSG00000043207	Zmpste24	ENSMUST00000135788; ENSMUST00000058754; ENSMUST00000143768	protein_coding	2610	0.424	GO:0006508; GO:0006998; GO:0030327; GO:0071586	GO:0005634; GO:0005783; GO:0016020; GO:0016021; GO:0070062	GO:0004222; GO:0008233; GO:0008237; GO:0016787; GO:0046872	TRUE	0.911238	-0.1341	0	0.05268	0.9713	937.1	817.8	786.5	860.4	835.3	727.8	700.6	733.8	18.01	15.68	15	16.23	16.3	13.64	13.37	13.55
ENSMUSG00000030729	Pgm2l1	ENSMUST00000162108; ENSMUST00000084935; ENSMUST00000054436	protein_coding	3940	0.441	GO:0005975; GO:0006006; GO:0016052; GO:0016310	GO:0005829	GO:0004614; GO:0016740; GO:0016853; GO:0016868; GO:0047933	TRUE	0.926909	-0.1095	0	0.05269	0.9713	4218	4216	4044	4019	4142	3647	3726	3565	53.69	53.53	51.07	50.21	53.53	45.26	47.09	43.61
ENSMUSG00000020740	Gga3	ENSMUST00000148782; ENSMUST00000136790; ENSMUST00000132503; ENSMUST00000128437; ENSMUST00000019135; ENSMUST00000156173; ENSMUST00000149814; ENSMUST00000123831; ENSMUST00000154832; ENSMUST00000123485; ENSMUST00000106508; ENSMUST00000125097	protein_coding	1800	0.552	GO:0006810; GO:0006886; GO:0015031; GO:0016192; GO:0045732	GO:0005622; GO:0005768; GO:0005794; GO:0005802; GO:0016020; GO:0030131	GO:0030306	TRUE	1.07729	0.1074	0	0.05271	0.9713	1650	1664	1721	1627	1886	1764	1853	1759	45.99	46.26	47.58	44.5	53.35	47.93	51.27	47.1
ENSMUSG00000036983	Tfb1m	ENSMUST00000041003	protein_coding	1330	0.451	GO:0000154; GO:0006351; GO:0006355; GO:0006364; GO:0032259	GO:0005739; GO:0042645	GO:0000179; GO:0003677; GO:0003723; GO:0008168; GO:0008649; GO:0016433; GO:0016740	TRUE	1.11149	0.1525	0	0.05274	0.9713	79.7	87.89	81.12	78.52	108.9	104.2	103.6	99.92	3.006	3.306	3.035	2.906	4.171	3.829	3.877	3.621
ENSMUSG00000028959	Fastk	ENSMUST00000151900; ENSMUST00000131946; ENSMUST00000144389; ENSMUST00000149537; ENSMUST00000149085; ENSMUST00000144866; ENSMUST00000130577; ENSMUST00000123144; ENSMUST00000030800; ENSMUST00000134958; ENSMUST00000115041; ENSMUST00000132109; ENSMUST00000115043; ENSMUST00000139307; ENSMUST00000132498	protein_coding	1310	0.592	GO:0006468; GO:0006915; GO:0016310; GO:0043484	GO:0005739; GO:0016607	GO:0000166; GO:0004672; GO:0004674; GO:0005524; GO:0016301; GO:0016740; GO:0033867	TRUE	1.08847	0.1223	0	0.05282	0.9713	1594	1700	1770	1600	1661	1834	2001	1919	61.03	64.94	67.25	60.12	64.56	68.47	76.04	70.61
ENSMUSG00000010755	Cars	ENSMUST00000134128; ENSMUST00000146904; ENSMUST00000151574; ENSMUST00000105909; ENSMUST00000146462; ENSMUST00000154022; ENSMUST00000134753; ENSMUST00000135032; ENSMUST00000010899	protein_coding	1050	0.536	GO:0006412; GO:0006418; GO:0006423	GO:0005737; GO:0005829	GO:0000049; GO:0000166; GO:0004812; GO:0004817; GO:0005524; GO:0016874; GO:0042803; GO:0046872	TRUE	1.10489	0.1439	0	0.05294	0.9713	689.1	831.7	843	779.7	983.2	887.8	1026	743.5	32.92	39.63	39.95	36.56	47.68	41.35	48.65	34.13
ENSMUSG00000035621	Midn	ENSMUST00000042057; ENSMUST00000124179; ENSMUST00000099492; ENSMUST00000151202; ENSMUST00000144526; ENSMUST00000153477; ENSMUST00000146516	protein_coding	1500	0.634	GO:0008150	GO:0005634; GO:0005730	GO:0003674	TRUE	1.1078	0.1477	0	0.05306	0.9713	954.8	915.9	864.6	935.7	1015	1063	855.3	1378	31.93	30.55	28.68	30.71	34.46	34.66	28.39	44.3
ENSMUSG00000074968	Ano3	ENSMUST00000140777; ENSMUST00000111019; ENSMUST00000099623	protein_coding	3260	0.423	GO:0015914; GO:0017121	GO:0005575; GO:0005886; GO:0016020; GO:0016021	GO:0005229; GO:0017128	TRUE	0.917322	-0.1245	0	0.05309	0.9713	1997	1995	1722	1811	1850	1627	1701	1568	30.73	30.61	26.29	27.35	28.89	24.41	25.98	23.18
ENSMUSG00000049488	Tmem67	ENSMUST00000108293; ENSMUST00000050686; ENSMUST00000147746; ENSMUST00000151859; ENSMUST00000146140; ENSMUST00000131145	protein_coding	2900	0.43	GO:0010826; GO:0030030; GO:0030433; GO:0042384; GO:0048754; GO:0060271	GO:0005737; GO:0005783; GO:0005789; GO:0005813; GO:0005856; GO:0005886; GO:0005929; GO:0016020; GO:0016021; GO:0030659; GO:0036038; GO:0042995; GO:0060170	GO:0031005; GO:0051082	TRUE	0.899378	-0.153	0	0.0531	0.9713	301.9	267.4	313.2	318.4	280.1	293.4	216.9	194.5	5.221	4.612	5.374	5.406	4.918	4.948	3.724	3.232
ENSMUSG00000025911	Adhfe1	ENSMUST00000130927; ENSMUST00000144177; ENSMUST00000027044	protein_coding	1910	0.457	GO:0015993; GO:0055114	GO:0005739	GO:0016491; GO:0046872; GO:0047988	TRUE	1.10382	0.1425	0	0.05314	0.9713	477.4	516.2	548.3	569.3	545.3	704.9	565.3	625.3	12.54	13.52	14.29	14.67	14.54	18.05	14.74	15.78
ENSMUSG00000043284	Tmem11	ENSMUST00000155031; ENSMUST00000062677; ENSMUST00000168218	protein_coding	1230	0.555	GO:0007005	GO:0005739; GO:0005743; GO:0016020; GO:0016021; GO:0031305	GO:0003674	TRUE	1.10244	0.1407	0	0.05331	0.9713	361.5	349.7	384	339.2	384.1	448.4	410.6	410.4	14.74	14.22	15.54	13.57	15.9	17.83	16.62	16.08
ENSMUSG00000044033	Ccdc141	ENSMUST00000131660; ENSMUST00000164114; ENSMUST00000049544; ENSMUST00000133503; ENSMUST00000028406; ENSMUST00000179467; ENSMUST00000154013; ENSMUST00000111833; ENSMUST00000175840; ENSMUST00000180261; ENSMUST00000179868	protein_coding	2240	0.475	GO:0008150	GO:0005575	GO:0003674	TRUE	1.10596	0.1453	0	0.05334	0.9713	652.1	580	486.7	547.4	738.4	701.1	580	619.9	14.6	12.95	10.81	12.03	16.79	15.31	12.89	13.34
ENSMUSG00000075033	Nxpe3	ENSMUST00000099705	protein_coding	6430	0.446	GO:0008150	GO:0005575	GO:0003674	TRUE	0.901313	-0.1499	0	0.05345	0.9713	579.7	505.1	490.8	492.9	464.7	499.2	453.3	326.6	4.521	3.93	3.799	3.774	3.68	3.796	3.51	2.449
ENSMUSG00000047446	Arl4a	ENSMUST00000146905; ENSMUST00000138572; ENSMUST00000144910; ENSMUST00000136441; ENSMUST00000101472	protein_coding	2130	0.455	GO:0006184; GO:0007264; GO:0050873	GO:0005622; GO:0005634; GO:0005730; GO:0005737; GO:0005886; GO:0016020	GO:0000166; GO:0003924; GO:0005525	TRUE	0.913325	-0.1308	0	0.05353	0.9713	845.3	889	842	812.4	815.5	790	734.7	665.1	19.91	20.88	19.67	18.78	19.5	18.14	17.18	15.05
ENSMUSG00000020601	Trib2	ENSMUST00000020922; ENSMUST00000151100	protein_coding	2500	0.542	GO:0006468; GO:0032436; GO:0043433; GO:0045081; GO:0045599; GO:0050790; GO:0051443	GO:0005856	GO:0004672; GO:0004860; GO:0005524; GO:0008134; GO:0016772; GO:0031625; GO:0055106	TRUE	1.09733	0.134	0	0.05354	0.9713	1004	925.1	932.3	1002	1025	1024	1039	1291	20.14	18.51	18.56	19.73	20.88	20.02	20.7	24.9
ENSMUSG00000040164	Kcns1	ENSMUST00000045196	protein_coding	2710	0.609	GO:0006810; GO:0006811; GO:0006813; GO:0034765; GO:0051260; GO:0055085; GO:0071805	GO:0005886; GO:0008076; GO:0016020; GO:0016021	GO:0005216; GO:0005244; GO:0005249; GO:0005251; GO:0005267; GO:0015459	TRUE	1.10466	0.1436	0	0.0536	0.9713	105.5	156.3	216.7	100.3	152.1	180.4	210.8	243.9	1.952	2.886	3.978	1.823	2.858	3.255	3.873	4.338
ENSMUSG00000028456	Unc13b	ENSMUST00000168032; ENSMUST00000171234; ENSMUST00000163653; ENSMUST00000079978; ENSMUST00000127597; ENSMUST00000164434; ENSMUST00000132310; ENSMUST00000107953; ENSMUST00000151611; ENSMUST00000149945; ENSMUST00000126878; ENSMUST00000143653; ENSMUST00000107952; ENSMUST00000145899; ENSMUST00000153168	protein_coding	2440	0.502	GO:0006887; GO:0007165; GO:0007268; GO:0007528; GO:0016081; GO:0016082; GO:0035249; GO:0035556; GO:0048172; GO:0060384	GO:0005737; GO:0005794; GO:0005829; GO:0016020; GO:0030054; GO:0031594; GO:0045202	GO:0001566; GO:0019992; GO:0046872	TRUE	1.08983	0.1241	0	0.05362	0.9713	892.8	1024	1035	945.5	1118	1047	1042	1132	18.35	21	21.11	19.08	23.32	20.98	21.26	22.37
ENSMUSG00000015127	Unkl	ENSMUST00000015271; ENSMUST00000162838; ENSMUST00000162498; ENSMUST00000160896; ENSMUST00000161679; ENSMUST00000039734; ENSMUST00000160785	protein_coding	2260	0.543	GO:0008150	GO:0005575; GO:0005634; GO:0005737	GO:0008270; GO:0016874; GO:0046872	TRUE	0.901563	-0.1495	0	0.05367	0.9713	343	389.5	377.9	404.6	365.7	350.6	262	294.4	7.611	8.622	8.32	8.813	8.24	7.585	5.772	6.279
ENSMUSG00000037627	Rgs22	ENSMUST00000173018; ENSMUST00000172737; ENSMUST00000164955; ENSMUST00000172831; ENSMUST00000174881	protein_coding	1940	0.441	GO:0043547	GO:0005737; GO:0005886	GO:0005096	TRUE	0.933227	-0.0997	-0.1419	0.0538	0.9713	25.76	42.55	26.7	40.35	26.17	5.081	14.62	27.93	0.6661	1.097	0.6848	1.024	0.687	0.1281	0.3753	0.6941
ENSMUSG00000021282	Eif5	ENSMUST00000166123; ENSMUST00000050993	protein_coding	2930	0.417	GO:0006412; GO:0006413	GO:0005737; GO:0005886	GO:0000166; GO:0003743; GO:0005525	TRUE	0.936389	-0.09482	0	0.0538	0.9713	5801	5415	5449	5614	5291	5210	5016	5178	99.29	92.45	92.55	94.32	91.95	86.96	85.25	85.18
ENSMUSG00000043020	Wdr63	ENSMUST00000160285; ENSMUST00000161104; ENSMUST00000162572	protein_coding	1520	0.487	GO:0008150	GO:0005575	GO:0003674	TRUE	0.934217	-0.09817	-0.07577	0.05383	0.9713	44.28	24.98	22.59	27.26	25.46	7.621	9.747	21.49	1.461	0.8221	0.7396	0.883	0.8531	0.2452	0.3193	0.6815
ENSMUSG00000041439	Mfsd6	ENSMUST00000147758; ENSMUST00000156876; ENSMUST00000149887; ENSMUST00000087701; ENSMUST00000147421	protein_coding	3130	0.5	GO:0002376; GO:0055085	GO:0016020; GO:0016021		TRUE	0.917513	-0.1242	0	0.05385	0.9713	2242	1973	1856	2079	1899	1837	1924	1652	35.93	31.54	29.52	32.69	30.9	28.69	30.61	25.45
ENSMUSG00000055150	Zfp78	ENSMUST00000086323; ENSMUST00000108559	protein_coding	1490	0.45	GO:0008150	GO:0005634	GO:0003674; GO:0046872	TRUE	0.911617	-0.1335	0	0.05388	0.9713	53.94	59.21	51.34	55.62	36.07	40.64	25.59	50.5	1.816	1.988	1.715	1.838	1.233	1.334	0.8551	1.634
ENSMUSG00000034730	Bai1	ENSMUST00000042035; ENSMUST00000170845	protein_coding	4460	0.636	GO:0007166; GO:0007186; GO:0007218; GO:0016525	GO:0005886; GO:0016020; GO:0016021	GO:0004888; GO:0004930; GO:0005515	TRUE	1.08215	0.1139	0	0.05394	0.9713	7139	7439	7485	7014	7169	7742	8713	8350	80.29	83.44	83.52	77.42	81.86	84.88	97.27	90.25
ENSMUSG00000027834	Serpini1	ENSMUST00000161695; ENSMUST00000029423; ENSMUST00000161776	protein_coding	2690	0.391	GO:0010466; GO:0010951; GO:0030155; GO:0030162	GO:0005576; GO:0005615	GO:0004867; GO:0030414	TRUE	0.915353	-0.1276	0	0.05411	0.9713	4059	4233	4244	3460	3784	3125	3687	3672	75.69	78.73	78.51	63.32	71.64	56.8	68.25	65.81
ENSMUSG00000027540	Ptpn1	ENSMUST00000124039; ENSMUST00000151705; ENSMUST00000029053; ENSMUST00000144249; ENSMUST00000126839; ENSMUST00000147210; ENSMUST00000142717	protein_coding	1660	0.551	GO:0006470; GO:0008286; GO:0009966; GO:0016311; GO:0030100; GO:0030968; GO:0031532; GO:0035335; GO:0035791; GO:0046626; GO:1902202	GO:0005769; GO:0005783; GO:0005829; GO:0005886; GO:0016020; GO:0031410	GO:0004721; GO:0004725; GO:0005158; GO:0008270; GO:0016787; GO:0016791; GO:0019899; GO:0019901; GO:0030971; GO:0046875	TRUE	1.10313	0.1416	0	0.05417	0.9713	764	939.9	949.8	933.5	925.2	952.6	1039	1219	23.08	28.33	28.47	27.68	28.38	28.06	31.18	35.41
ENSMUSG00000039782	Cpeb2	ENSMUST00000114065; ENSMUST00000127599; ENSMUST00000169035; ENSMUST00000114066; ENSMUST00000166713	protein_coding	4490	0.449	GO:0006417; GO:0032869; GO:0033125; GO:0034260; GO:0034599; GO:0045900; GO:0071243; GO:0071456; GO:1900248; GO:2000766	GO:0005634; GO:0005737; GO:0005844; GO:1990124	GO:0000166; GO:0000900; GO:0003676; GO:0003723; GO:0005095; GO:0005515; GO:0008187; GO:0035925; GO:0043022; GO:0043023; GO:0043024	TRUE	0.905257	-0.1436	0	0.05418	0.9713	2008	1657	1645	1920	1826	1594	1233	1574	22.43	18.46	18.23	21.06	20.71	17.36	13.67	16.9
ENSMUSG00000020474	Polm	ENSMUST00000153987; ENSMUST00000124564; ENSMUST00000109837; ENSMUST00000020767; ENSMUST00000143478; ENSMUST00000156913	protein_coding	1350	0.587	GO:0006281; GO:0006310; GO:0006974; GO:0016446; GO:0030183	GO:0005634	GO:0003677; GO:0003824; GO:0003887; GO:0016740; GO:0016779; GO:0046872	TRUE	1.11173	0.1528	0	0.05419	0.9713	191.6	189.6	186.9	227.9	274.4	290.9	218.1	193.4	7.119	7.028	6.889	8.311	10.35	10.54	8.044	6.905
ENSMUSG00000023353	Agap3	ENSMUST00000024123	protein_coding	3210	0.612	GO:0000060; GO:0006184; GO:0007165; GO:0007264; GO:0030578; GO:0032312; GO:0034614; GO:0034644; GO:0043161	GO:0005622; GO:0005623; GO:0005634; GO:0005737; GO:0016020; GO:0016605; GO:0071944	GO:0000166; GO:0003924; GO:0005096; GO:0005525; GO:0008060; GO:0008270; GO:0031593; GO:0046872	TRUE	1.0844	0.1169	0	0.05444	0.9713	3116	3110	3398	3191	3138	3535	3683	3795	48.69	48.47	52.67	48.94	49.79	53.85	57.13	56.99
ENSMUSG00000009216	Fam163b	ENSMUST00000151224	protein_coding	2960	0.572	GO:0008150	GO:0005575; GO:0016020; GO:0016021	GO:0003674	TRUE	1.09977	0.1372	0	0.0545	0.9713	2258	2576	2252	2040	2192	2497	2787	2950	38.26	43.53	37.86	33.93	37.71	41.25	46.88	48.05
ENSMUSG00000023051	Tarbp2	ENSMUST00000153171; ENSMUST00000149200; ENSMUST00000146756; ENSMUST00000134033; ENSMUST00000154451; ENSMUST00000023813; ENSMUST00000154948; ENSMUST00000150393; ENSMUST00000142114; ENSMUST00000100168; ENSMUST00000131184; ENSMUST00000141266; ENSMUST00000136968; ENSMUST00000142194	protein_coding	1040	0.571	GO:0006417; GO:0030422; GO:0030423; GO:0031047; GO:0031054; GO:0035280; GO:0045070; GO:0046782; GO:0050689	GO:0005634; GO:0005737; GO:0016442	GO:0003723; GO:0003725; GO:0005515; GO:0035197; GO:0042803	TRUE	1.10122	0.1391	0	0.05453	0.9713	337.3	343.2	347.1	330.4	411.7	387.4	394.8	361	16.27	16.51	16.61	15.64	20.16	18.22	18.9	16.73
ENSMUSG00000041132	N4bp2l1	ENSMUST00000016279	protein_coding	1910	0.468	GO:0008150	GO:0005575	GO:0003674	TRUE	0.904756	-0.1444	0	0.05453	0.9713	570.8	646.7	728	581.2	564.4	497.9	483.7	621	14.99	16.94	18.97	14.98	15.05	12.75	12.61	15.67
ENSMUSG00000060143	Gm10076	ENSMUST00000073238	pseudogene	384	0.56				TRUE	1.10519	0.1443	0	0.05454	0.9713	61.19	64.76	49.29	53.44	63.66	86.37	79.2	81.65	7.992	8.437	6.387	6.85	8.442	11	10.27	10.25
ENSMUSG00000035202	Lars2	ENSMUST00000038863	protein_coding	3880	0.512	GO:0006412; GO:0006418; GO:0006429	GO:0005739	GO:0000166; GO:0002161; GO:0004812; GO:0004823; GO:0005524; GO:0016874	TRUE	1.10305	0.1415	0	0.05456	0.9713	2575	2849	3003	2471	2744	2723	3834	3276	33.29	36.74	38.52	31.35	36.02	34.32	49.21	40.7
ENSMUSG00000034796	Cpne7	ENSMUST00000131659; ENSMUST00000134235; ENSMUST00000123191; ENSMUST00000037900; ENSMUST00000127431	protein_coding	2340	0.572	GO:0008150	GO:0005575	GO:0003674	TRUE	1.10703	0.1467	0	0.05456	0.9713	1468	1510	1376	1602	1596	1957	2109	1330	31.48	32.28	29.26	33.7	34.74	40.9	44.88	27.4
ENSMUSG00000027472	Pdrg1	ENSMUST00000150545; ENSMUST00000140325; ENSMUST00000151392; ENSMUST00000152072; ENSMUST00000028972; ENSMUST00000123083; ENSMUST00000124220; ENSMUST00000140853	protein_coding	685	0.533	GO:0006457; GO:0008150	GO:0005575; GO:0005737; GO:0016272	GO:0003674; GO:0051082	TRUE	1.08568	0.1186	0	0.05471	0.972	846.9	831.7	859.4	801.5	900.4	895.4	961.3	940.1	62.01	60.74	62.44	57.6	66.94	63.93	69.88	66.16
ENSMUSG00000019877	Serinc1	ENSMUST00000166997; ENSMUST00000020027; ENSMUST00000164400; ENSMUST00000169122; ENSMUST00000170062	protein_coding	1470	0.446	GO:0006629; GO:0006658; GO:0006665; GO:0008654; GO:0015825; GO:0051347	GO:0005783; GO:0005789; GO:0005886; GO:0016020; GO:0016021	GO:0015194	TRUE	0.926973	-0.1094	0	0.05475	0.972	20410	18180	17860	18220	18420	17150	16590	16140	696.5	618.7	604.6	610.3	638	570.4	561.8	529.1
ENSMUSG00000001270	Ckb	ENSMUST00000001304	protein_coding	1480	0.599	GO:0016310; GO:0030644	GO:0005737; GO:0005739; GO:0070062	GO:0000166; GO:0003824; GO:0004111; GO:0005515; GO:0005524; GO:0016301; GO:0016740; GO:0016772	TRUE	1.07348	0.1023	0	0.05491	0.972	24170	23970	26340	24010	25310	25780	27900	27850	819	810.3	885.5	798.6	871	851.9	938.8	907.1
ENSMUSG00000038900	Rpl12	ENSMUST00000134912; ENSMUST00000133842; ENSMUST00000154340; ENSMUST00000102811; ENSMUST00000144644; ENSMUST00000125415; ENSMUST00000126610	protein_coding	781	0.548		GO:0005634; GO:0005730; GO:0005737; GO:0022625; GO:0070062	GO:0005515	TRUE	1.10313	0.1416	0	0.05509	0.972	2814	3448	3873	3257	3123	4101	4264	3975	180.7	220.9	246.8	205.3	203.6	256.8	271.9	245.4
ENSMUSG00000021714	Cenpk	ENSMUST00000022227; ENSMUST00000070761	protein_coding	1260	0.362	GO:0045944	GO:0000775; GO:0000776; GO:0005634; GO:0005694	GO:0005515	TRUE	0.938598	-0.09142	-0.1203	0.05512	0.972	31.4	14.8	28.75	13.09	12.73	7.621	17.06	8.595	1.25	0.5877	1.135	0.5113	0.5146	0.2958	0.6741	0.3288
ENSMUSG00000032508	Myd88	ENSMUST00000035092; ENSMUST00000139870; ENSMUST00000150837	protein_coding	1600	0.57	GO:0002238; GO:0002376; GO:0002755; GO:0006954; GO:0006955; GO:0007165; GO:0007166; GO:0007178; GO:0007254; GO:0008063; GO:0009615; GO:0016064; GO:0019221; GO:0031663; GO:0032494; GO:0032496; GO:0032740; GO:0032747; GO:0032755; GO:0032760; GO:0042127; GO:0043123; GO:0044130; GO:0045080; GO:0045087; GO:0045351; GO:0046330; GO:0048661; GO:0050671; GO:0050727; GO:0050830; GO:0051092; GO:0070555; GO:…	GO:0005737; GO:0005829; GO:0005886; GO:0014069; GO:0043234	GO:0005102; GO:0005121; GO:0005149; GO:0005515; GO:0042802; GO:0070976	TRUE	1.11042	0.1511	0	0.05517	0.972	104.7	135.1	111.9	117.8	174.7	114.3	140.1	162.2	3.281	4.223	3.481	3.624	5.56	3.494	4.361	4.888
ENSMUSG00000041707	1810011H11Rik	ENSMUST00000039191	protein_coding	1470	0.496	GO:0008150	GO:0005575	GO:0003674	TRUE	0.936214	-0.09509	-0.06759	0.05517	0.972	19.32	16.65	17.46	28.35	9.195	7.621	10.97	16.12	0.6593	0.5667	0.5909	0.9495	0.3185	0.2535	0.3714	0.5285
ENSMUSG00000035125	Gcfc2	ENSMUST00000147673; ENSMUST00000129678; ENSMUST00000043195; ENSMUST00000127949; ENSMUST00000152996; ENSMUST00000132301	protein_coding	2220	0.44	GO:0000245; GO:0006351; GO:0006355	GO:0005634; GO:0005730; GO:0071008	GO:0003677; GO:0003700	TRUE	1.11111	0.152	0	0.05538	0.972	150.5	192.4	196.1	208.3	284.3	238.8	210.8	188	3.401	4.336	4.396	4.619	6.522	5.26	4.728	4.083
ENSMUSG00000030707	Coro1a	ENSMUST00000133718; ENSMUST00000131415; ENSMUST00000106364; ENSMUST00000032949; ENSMUST00000173108; ENSMUST00000123511; ENSMUST00000174579; ENSMUST00000173116; ENSMUST00000140896; ENSMUST00000126193; ENSMUST00000135087	protein_coding	865	0.58	GO:0001845; GO:0006816; GO:0006909; GO:0007015; GO:0008064; GO:0008360; GO:0016477; GO:0030036; GO:0030335; GO:0030595; GO:0030833; GO:0031589; GO:0032796; GO:0034097; GO:0042102; GO:0043029; GO:0048873; GO:0050870; GO:0050918; GO:0051126; GO:0071353	GO:0001772; GO:0001891; GO:0005737; GO:0005856; GO:0005884; GO:0005886; GO:0015629; GO:0016020; GO:0030027; GO:0030864; GO:0031252; GO:0031410; GO:0043234; GO:0045335; GO:0070062	GO:0003779; GO:0005515; GO:0008022; GO:0008092; GO:0042802; GO:0042803; GO:0043548; GO:0051015	TRUE	1.10313	0.1416	0	0.05538	0.972	1001	1008	1128	908.4	1043	1001	1344	1287	58.02	58.32	64.92	51.7	61.42	56.58	77.36	71.73
ENSMUSG00000031016	Wee1	ENSMUST00000033326	protein_coding	1940	0.515	GO:0000226; GO:0006468; GO:0007049; GO:0007067; GO:0016310; GO:0018108; GO:0030010; GO:0048812; GO:0051301	GO:0005634; GO:0005737	GO:0000166; GO:0000287; GO:0004672; GO:0004674; GO:0004713; GO:0004715; GO:0005515; GO:0005524; GO:0016301; GO:0016740; GO:0016772; GO:0046872	TRUE	0.900002	-0.152	0	0.0554	0.972	282.6	210	198.2	213.7	218.6	188	157.2	163.3	7.306	5.415	5.083	5.424	5.737	4.738	4.034	4.058
ENSMUSG00000051747	Ttn	ENSMUST00000140091; ENSMUST00000137854; ENSMUST00000111882; ENSMUST00000128071; ENSMUST00000152185; ENSMUST00000148747; ENSMUST00000155365; ENSMUST00000126515; ENSMUST00000147048; ENSMUST00000150741; ENSMUST00000138542; ENSMUST00000111846; ENSMUST00000149616; ENSMUST00000123448; ENSMUST00000134720; ENSMUST00000142251; ENSMUST00000139832; ENSMUST00000130915; ENSMUST00000156257; ENSMUST00000011934;…	protein_coding	19600	0.478	GO:0001701; GO:0003007; GO:0003300; GO:0006468; GO:0006936; GO:0007512; GO:0016310; GO:0030240; GO:0030241; GO:0043056; GO:0045214; GO:0045859; GO:0048739; GO:0048769; GO:0050790; GO:0051592; GO:0055002; GO:0055003; GO:0055008; GO:0060048; GO:1901897	GO:0000794; GO:0005634; GO:0005737; GO:0005794; GO:0005859; GO:0005865; GO:0030017; GO:0030018; GO:0031430; GO:0031672; GO:0031674; GO:0070062	GO:0000166; GO:0002020; GO:0004672; GO:0004674; GO:0004713; GO:0005200; GO:0005509; GO:0005515; GO:0005516; GO:0005524; GO:0008307; GO:0016301; GO:0016740; GO:0016772; GO:0019899; GO:0019901; GO:0030506; GO:0031433; GO:0042802; GO:0042805; GO:0043621; GO:0046872; GO:0051015; GO:0051371	TRUE	1.07445	0.1036	0	0.05553	0.972	17.71	12.95	17.46	12	16.27	34.29	29.24	25.79	0.04532	0.03306	0.04432	0.03013	0.04227	0.08556	0.07429	0.06342
ENSMUSG00000045751	Mms22l	ENSMUST00000173079; ENSMUST00000108222; ENSMUST00000154349; ENSMUST00000172622; ENSMUST00000154496; ENSMUST00000123984; ENSMUST00000138567; ENSMUST00000139050; ENSMUST00000131282; ENSMUST00000050446	protein_coding	2310	0.461	GO:0000724; GO:0006281; GO:0006974; GO:0031297	GO:0005634; GO:0035101; GO:0042555; GO:0043596	GO:0003674	TRUE	0.92646	-0.1102	0	0.05554	0.972	27.37	54.58	33.88	40.35	33.95	17.78	13.4	27.93	0.5943	1.182	0.73	0.8599	0.7484	0.3764	0.2889	0.5829
ENSMUSG00000037172	E330009J07Rik	ENSMUST00000101492; ENSMUST00000039008	protein_coding	4350	0.5	GO:0008150	GO:0005575	GO:0003674	TRUE	0.911996	-0.1329	0	0.05558	0.972	2649	2610	2398	2664	2626	2002	2021	2456	30.55	30.01	27.43	30.15	30.74	22.5	23.14	27.22
ENSMUSG00000003604	Aven	ENSMUST00000127894; ENSMUST00000099588; ENSMUST00000003705	protein_coding	2050	0.492	GO:0006915; GO:0043066	GO:0005622; GO:0016020	GO:0003674	TRUE	0.900127	-0.1518	0	0.05563	0.972	177.1	189.6	250.5	220.3	172.6	148.6	185.2	174.1	4.333	4.628	6.082	5.29	4.287	3.545	4.498	4.093
ENSMUSG00000031696	Vps35	ENSMUST00000034131	protein_coding	3180	0.406	GO:0006624; GO:0006810; GO:0015031; GO:0042147	GO:0005737; GO:0005765; GO:0005768; GO:0005773; GO:0005829; GO:0016020; GO:0016021; GO:0030904; GO:0070062	GO:0005515	TRUE	0.927681	-0.1083	0	0.05572	0.972	3920	3601	3383	3643	3493	3222	3253	3347	61.83	56.66	52.95	56.4	55.94	49.55	50.94	50.73
ENSMUSG00000031227	Magee1	ENSMUST00000033578	protein_coding	3510	0.532	GO:0008150	GO:0005634; GO:0005737; GO:0005886; GO:0016010; GO:0016020; GO:0030425; GO:0045211; GO:0048471	GO:0005515	TRUE	0.925818	-0.1112	0	0.05573	0.972	3185	2884	2752	3061	2609	2633	2784	2819	45.51	41.1	39.01	42.93	37.85	36.68	39.5	38.72
ENSMUSG00000023990	Tfeb	ENSMUST00000024786; ENSMUST00000159641; ENSMUST00000137845; ENSMUST00000130208; ENSMUST00000113288; ENSMUST00000124765; ENSMUST00000125177; ENSMUST00000162719; ENSMUST00000140715; ENSMUST00000086932; ENSMUST00000160373; ENSMUST00000141631; ENSMUST00000126258; ENSMUST00000113284; ENSMUST00000146782	protein_coding	989	0.616	GO:0001892; GO:0002376; GO:0006351; GO:0006355; GO:0006914; GO:0006959; GO:0007040; GO:0010508; GO:0045893; GO:0045944	GO:0005634; GO:0005667; GO:0005737	GO:0003677; GO:0003700; GO:0044212; GO:0046982; GO:0046983	TRUE	0.90125	-0.15	0	0.05579	0.972	213.3	252.6	261.8	283.5	219.3	199.4	192.5	228.8	10.82	12.78	13.17	14.11	11.29	9.86	9.692	11.15
ENSMUSG00000004415	Col26a1	ENSMUST00000156962; ENSMUST00000153127; ENSMUST00000126311; ENSMUST00000125061; ENSMUST00000111103; ENSMUST00000057497; ENSMUST00000140245; ENSMUST00000173496; ENSMUST00000147083; ENSMUST00000141744	protein_coding	1180	0.598	GO:0010811	GO:0005576; GO:0005578; GO:0005581; GO:0005783; GO:0005794	GO:0005515	TRUE	1.10988	0.1504	0	0.05581	0.972	115.1	131.4	145.8	145	136.5	148.6	176.7	222.4	4.893	5.57	6.149	6.051	5.891	6.159	7.455	9.085
ENSMUSG00000070336	Fbxo47	ENSMUST00000093939; ENSMUST00000125403	protein_coding	1510	0.419	GO:0008150	GO:0005575	GO:0003674	TRUE	0.945664	-0.0806	-0.1088	0.05584	0.972	28.98	18.5	19.51	22.9	20.51	1.27	4.874	13.97	0.9627	0.613	0.6429	0.7466	0.6918	0.04113	0.1607	0.4459
ENSMUSG00000042116	Vwa1	ENSMUST00000042196	protein_coding	3620	0.573	GO:0030198; GO:0048266	GO:0005576; GO:0005578; GO:0005604; GO:0005614; GO:0031012; GO:0070062	GO:0005515; GO:0042802	TRUE	1.1055	0.1447	0	0.0559	0.972	636	507	490.8	537.6	556.7	617.3	623.8	741.3	8.812	7.006	6.747	7.311	7.831	8.339	8.581	9.872
ENSMUSG00000038299	Wdr36	ENSMUST00000166214; ENSMUST00000053663	protein_coding	3110	0.456	GO:0001895; GO:0030516	GO:0005575		TRUE	1.09703	0.1336	0	0.05594	0.972	509.6	490.3	584.2	528.9	617.5	608.4	612.9	554.4	8.219	7.887	9.349	8.372	10.11	9.566	9.812	8.593
ENSMUSG00000025735	Rhbdl1	ENSMUST00000026831; ENSMUST00000184865; ENSMUST00000183929	protein_coding	1220	0.631	GO:0006508; GO:0008150	GO:0016020; GO:0016021	GO:0004252; GO:0005509; GO:0008233; GO:0008236; GO:0016787	TRUE	1.09285	0.1281	0	0.05633	0.9767	1080	1092	1189	1194	1222	1128	1390	1371	44.38	44.76	48.5	48.18	51.02	45.21	56.74	54.17
ENSMUSG00000051510	Mafg	ENSMUST00000106181; ENSMUST00000106182; ENSMUST00000058162; ENSMUST00000106180; ENSMUST00000128498	protein_coding	1600	0.609	GO:0001701; GO:0006351; GO:0006355; GO:0030534; GO:0030641; GO:0042127; GO:0045604	GO:0005634	GO:0003677; GO:0003700; GO:0043565; GO:0046982	TRUE	1.07661	0.1065	0	0.05634	0.9767	2150	2315	2266	2274	2447	2422	2327	2615	67.41	72.37	70.48	69.96	77.89	74.03	72.42	78.79
ENSMUSG00000032902	Slc16a1	ENSMUST00000046212	protein_coding	4430	0.429	GO:0006810; GO:0015711; GO:0035873; GO:0035879; GO:0042593; GO:0050796; GO:0051297; GO:0055085; GO:0071407	GO:0005739; GO:0005813; GO:0005886; GO:0005887; GO:0016020; GO:0016021; GO:0070062	GO:0015293; GO:0015355; GO:0042803; GO:0097159	TRUE	0.924343	-0.1135	0	0.05649	0.9772	1201	1145	1150	1136	1090	1047	1000	1074	13.6	12.93	12.92	12.63	12.53	11.55	11.24	11.69
ENSMUSG00000040613	Apobec1	ENSMUST00000112586; ENSMUST00000143356; ENSMUST00000147760; ENSMUST00000112587; ENSMUST00000112585	protein_coding	1480	0.496	GO:0006397; GO:0006970; GO:0009972; GO:0010332; GO:0016554; GO:0016556; GO:0042127; GO:0042157; GO:0042158; GO:0042493; GO:0042953; GO:0045471; GO:0048255; GO:0051592; GO:0051607; GO:0080111; GO:0090310	GO:0005634; GO:0005737	GO:0003824; GO:0004126; GO:0008270; GO:0016787; GO:0016814; GO:0017091; GO:0046872	TRUE	0.905446	-0.1433	0	0.05653	0.9772	82.12	76.78	70.85	61.07	56.59	52.08	52.39	55.87	2.783	2.596	2.382	2.031	1.947	1.721	1.763	1.82
ENSMUSG00000028749	Pla2g2f	ENSMUST00000030526	protein_coding	2460	0.558	GO:0006629; GO:0006644; GO:0016042	GO:0005576	GO:0004623; GO:0005509; GO:0016787; GO:0046872	TRUE	1.05752	0.08069	0.1812	0.05658	0.9772	6.441	5.551	9.241	4.362	11.32	13.97	10.97	18.26	0.1313	0.1129	0.1869	0.08729	0.2343	0.2777	0.222	0.3579
ENSMUSG00000028344	Invs	ENSMUST00000156602; ENSMUST00000151762; ENSMUST00000030029; ENSMUST00000143433; ENSMUST00000129480; ENSMUST00000149555	protein_coding	2660	0.478	GO:0001822; GO:0007275; GO:0009791; GO:0016055; GO:0031016; GO:0048513; GO:0060971; GO:0090090	GO:0005634; GO:0005737; GO:0005856; GO:0005874; GO:0016020	GO:0005515; GO:0005516	TRUE	1.10084	0.1386	0	0.05667	0.9772	382.4	374.7	350.1	359.9	380.5	445.8	443.5	420.1	7.211	7.047	6.55	6.66	7.285	8.196	8.302	7.613
ENSMUSG00000031781	Ciapin1	ENSMUST00000160898; ENSMUST00000160245; ENSMUST00000160301; ENSMUST00000161792; ENSMUST00000162538; ENSMUST00000034233; ENSMUST00000161762; ENSMUST00000162357; ENSMUST00000159377; ENSMUST00000162589	protein_coding	968	0.552	GO:0006915; GO:0016226; GO:0030097; GO:0043066	GO:0005634; GO:0005730; GO:0005737; GO:0005739	GO:0005515; GO:0046872; GO:0051536; GO:0051537	TRUE	1.08885	0.1228	0	0.05673	0.9772	825.2	803.9	822.5	792.8	916.7	811.6	952.8	929.4	42.76	41.55	42.28	40.32	48.22	41	49.01	46.28
ENSMUSG00000023826	Park2	ENSMUST00000168593; ENSMUST00000066658	protein_coding	800	0.534	GO:0000209; GO:0000422; GO:0001933; GO:0001963; GO:0001964; GO:0006351; GO:0006355; GO:0006511; GO:0006513; GO:0006914; GO:0006986; GO:0007612; GO:0007626; GO:0008219; GO:0008344; GO:0010506; GO:0016567; GO:0019538; GO:0032232; GO:0035249; GO:0042415; GO:0042417; GO:0042787; GO:0043123; GO:0043524; GO:0046928; GO:0050804; GO:0051583; GO:0051865; GO:0060548; GO:0070534; GO:0070842; GO:0070936; GO:…	GO:0000139; GO:0000151; GO:0005622; GO:0005634; GO:0005737; GO:0005739; GO:0005783; GO:0005794; GO:0005829; GO:0005886; GO:0008021; GO:0014069; GO:0016020; GO:0016235; GO:0030054; GO:0031410; GO:0042995; GO:0043005; GO:0043234; GO:0045121; GO:0045202; GO:0045211; GO:0048471	GO:0004842; GO:0005515; GO:0008270; GO:0016874; GO:0016881; GO:0019900; GO:0019901; GO:0030165; GO:0031625; GO:0032403; GO:0042802; GO:0046872; GO:0051087	TRUE	0.925818	-0.1112	0	0.05682	0.9772	42.67	26.83	42.1	34.9	18.39	26.67	12.18	33.31	2.675	1.678	2.619	2.147	1.171	1.63	0.7584	2.007
ENSMUSG00000041298	Katnal1	ENSMUST00000110509; ENSMUST00000134031; ENSMUST00000147473; ENSMUST00000139269; ENSMUST00000149169; ENSMUST00000152575; ENSMUST00000047257; ENSMUST00000145042; ENSMUST00000110508; ENSMUST00000152360	protein_coding	1890	0.508	GO:0006200; GO:0007283; GO:0051013	GO:0005737; GO:0005856; GO:0005874	GO:0000166; GO:0005524; GO:0008017; GO:0008568; GO:0016787; GO:0017111	TRUE	0.90576	-0.1428	0	0.05682	0.9772	1299	1145	945.7	1089	968.3	1025	794.4	1073	34.48	30.32	24.9	28.38	26.09	26.52	20.93	27.37
ENSMUSG00000049866	Arl4c	ENSMUST00000051236; ENSMUST00000159814	protein_coding	3370	0.524	GO:0006810; GO:0007264; GO:0032456	GO:0005622; GO:0005737; GO:0005886; GO:0016020; GO:0042995	GO:0000166; GO:0005525; GO:0043014	TRUE	0.925369	-0.1119	0	0.05701	0.9776	1291	1285	1298	1202	1190	1127	1127	1180	19.22	19.08	19.17	17.56	17.99	16.35	16.65	16.87
ENSMUSG00000042579	4632404H12Rik	ENSMUST00000038450	other	2790	0.453	GO:0008150	GO:0005575	GO:0003674	TRUE	1.1078	0.1477	0	0.05713	0.9776	228.6	260	264.9	245.4	346.6	274.4	286.3	269.7	4.11	4.661	4.725	4.329	6.326	4.809	5.11	4.659
ENSMUSG00000047632	Fgfbp3	ENSMUST00000057337	protein_coding	1770	0.525	GO:0043117; GO:0045743	GO:0005576	GO:0008201; GO:0017134; GO:0019838	TRUE	1.10611	0.1455	0	0.05716	0.9776	95.8	99.91	184.8	126.5	191	143.5	152.3	176.2	2.715	2.824	5.196	3.518	5.494	3.965	4.285	4.799
ENSMUSG00000068699	Flnc	ENSMUST00000065090; ENSMUST00000101617; ENSMUST00000148404; ENSMUST00000090474	protein_coding	7070	0.587	GO:0030029; GO:0048747	GO:0005737; GO:0005856; GO:0005886; GO:0015629; GO:0016020; GO:0016528; GO:0042383	GO:0003779; GO:0008092; GO:0030506	TRUE	0.912249	-0.1325	0	0.0572	0.9776	66.02	49.96	63.66	51.25	42.44	30.48	53.61	35.46	0.4683	0.3535	0.4481	0.3569	0.3057	0.2108	0.3776	0.2417
ENSMUSG00000003178	Mical3	ENSMUST00000077159	protein_coding	2890	0.532	GO:0006887; GO:0008150; GO:0008152; GO:0055114	GO:0005634; GO:0005737; GO:0005856	GO:0003674; GO:0003779; GO:0004497; GO:0008270; GO:0016491; GO:0046872	TRUE	0.903753	-0.146	0	0.05729	0.9776	280.2	298.8	167.4	328.2	242.6	222.3	134	218.1	4.862	5.173	2.882	5.591	4.275	3.761	2.309	3.638
ENSMUSG00000046079	Lrrc8d	ENSMUST00000120847; ENSMUST00000154807; ENSMUST00000134605; ENSMUST00000127686; ENSMUST00000140608; ENSMUST00000149831; ENSMUST00000060531; ENSMUST00000135776; ENSMUST00000140081; ENSMUST00000156630	protein_coding	2130	0.534	GO:0008150	GO:0005575; GO:0016020; GO:0016021	GO:0003674	TRUE	0.914909	-0.1283	0	0.05731	0.9776	884.8	849.2	734.2	819	722.2	713.8	783.4	710.2	20.83	19.95	17.15	18.93	17.27	16.39	18.31	16.07
ENSMUSG00000079716	Map3k4	ENSMUST00000115691	protein_coding	3000	0.524	GO:0000165; GO:0000186; GO:0001890; GO:0006468; GO:0010225; GO:0010468; GO:0016310; GO:0019100; GO:0035556; GO:0043507; GO:0048263; GO:0060718; GO:1900745	GO:0005737	GO:0000166; GO:0004672; GO:0004674; GO:0004709; GO:0005515; GO:0005524; GO:0016301; GO:0016740; GO:0016772; GO:0046872	TRUE	0.914782	-0.1285	0	0.05736	0.9776	55.55	58.28	44.15	57.8	29.71	25.4	46.3	47.27	0.9287	0.9719	0.7324	0.9484	0.5043	0.4141	0.7685	0.7596
ENSMUSG00000052419	2610001J05Rik	ENSMUST00000139231; ENSMUST00000155856	protein_coding	2130	0.413	GO:0008150	GO:0005575	GO:0003674	TRUE	1.09482	0.1307	0	0.05738	0.9776	665	577.3	651	584.5	650.7	744.3	715.2	693	15.66	13.56	15.21	13.51	15.56	17.09	16.72	15.68
ENSMUSG00000062127	Cttnbp2nl	ENSMUST00000077548; ENSMUST00000098763	protein_coding	4890	0.478	GO:0008150	GO:0005737; GO:0005856; GO:0015629	GO:0003674	TRUE	0.904379	-0.145	0	0.05743	0.9776	741.5	736.4	557.5	706.7	556	663	493.5	632.8	7.605	7.534	5.674	7.114	5.79	6.63	5.025	6.238
ENSMUSG00000022305	Lrp12	ENSMUST00000110305; ENSMUST00000022916; ENSMUST00000146714	protein_coding	2920	0.46	GO:0006897; GO:0008150	GO:0005887; GO:0005905; GO:0016020; GO:0016021	GO:0003674	TRUE	0.909976	-0.1361	0	0.05757	0.978	1001	877	806	845.2	883.4	734.1	717.7	753.2	17.19	15.03	13.74	14.25	15.41	12.29	12.24	12.43
ENSMUSG00000012428	Steap4	ENSMUST00000115421	protein_coding	3140	0.446	GO:0006810; GO:0006811; GO:0015677; GO:0055072; GO:0055114; GO:0097461	GO:0005768; GO:0005794; GO:0005886; GO:0005887; GO:0016020; GO:0016021	GO:0008823; GO:0016491; GO:0046872; GO:0052851	TRUE	1.06463	0.09035	0.0563	0.0576	0.978	15.3	7.401	8.214	7.634	13.44	20.32	20.71	20.41	0.2443	0.1179	0.1302	0.1197	0.2179	0.3165	0.3285	0.3134
ENSMUSG00000032269	Htr3a	ENSMUST00000003826	protein_coding	2080	0.534	GO:0006810; GO:0006811; GO:0006812; GO:0007210; GO:0071805	GO:0005737; GO:0005886; GO:0016020; GO:0016021; GO:0030054; GO:0030424; GO:0043025; GO:0045202; GO:0045211	GO:0004993; GO:0005230; GO:0005232; GO:0005249; GO:0015276; GO:0051378	TRUE	1.09407	0.1297	0	0.05765	0.978	46.69	102.7	59.55	41.44	76.39	80.02	92.6	113.9	1.126	2.47	1.425	0.9808	1.87	1.881	2.217	2.639
ENSMUSG00000052459	Atp6v1a	ENSMUST00000130036; ENSMUST00000124102; ENSMUST00000137557; ENSMUST00000147025; ENSMUST00000063661; ENSMUST00000114666	protein_coding	2200	0.478	GO:0006810; GO:0006811; GO:0015991; GO:0015992; GO:0046034	GO:0005739; GO:0005765; GO:0005829; GO:0005886; GO:0005902; GO:0016324; GO:0033178; GO:0033180; GO:0070062	GO:0000166; GO:0005524; GO:0016787; GO:0016820; GO:0046961	TRUE	0.928646	-0.1068	0	0.05785	0.978	9770	9151	8459	8722	8792	7856	8198	8248	222.7	208.1	191.3	195.2	203.5	174.6	185.5	180.7
ENSMUSG00000054400	Cklf	ENSMUST00000098464; ENSMUST00000034342	protein_coding	1210	0.489	GO:0006935; GO:0008283; GO:0030593; GO:0030595; GO:0032940; GO:0048246; GO:0048247	GO:0005576; GO:0005615; GO:0005623; GO:0016020; GO:0016021	GO:0005125; GO:0008009	TRUE	0.921017	-0.1187	0	0.05797	0.978	42.67	39.78	35.94	42.53	31.12	26.67	13.4	32.23	1.769	1.645	1.478	1.73	1.31	1.078	0.5515	1.284
ENSMUSG00000028409	Smu1	ENSMUST00000030117; ENSMUST00000150574; ENSMUST00000137415; ENSMUST00000130503	protein_coding	1190	0.453	GO:0008150	GO:0005575; GO:0005634; GO:0005737	GO:0003674	TRUE	0.924151	-0.1138	0	0.05797	0.978	1153	1251	1160	1141	1111	1045	1065	1052	48.59	52.58	48.52	47.19	47.55	42.96	44.56	42.61
ENSMUSG00000031278	Acsl4	ENSMUST00000140520; ENSMUST00000112904; ENSMUST00000112907; ENSMUST00000033634; ENSMUST00000112903	protein_coding	4120	0.4	GO:0001676; GO:0006629; GO:0006631; GO:0006641; GO:0008152; GO:0008610; GO:0015908; GO:0019217; GO:0030182; GO:0030307; GO:0032307; GO:0060136; GO:0060996	GO:0005737; GO:0005739; GO:0005741; GO:0005777; GO:0005783; GO:0005811; GO:0016020; GO:0016021; GO:0031966; GO:0043025; GO:0043231; GO:0070062	GO:0000166; GO:0003824; GO:0004467; GO:0005524; GO:0016874; GO:0031957; GO:0047676	TRUE	0.919104	-0.1217	0	0.05823	0.978	1648	1507	1403	1393	1432	1264	1318	1334	20.06	18.3	16.94	16.64	17.69	15	15.93	15.61
ENSMUSG00000032594	Ip6k1	ENSMUST00000167159; ENSMUST00000177396; ENSMUST00000175908; ENSMUST00000176566; ENSMUST00000177158; ENSMUST00000176854; ENSMUST00000176613; ENSMUST00000164395; ENSMUST00000175874; ENSMUST00000035214	protein_coding	1360	0.555	GO:0006020; GO:0016310; GO:0032958; GO:0046854	GO:0005634; GO:0005730; GO:0005737	GO:0000166; GO:0000832; GO:0005524; GO:0008440; GO:0016301; GO:0016740; GO:0052723; GO:0052724	TRUE	1.06336	0.08863	0	0.05825	0.978	5295	5445	5262	5252	5759	5782	5649	5560	195.3	200.3	192.6	190.1	215.6	207.9	206.8	197.1
ENSMUSG00000031327	Chic1	ENSMUST00000116547	protein_coding	7380	0.378	GO:0008150	GO:0005575; GO:0005886; GO:0016020; GO:0031410	GO:0003674	TRUE	0.908778	-0.138	0	0.05826	0.978	1081	992.6	868.7	1129	940.7	946.3	751.8	908.9	7.348	6.729	5.858	7.529	6.491	6.27	5.072	5.937
ENSMUSG00000036502	Tmem255a	ENSMUST00000155848; ENSMUST00000089054; ENSMUST00000089056; ENSMUST00000066498; ENSMUST00000139358	protein_coding	2550	0.455	GO:0008150	GO:0005575; GO:0016020; GO:0016021	GO:0003674	TRUE	0.901813	-0.1491	0	0.05837	0.978	1121	887.2	706.4	1159	962	749.4	754.2	751	22.04	17.41	13.79	22.38	19.21	14.37	14.73	14.2
ENSMUSG00000035860	Cdhr3	ENSMUST00000095774	protein_coding	2950	0.492	GO:0007155; GO:0007156; GO:0008150	GO:0005886; GO:0016020; GO:0016021	GO:0005509	TRUE	0.913578	-0.1304	0	0.05847	0.978	46.69	57.36	65.71	97.06	46.68	53.35	46.3	38.68	0.7939	0.9727	1.109	1.62	0.8058	0.8843	0.7815	0.632
ENSMUSG00000072647	Adam1a	ENSMUST00000100757	protein_coding	3120	0.51	GO:0006508; GO:0007339; GO:0007342	GO:0016020; GO:0016021; GO:0045121	GO:0004222; GO:0005515; GO:0008233; GO:0008237; GO:0008270; GO:0016787; GO:0046872	TRUE	1.10965	0.1501	0	0.05849	0.978	181.9	294.2	269	200.7	300.6	287.1	296.1	274	2.925	4.717	4.291	3.166	4.906	4.499	4.725	4.233
ENSMUSG00000097070	Gm26605	ENSMUST00000181278	protein_coding	1500	0.554				TRUE	0.913515	-0.1305	-0.02621	0.05852	0.978	93.39	72.16	63.66	78.52	65.78	62.24	59.7	26.86	3.123	2.407	2.112	2.577	2.233	2.029	1.982	0.8632
ENSMUSG00000055368	Slc6a2	ENSMUST00000072939; ENSMUST00000165470	protein_coding	4670	0.513	GO:0006810; GO:0006836; GO:0015844; GO:0015874; GO:0048265	GO:0005886; GO:0005887; GO:0009986; GO:0016020; GO:0016021; GO:0043005; GO:0045121	GO:0005328; GO:0005333; GO:0008504; GO:0015293; GO:0043014; GO:0048487	TRUE	1.06965	0.09714	0.1347	0.05858	0.978	33.01	12.95	54.42	57.8	107.5	100.3	42.64	29.01	0.3545	0.1387	0.5799	0.6093	1.172	1.051	0.4547	0.2994
ENSMUSG00000004951	Hspb1	ENSMUST00000005077; ENSMUST00000111155	protein_coding	916	0.612	GO:0006469; GO:0006950; GO:0006986; GO:0032731; GO:0035556; GO:0035924; GO:0038033; GO:0042535; GO:0043122; GO:0043536; GO:0045766; GO:0071901; GO:1902176; GO:2001028; GO:2001234	GO:0000502; GO:0005615; GO:0005622; GO:0005634; GO:0005737; GO:0005856; GO:0005886; GO:0030018; GO:0043292; GO:0070062	GO:0005080; GO:0008426; GO:0019901; GO:0042802; GO:0043130	TRUE	1.10076	0.1385	0	0.05869	0.978	99.83	56.43	84.2	77.43	101.9	105.4	151.1	78.43	5.466	3.082	4.574	4.161	5.662	5.628	8.213	4.127
ENSMUSG00000095041	ENSMUSG00000095041	ENSMUST00000178343; ENSMUST00000179505	other	3220	0.535				TRUE	1.07512	0.1045	0.3356	0.05871	0.978	8147	5908	3226	3455	4741	9825	9750	10560	126.9	91.79	49.86	52.82	74.98	149.2	150.8	158.2
ENSMUSG00000032525	Nktr	ENSMUST00000182904; ENSMUST00000182337; ENSMUST00000183311; ENSMUST00000183070; ENSMUST00000182503; ENSMUST00000183207; ENSMUST00000182713; ENSMUST00000035112; ENSMUST00000182225; ENSMUST00000182607; ENSMUST00000182076; ENSMUST00000182086; ENSMUST00000182395; ENSMUST00000182179; ENSMUST00000182311; ENSMUST00000182763	protein_coding	1760	0.455	GO:0006457		GO:0003755; GO:0016853; GO:0042277	TRUE	1.08839	0.1222	0	0.05876	0.978	2969	3311	3216	3301	3916	3570	3057	3689	84.61	94.12	90.93	92.33	113.3	99.2	86.49	101.1
ENSMUSG00000046962	Zbtb21	ENSMUST00000052089; ENSMUST00000063605; ENSMUST00000113734	protein_coding	5760	0.461	GO:0045892	GO:0005634	GO:0008327; GO:0046872	TRUE	1.10129	0.1392	0	0.05897	0.978	376	396.9	405.6	356.6	410.2	485.2	403.3	471.7	3.274	3.447	3.504	3.048	3.627	4.119	3.486	3.947
ENSMUSG00000021022	Ppp2r3c	ENSMUST00000021410	protein_coding	2400	0.426	GO:0001782; GO:0002759; GO:0032147; GO:0043029; GO:0045579; GO:0048536; GO:0050864; GO:0051900	GO:0005634; GO:0005737; GO:0005813	GO:0005509; GO:0005515; GO:0046872	TRUE	0.908337	-0.1387	0	0.05904	0.978	534.6	551.4	704.4	561.6	501.5	513.1	527.6	502.8	11.17	11.49	14.61	11.52	10.64	10.46	10.95	10.1
ENSMUSG00000067085	Gm10197	ENSMUST00000086887	protein_coding	201	0.567	GO:0008150	GO:0005575	GO:0003674	TRUE	0.936324	-0.09492	0	0.05904	0.978	33.01	17.58	19.51	25.08	12.02	22.86	8.529	9.67	8.237	4.375	4.83	6.143	3.046	5.562	2.113	2.319
ENSMUSG00000091264	Smim13	ENSMUST00000165561	protein_coding	4460	0.432	GO:0008150	GO:0005575; GO:0016020; GO:0016021	GO:0003674	TRUE	0.925818	-0.1112	0	0.05914	0.978	5351	5554	5455	5120	4419	4922	4875	5379	60.18	62.3	60.87	56.51	50.45	53.96	54.43	58.14
ENSMUSG00000030051	Aplf	ENSMUST00000065997; ENSMUST00000032130	protein_coding	3170	0.496	GO:0000012; GO:0000737; GO:0006281; GO:0006302; GO:0006974; GO:0045191; GO:0051106; GO:0090305	GO:0005634; GO:0005737; GO:0035861	GO:0000166; GO:0003906; GO:0004520; GO:0008408; GO:0016829; GO:0046872	TRUE	0.903627	-0.1462	0	0.0594	0.978	165	137.8	133.5	114.5	129.4	76.21	118.2	99.92	2.611	2.175	2.095	1.778	2.079	1.176	1.856	1.519
ENSMUSG00000020330	Hmmr	ENSMUST00000127705; ENSMUST00000152749; ENSMUST00000020579; ENSMUST00000156399	protein_coding	1740	0.424		GO:0005737	GO:0005540	TRUE	0.937422	-0.09323	0	0.05944	0.978	16.1	22.2	19.51	29.44	12.73	16.51	4.874	12.89	0.4641	0.6384	0.558	0.833	0.3726	0.4641	0.1395	0.3572
ENSMUSG00000024077	Strn	ENSMUST00000145910; ENSMUST00000024881; ENSMUST00000145480	protein_coding	4130	0.469	GO:0007626; GO:0008285; GO:0016055; GO:0016358	GO:0000159; GO:0005737; GO:0005923; GO:0014069; GO:0016020; GO:0042995; GO:0043025; GO:0043197; GO:0043234; GO:0045211	GO:0005516; GO:0019904; GO:0030331; GO:0032403; GO:0051721; GO:0070016	TRUE	0.917513	-0.1242	0	0.05944	0.978	2453	2267	1989	2468	2192	2068	2071	1882	29.79	27.46	23.97	29.42	27.03	24.48	24.97	21.97
ENSMUSG00000053411	Cbx7	ENSMUST00000177061; ENSMUST00000109615; ENSMUST00000132821; ENSMUST00000176639; ENSMUST00000109616; ENSMUST00000146719; ENSMUST00000128931; ENSMUST00000089293; ENSMUST00000177044	protein_coding	1720	0.581	GO:0000122; GO:0006351; GO:0006355; GO:0016568; GO:0048733	GO:0000790; GO:0000792; GO:0005634; GO:0005737; GO:0031519; GO:0035102	GO:0003682; GO:0003723; GO:0003727; GO:0035064	TRUE	1.08643	0.1196	0	0.05947	0.978	1109	1031	1150	1049	1271	1188	1100	1247	32.33	29.98	33.27	30.03	37.63	33.76	31.85	34.96
ENSMUSG00000024776	Stambpl1	ENSMUST00000129535; ENSMUST00000119603; ENSMUST00000130756; ENSMUST00000054956; ENSMUST00000125232	protein_coding	1780	0.467	GO:0006508; GO:0008150	GO:0005575	GO:0003674; GO:0008233; GO:0008237; GO:0016787; GO:0046872	TRUE	0.905697	-0.1429	0	0.05961	0.978	358.3	315.5	333.7	321.7	251.8	282	299.7	311.6	10.09	8.866	9.33	8.897	7.204	7.747	8.385	8.438
ENSMUSG00000039611	Tmem246	ENSMUST00000042750; ENSMUST00000151542; ENSMUST00000150664	protein_coding	1330	0.557	GO:0008150	GO:0005575; GO:0016020; GO:0016021	GO:0003674	TRUE	0.917958	-0.1235	0	0.05967	0.978	1278	1189	1189	1222	1072	1049	1246	1009	48.18	44.72	44.49	45.25	41.03	38.57	46.67	36.56
ENSMUSG00000049680	Urgcp	ENSMUST00000170116; ENSMUST00000093362; ENSMUST00000120306; ENSMUST00000140922; ENSMUST00000118076; ENSMUST00000053427	protein_coding	4120	0.561	GO:0007049; GO:0008150	GO:0005634; GO:0005737	GO:0003674; GO:0005525	TRUE	1.08673	0.12	0	0.05975	0.978	1155	1170	1174	1237	1252	1265	1482	1260	14.06	14.21	14.18	14.78	15.47	15.02	17.91	14.75
ENSMUSG00000050711	Scg2	ENSMUST00000049972	protein_coding	2480	0.466	GO:0000165; GO:0001525; GO:0001938; GO:0006928; GO:0035556; GO:0048245; GO:0050918; GO:0050930; GO:2000352; GO:2001237	GO:0005576; GO:0005615; GO:0005622; GO:0030141	GO:0005125; GO:0042056	TRUE	0.913958	-0.1298	0	0.05976	0.978	6773	5947	5121	6558	5607	5350	5867	4809	137	120	102.8	130.2	115.1	105.5	117.8	93.47
ENSMUSG00000027297	Ltk	ENSMUST00000182203; ENSMUST00000134295; ENSMUST00000028759; ENSMUST00000140224; ENSMUST00000082130; ENSMUST00000127470	protein_coding	2480	0.585	GO:0006468; GO:0007165; GO:0007169; GO:0008283; GO:0010666; GO:0010976; GO:0014065; GO:0016310; GO:0043066; GO:0071300	GO:0005622; GO:0005783; GO:0005886; GO:0016020; GO:0016021	GO:0000166; GO:0004672; GO:0004713; GO:0004714; GO:0005524; GO:0016301; GO:0016740; GO:0016772	TRUE	1.10397	0.1427	0	0.05977	0.978	425.1	488.5	529.8	419.8	501.5	494.1	539.8	635	8.597	9.854	10.63	8.334	10.3	9.743	10.84	12.34
ENSMUSG00000025651	Uqcrc1	ENSMUST00000026743	protein_coding	1660	0.575	GO:0006122; GO:0006810; GO:0055114	GO:0005739; GO:0005743; GO:0005750; GO:0016020; GO:0070469	GO:0003824; GO:0005515; GO:0032403; GO:0046872	TRUE	1.08095	0.1123	0	0.0598	0.978	4143	4296	4292	4111	4289	4480	5229	4509	125.2	129.5	128.7	121.9	131.6	132	156.9	130.9
ENSMUSG00000042797	Aqp11	ENSMUST00000084986	protein_coding	1320	0.567	GO:0001822; GO:0006810; GO:0006833; GO:0048388; GO:0051260; GO:0055085; GO:0072014	GO:0005622; GO:0005737; GO:0005783; GO:0005829; GO:0005886; GO:0009986; GO:0016020; GO:0016021; GO:0030425	GO:0005215; GO:0015250	TRUE	1.10888	0.1491	0	0.05983	0.978	186.8	202.6	173.5	153.8	217.1	252.8	181.5	221.3	7.097	7.679	6.542	5.735	8.377	9.364	6.848	8.082
ENSMUSG00000028971	Cort	ENSMUST00000030815	protein_coding	677	0.585	GO:0007193; GO:0007218; GO:0045187	GO:0005576	GO:0001664; GO:0005179; GO:0005184	TRUE	1.09338	0.1288	0	0.05992	0.978	31.4	48.11	42.1	37.08	63.66	53.35	70.67	39.75	2.326	3.555	3.095	2.696	4.788	3.853	5.198	2.83
ENSMUSG00000049709	Nlrp10	ENSMUST00000055745	protein_coding	4480	0.442	GO:0002376; GO:0002827; GO:0006952; GO:0035397; GO:0036336; GO:0045087; GO:0050829; GO:0050832; GO:2000318; GO:2000484; GO:2000778	GO:0005737; GO:0005886; GO:0016020; GO:0019897	GO:0000166; GO:0005524; GO:0017111	TRUE	1.06866	0.0958	0.0789	0.05992	0.978	15.3	17.58	8.214	12	25.46	31.75	25.59	12.89	0.1713	0.1963	0.09125	0.1318	0.2894	0.3466	0.2844	0.1387
ENSMUSG00000019970	Sgk1	ENSMUST00000142174; ENSMUST00000020145; ENSMUST00000164659; ENSMUST00000100036; ENSMUST00000143094; ENSMUST00000150089; ENSMUST00000141218; ENSMUST00000124203; ENSMUST00000124350; ENSMUST00000092673; ENSMUST00000135195; ENSMUST00000126560; ENSMUST00000120509	protein_coding	1360	0.484	GO:0006468; GO:0006883; GO:0006915; GO:0006950; GO:0006974; GO:0007019; GO:0007616; GO:0008542; GO:0010765; GO:0016310; GO:0018105; GO:0030307; GO:0031115; GO:0032869; GO:0032880; GO:0043066; GO:0043402; GO:0048812; GO:0050775; GO:0051726	GO:0005634; GO:0005737; GO:0005739; GO:0005783; GO:0005886; GO:0016020; GO:0043005; GO:0048471	GO:0000166; GO:0004672; GO:0004674; GO:0005515; GO:0005524; GO:0016301; GO:0016740; GO:0016772; GO:0043423; GO:0048037; GO:0048156	TRUE	0.908841	-0.1379	-0.03551	0.05996	0.978	2658	2711	3058	2944	1679	2556	1352	2746	98.01	99.71	111.9	106.6	62.87	91.89	49.52	97.34
ENSMUSG00000036777	Anln	ENSMUST00000040912	protein_coding	5420	0.444	GO:0000281; GO:0007049; GO:0007067; GO:0051301	GO:0005634; GO:0005737; GO:0005826; GO:0005856; GO:0015629; GO:0043231	GO:0003779	TRUE	0.905446	-0.1433	0	0.06002	0.978	1474	1205	1082	1292	1155	1247	1072	854.1	13.64	11.13	9.937	11.74	10.85	11.25	9.85	7.597
ENSMUSG00000043183	Simc1	ENSMUST00000138869; ENSMUST00000123852; ENSMUST00000159721; ENSMUST00000121401; ENSMUST00000118072; ENSMUST00000126506; ENSMUST00000150011	protein_coding	1460	0.499	GO:0008150	GO:0005575	GO:0032184	TRUE	0.907205	-0.1405	0	0.06007	0.978	425.9	395	353.2	417.7	374.2	335.3	311.9	351.3	14.63	13.54	12.04	14.08	13.05	11.23	10.64	11.6
ENSMUSG00000000263	Glra1	ENSMUST00000075603; ENSMUST00000102716; ENSMUST00000108853	protein_coding	2070	0.522	GO:0001508; GO:0001964; GO:0002087; GO:0006810; GO:0006811; GO:0006820; GO:0006821; GO:0006936; GO:0007218; GO:0007268; GO:0007340; GO:0007601; GO:0007628; GO:0034220; GO:0042391; GO:0043576; GO:0050884; GO:0050905; GO:0051260; GO:0051291; GO:0051970; GO:0060012; GO:0060013; GO:0060080; GO:2000344	GO:0005622; GO:0005623; GO:0005886; GO:0005887; GO:0009897; GO:0016020; GO:0016021; GO:0030054; GO:0034707; GO:0043231; GO:0045202; GO:0045211; GO:0060077	GO:0005230; GO:0005254; GO:0016594; GO:0016933; GO:0016934; GO:0022824; GO:0030977	TRUE	0.939217	-0.09047	-0.09647	0.06012	0.978	62.8	29.6	11.29	77.43	36.07	19.05	15.84	24.71	1.522	0.7155	0.2715	1.841	0.8874	0.4501	0.381	0.5754
ENSMUSG00000040943	Tet2	ENSMUST00000098603	protein_coding	9180	0.454	GO:0001822; GO:0006211; GO:0006493; GO:0007049; GO:0009791; GO:0016568; GO:0030097; GO:0030099; GO:0045944; GO:0055114; GO:0080111; GO:0080182	GO:0005634	GO:0008198; GO:0008270; GO:0016491; GO:0046872; GO:0051213; GO:0070579	TRUE	1.09369	0.1292	0	0.06021	0.978	837.3	930.7	973.4	933.5	1052	1143	899.2	1043	4.575	5.072	5.277	5.006	5.834	6.089	4.877	5.478
ENSMUSG00000041995	Zbed3	ENSMUST00000045909	protein_coding	1890	0.546	GO:0001933; GO:0016055; GO:0045944; GO:0050821; GO:0090263	GO:0005737; GO:0005829; GO:0016020	GO:0003677; GO:0005515; GO:0046872	TRUE	1.1065	0.146	0	0.06029	0.978	229.4	202.6	196.1	190.8	257.5	248.9	236.4	226.7	6.089	5.363	5.164	4.971	6.937	6.441	6.227	5.782
ENSMUSG00000028419	Chmp5	ENSMUST00000030128	protein_coding	1520	0.439	GO:0001919; GO:0006810; GO:0007040; GO:0008333; GO:0015031	GO:0005622; GO:0005623; GO:0005634; GO:0005737; GO:0005768; GO:0016020; GO:0070062	GO:0003674	TRUE	0.927102	-0.1092	0	0.06032	0.978	2092	2146	2141	1997	1848	2088	1846	1879	69.02	70.64	70.09	64.67	61.9	67.18	60.47	59.59
ENSMUSG00000056459	Zbtb25	ENSMUST00000176187; ENSMUST00000167011; ENSMUST00000176509; ENSMUST00000176967; ENSMUST00000176102; ENSMUST00000176278	protein_coding	1430	0.476	GO:0008150	GO:0005634; GO:0005737	GO:0003677; GO:0046872	TRUE	0.902	-0.1488	0	0.0604	0.978	295.5	231.3	238.2	231.2	247.6	175.3	194.9	198.8	10.36	8.091	8.29	7.959	8.816	5.994	6.788	6.7
ENSMUSG00000040749	Siah1b	ENSMUST00000071667; ENSMUST00000134272; ENSMUST00000037928	protein_coding	1430	0.507	GO:0006511; GO:0007275; GO:0016567	GO:0005634; GO:0005737	GO:0004842; GO:0008270; GO:0016874; GO:0046872	TRUE	0.907456	-0.1401	0	0.06043	0.978	103.9	88.81	91.38	95.97	67.2	104.2	56.05	56.94	3.643	3.107	3.18	3.304	2.393	3.562	1.952	1.92
ENSMUSG00000021495	Fam193b	ENSMUST00000021957	protein_coding	4340	0.603	GO:0008150	GO:0005737	GO:0003674	TRUE	1.08839	0.1222	0	0.06045	0.978	2154	2637	2665	2520	2790	2686	2614	3014	24.89	30.4	30.55	28.59	32.74	30.27	29.99	33.47
ENSMUSG00000026301	Iqca	ENSMUST00000113094	protein_coding	3210	0.483	GO:0008150	GO:0005575	GO:0000166; GO:0003674; GO:0005524; GO:0017111	TRUE	0.927745	-0.1082	-0.008587	0.06049	0.978	32.2	31.45	29.78	42.53	24.05	8.891	29.24	20.41	0.5032	0.4902	0.4616	0.6522	0.3815	0.1354	0.4536	0.3065
ENSMUSG00000039741	Bahcc1	ENSMUST00000122148; ENSMUST00000142439; ENSMUST00000143667; ENSMUST00000044985; ENSMUST00000118987	protein_coding	6980	0.618	GO:0008150	GO:0005575	GO:0003674; GO:0003682	TRUE	0.90985	-0.1363	0	0.06055	0.978	622.3	639.2	574	673.9	627.4	547.4	486.2	525.4	4.472	4.582	4.092	4.753	4.577	3.835	3.468	3.628
ENSMUSG00000026308	Klhl30	ENSMUST00000027533	protein_coding	3090	0.573	GO:0008150	GO:0005575	GO:0003674	TRUE	1.05334	0.07497	0.3609	0.06057	0.978	8.856	13.88	7.188	5.453	26.88	2.54	26.81	21.49	0.1437	0.2247	0.1158	0.08687	0.443	0.0402	0.4319	0.3352
ENSMUSG00000047959	Kcna3	ENSMUST00000052718	protein_coding	1970	0.598	GO:0006810; GO:0006811; GO:0006813; GO:0034765; GO:0051260; GO:0055085; GO:0071805	GO:0005886; GO:0008076; GO:0016020; GO:0016021; GO:0045121	GO:0005216; GO:0005244; GO:0005249; GO:0005251; GO:0005267; GO:0015271	TRUE	0.941244	-0.08736	-0.2116	0.0606	0.978	61.19	31.45	16.43	30.53	20.51	35.56	7.311	9.67	1.558	0.7988	0.415	0.763	0.5302	0.8828	0.1848	0.2366
ENSMUSG00000032128	Robo3	ENSMUST00000115038; ENSMUST00000170512; ENSMUST00000171467; ENSMUST00000167089; ENSMUST00000167216; ENSMUST00000034643	protein_coding	3420	0.577	GO:0001764; GO:0006935; GO:0007275; GO:0007399; GO:0007411; GO:0016199; GO:0030154	GO:0016020; GO:0016021; GO:0030424	GO:0005515; GO:0042803; GO:0046982	TRUE	1.10619	0.1456	0	0.06067	0.978	523.3	663.3	777.3	605.2	665.6	721.4	737.1	912.2	7.674	9.703	11.31	8.712	9.91	10.32	10.73	12.86
ENSMUSG00000032547	Ryk	ENSMUST00000176573; ENSMUST00000177274; ENSMUST00000035142; ENSMUST00000175788; ENSMUST00000175883; ENSMUST00000176198	protein_coding	1740	0.478	GO:0006468; GO:0007165; GO:0007409; GO:0007411; GO:0016055; GO:0016310; GO:0022038; GO:0030182; GO:0031175; GO:0043410; GO:0048705; GO:0048843; GO:0050919; GO:0071679	GO:0005634; GO:0005737; GO:0005886; GO:0016020; GO:0016021	GO:0000166; GO:0004672; GO:0004713; GO:0004714; GO:0004888; GO:0005109; GO:0005515; GO:0005524; GO:0016301; GO:0016740; GO:0016772; GO:0017147; GO:0042813	TRUE	1.08945	0.1236	0	0.06067	0.978	677.1	685.5	605.8	697.9	726.4	757	729.8	765	19.52	19.71	17.33	19.75	21.26	21.28	20.89	21.19
ENSMUSG00000032062	2310030G06Rik	ENSMUST00000034564	protein_coding	1240	0.46	GO:0008150	GO:0070062	GO:0003674	TRUE	0.923766	-0.1144	0	0.06078	0.9787	49.11	60.13	32.86	34.9	21.22	19.05	36.55	37.6	1.986	2.426	1.319	1.385	0.8714	0.7514	1.468	1.462
ENSMUSG00000021763	BC067074	ENSMUST00000136755; ENSMUST00000078163; ENSMUST00000135096	protein_coding	4100	0.498	GO:0008150	GO:0005575	GO:0003674	TRUE	0.911238	-0.1341	0	0.06128	0.9848	76.48	85.11	68.8	108	76.39	72.4	53.61	39.75	0.9356	1.039	0.835	1.296	0.9488	0.8635	0.6511	0.4674
ENSMUSG00000044770	Scml4	ENSMUST00000063063; ENSMUST00000105494; ENSMUST00000127675; ENSMUST00000157071; ENSMUST00000153091; ENSMUST00000105495; ENSMUST00000136841; ENSMUST00000130511; ENSMUST00000125576	protein_coding	1980	0.528	GO:0006351; GO:0006355; GO:0008150	GO:0005575; GO:0005634	GO:0003674; GO:0003677	TRUE	0.909723	-0.1365	0	0.06129	0.9848	74.07	64.76	63.66	85.06	39.61	64.78	58.48	49.42	1.876	1.636	1.6	2.115	1.019	1.6	1.471	1.203
ENSMUSG00000026921	Egfl7	ENSMUST00000166920; ENSMUST00000152988; ENSMUST00000131112; ENSMUST00000149789; ENSMUST00000149460; ENSMUST00000145575; ENSMUST00000173777; ENSMUST00000147351; ENSMUST00000174572; ENSMUST00000139801; ENSMUST00000174656; ENSMUST00000174465; ENSMUST00000150404; ENSMUST00000102907; ENSMUST00000172683; ENSMUST00000174211; ENSMUST00000152713; ENSMUST00000173920; ENSMUST00000100290	protein_coding	806	0.574	GO:0001525; GO:0001938; GO:0007275; GO:0030154; GO:0030334; GO:0030336; GO:0045746	GO:0005576; GO:0005615	GO:0005112; GO:0005509	TRUE	1.09771	0.1345	0	0.06137	0.9851	491.9	558.8	505.2	484.2	593.4	605.9	622.6	505	30.61	34.68	31.19	29.57	37.49	36.76	38.46	30.2
[truncated: 21,775 more rows]

## Sheet: File description
Mouse IDs 2, 4, 5, 7 indicate control mice, mouse IDs 12, 15, 16, 21 MMUT-deficient mice; mouse IDs are part of the column names.
