# Supplementary material for: Integrated multi-omics reveals anaplerotic rewiring in methylmalonyl-CoA mutase deficiency
Source: Nat Metab. 2023 Jan 26;5(1):80–95. doi: 10.1038/s42255-022-00720-8 (PMC9886552; doi:10.1038/s42255-022-00720-8)
Supplement: Source Data Fig. 6 — Unprocessed pull-down data. [file 42255_2022_720_MOESM7_ESM.xlsx]

## Sheet: Samples Report With Clusters fo
First_5_experiments_merged, Samples report created on 01/29/2020
Experiment: First_5_experiments_merged
	Peak List Generator: unknown
		Version: unknown
		Charge States Calculated: unknown
		Deisotoped: unknown
		Textual Annotation: unknown
	Database Set: 3 Databases
		Database Name: the SwissProt_autoup_20181205 database
			Version: unknown
			Taxonomy: All Entries
			Number of Proteins: 558898
		Database Name: the SwissProt_autoup_20190116 database
			Version: unknown
			Taxonomy: Homo sapiens
			Number of Proteins: 20414
		Database Name: the SwissProt_autoup_20190116 database
			Version: unknown
			Taxonomy: All Entries
			Number of Proteins: 559077
		Does database contain common contaminants?: unknown
	Search Engine Set: 1 Search Engine
		Search Engine: Mascot
			Version: 2.6.2
			Samples: All Samples
			Fragment Tolerance: 0.030 Da (Monoisotopic)
			Parent Tolerance: 10.0 PPM (Monoisotopic)
			Fixed Modifications:
			Variable Modifications: +16 on M (Oxidation)
			Database: the SwissProt_autoup_20181205 database (unknown version, 558898 entries) (20190121tp_11647_EV_flag (F272246), 20190121tp_11647_MMAB_flag (F272248)), the SwissProt_autoup_20190116 database (selected for Homo sapiens, unknown version, 20414 entries) (20190204tp_11722_EV_flag (F272684), 20190204tp_11722_MUT_flag (F272682), 20190204tp_11722_MCEE_flag (F272681_1), 20190128tp_11694_VLCADflag …
			Digestion Enzyme: Trypsin (20190121tp_11647_EV_flag (F272246), 20190121tp_11647_MMAB_flag (F272248)), Trypsin (20190204tp_11722_EV_flag (F272684), 20190204tp_11722_MUT_flag (F272682), 20190204tp_11722_MCEE_flag (F272681_1), 20190128tp_11694_VLCADflag (F272521), 20190128tp_11694_EV_flag (F272524), 20190128tp_11694_MMAAflag (F272523), 20190214tp_MUTflag (F273198), 20190214tp_MMABflag (F273196), 201…
			Max Missed Cleavages: 2 (20190121tp_11647_EV_flag (F272246), 20190121tp_11647_MMAB_flag (F272248)), 2 (20190204tp_11722_EV_flag (F272684), 20190204tp_11722_MUT_flag (F272682), 20190204tp_11722_MCEE_flag (F272681_1), 20190128tp_11694_VLCADflag (F272521), 20190128tp_11694_EV_flag (F272524), 20190128tp_11694_MMAAflag (F272523), 20190214tp_MUTflag (F273198), 20190214tp_MMABflag (F273196), 20190214tp_…
			Probability Model:
				20190204tp_11722_EV_flag (F272684): LFDR Model, Classifier data: Bayes, Good (71%) m:14.7/s:20.0 m:40.4/s:20.0 m:NA m:NA m:NA, Bad (29%) m:-21.0/s:5.07 m:4.51/s:5.01 m:NA m:NA m:NA [all charge states]
				20190204tp_11722_MUT_flag (F272682): LFDR Model, Classifier data: Bayes, Good (68%) m:15.2/s:21.0 m:40.9/s:21.0 m:NA m:NA m:NA, Bad (32%) m:-21.1/s:5.25 m:4.33/s:5.27 m:NA m:NA m:NA [all charge states]
				20190204tp_11722_MCEE_flag (F272681_1): LFDR Model, Classifier data: Bayes, Good (82%) m:13.1/s:21.0 m:38.7/s:21.0 m:NA m:NA m:NA, Bad (18%) m:-21.1/s:5.49 m:4.57/s:5.42 m:NA m:NA m:NA [all charge states]
				20190121tp_11647_EV_flag (F272246): LFDR Model, Classifier data: Bayes, Good (50%) m:19.1/s:29.3 m:55.8/s:28.8 m:NA m:NA m:NA, Bad (50%) m:-30.0/s:5.11 m:5.39/s:5.11 m:NA m:NA m:NA [all charge states]
				20190121tp_11647_MMAB_flag (F272248): LFDR Model, Classifier data: Bayes, Good (50%) m:17.8/s:25.1 m:54.7/s:24.8 m:NA m:NA m:NA, Bad (50%) m:-30.7/s:5.97 m:4.98/s:5.83 m:NA m:NA m:NA [all charge states]
				20190128tp_11694_VLCADflag (F272521): LFDR Model, Classifier data: Bayes, Good (52%) m:16.2/s:19.3 m:41.9/s:19.3 m:NA m:NA m:NA, Bad (48%) m:-21.5/s:4.83 m:4.10/s:4.69 m:NA m:NA m:NA [all charge states]
				20190128tp_11694_EV_flag (F272524): LFDR Model, Classifier data: Bayes, Good (50%) m:22.4/s:16.6 m:47.9/s:16.5 m:NA m:NA m:NA, Bad (50%) m:-15.4/s:6.22 m:10.1/s:6.12 m:NA m:NA m:NA [all charge states]
				20190128tp_11694_MMAAflag (F272523): LFDR Model, Classifier data: Bayes, Good (50%) m:10.0/s:18.5 m:35.9/s:18.4 m:NA m:NA m:NA, Bad (50%) m:-20.9/s:4.88 m:4.54/s:4.81 m:NA m:NA m:NA [all charge states]
				20190214tp_MUTflag (F273198): LFDR Model, Classifier data: Bayes, Good (79%) m:9.41/s:18.2 m:35.1/s:18.2 m:NA m:NA m:NA, Bad (21%) m:-21.0/s:5.54 m:4.60/s:5.48 m:NA m:NA m:NA [all charge states]
				20190214tp_MMABflag (F273196): LFDR Model, Classifier data: Bayes, Good (60%) m:15.1/s:18.7 m:40.8/s:18.7 m:NA m:NA m:NA, Bad (40%) m:-20.3/s:5.89 m:5.16/s:5.84 m:NA m:NA m:NA [all charge states]
				20190214tp_MMAAflag (F273194): LFDR Model, Classifier data: Bayes, Good (50%) m:16.4/s:17.5 m:42.1/s:17.3 m:NA m:NA m:NA, Bad (50%) m:-17.7/s:5.11 m:7.81/s:5.05 m:NA m:NA m:NA [all charge states]
				20190214tp_MCEEflag (F273192): LFDR Model, Classifier data: Bayes, Good (79%) m:10.3/s:17.6 m:36.1/s:17.6 m:NA m:NA m:NA, Bad (21%) m:-20.7/s:6.02 m:4.93/s:5.95 m:NA m:NA m:NA [all charge states]
				20190214tp_VLCADflag (F273201): LFDR Model, Classifier data: Bayes, Good (51%) m:19.1/s:18.6 m:44.7/s:18.6 m:NA m:NA m:NA, Bad (49%) m:-21.1/s:5.44 m:4.46/s:5.30 m:NA m:NA m:NA [all charge states]
				20190219tp_11790_MUT_flag (F273286): LFDR Model, Classifier data: Bayes, Good (50%) m:23.7/s:26.3 m:60.7/s:26.1 m:NA m:NA m:NA, Bad (50%) m:-28.3/s:6.38 m:7.28/s:7.01 m:NA m:NA m:NA [all charge states]
				20190219tp_11790_MMABflag (F273285): LFDR Model, Classifier data: Bayes, Good (53%) m:16.5/s:20.7 m:53.5/s:20.7 m:NA m:NA m:NA, Bad (47%) m:-30.1/s:8.31 m:6.48/s:8.08 m:NA m:NA m:NA [all charge states]
				20190219tp_11790_MMAAflag (F273284): LFDR Model, Classifier data: Bayes, Good (53%) m:15.6/s:19.9 m:52.5/s:19.9 m:NA m:NA m:NA, Bad (47%) m:-29.5/s:8.53 m:6.97/s:8.43 m:NA m:NA m:NA [all charge states]
				20190219tp_11790_MCEEflag (F273276): LFDR Model, Classifier data: Bayes, Good (50%) m:21.9/s:26.8 m:58.9/s:26.5 m:NA m:NA m:NA, Bad (50%) m:-28.4/s:5.99 m:6.96/s:6.44 m:NA m:NA m:NA [all charge states]
				20190219tp_11790_VLCADflag (F273287): LFDR Model, Classifier data: Bayes, Good (50%) m:18.2/s:25.8 m:55.0/s:25.6 m:NA m:NA m:NA, Bad (50%) m:-28.6/s:5.74 m:6.44/s:6.29 m:NA m:NA m:NA [all charge states]
	Scaffold: Version: Scaffold_4.8.9
		Modification Metadata Set: 2334 modifications
			Source: C:\Program Files\Scaffold 4\parameters\unimod.xml
			Comment:
		Protein Grouping Strategy: Experiment-wide grouping with protein cluster analysis
		Peptide Thresholds: 95.0% minimum
		Protein Thresholds: 99.0% minimum and 2 peptides minimum
		Peptide FDR: 0.0% (Decoy)
		Protein FDR: 0.0% (Decoy)
		GO Annotation Source(s):
		Alternate ID Source(s):
									Total Unique Peptide Count	Total Unique Peptide Count	Total Unique Peptide Count	Total Unique Peptide Count	Total Unique Peptide Count	Total Unique Peptide Count	Total Unique Peptide Count	Total Unique Peptide Count	Total Unique Peptide Count	Total Unique Peptide Count	Total Unique Peptide Count	Total Unique Peptide Count	Total Unique Peptide Count	Total Unique Peptide Count	Total Unique Peptide Count	Total Unique Peptide Count	Total Unique Peptide Count	Total Unique Peptide Count
First_5_experiments_merged									EV_flag	EV_flag	EV_flag	MCEE_flag	MCEE_flag	MCEE_flag	MMAA_flag	MMAA_flag	MMAA_flag	MMAB_flag	MMAB_flag	MMAB_flag	MUT_flag	MUT_flag	MUT_flag	VLCAD_flag	VLCAD_flag	VLCAD_flag
#	Visible?	Starred?	Identified Proteins (488/500)	Accession Number	Alternate ID	Molecular Weight	Protein Grouping Ambiguity	Taxonomy	BioSample 1	BioSample 1 (1)	BioSample 2 (2)	BioSample 3	BioSample 4 (1)	BioSample 4 (2)	BioSample 3 (1)	BioSample 3 (2)	BioSample 3 (3)	BioSample 2 (1)	BioSample 2 (3)	BioSample 2 (4)	BioSample 2	BioSample 1 (3)	BioSample 1 (4)	BioSample 1 (2)	BioSample 6	BioSample 6 (1)
1	TRUE	Empty	Cluster of 14-3-3 protein epsilon OS=Homo sapiens OX=9606 GN=YWHAE PE=1 SV=1 (1433E_HUMAN)	1433E_HUMAN [11]		29 kDa	TRUE	unknown	5	0	0	5	1	1	0	0	3	0	1	3	1	1	0	0	1	1
1.1	TRUE	Empty	14-3-3 protein beta/alpha OS=Homo sapiens OX=9606 GN=YWHAB PE=1 SV=3	1433B_HUMAN		28 kDa	TRUE	unknown	2	0	0	0	1	0	0	0	2	0	0	2	0	0	0	0	0	0
1.2	TRUE	Empty	14-3-3 protein epsilon OS=Homo sapiens OX=9606 GN=YWHAE PE=1 SV=1	1433E_HUMAN		29 kDa	TRUE	unknown	3	0	0	3	0	1	0	0	3	0	1	3	1	1	0	0	1	1
1.3	TRUE	Empty	14-3-3 protein theta OS=Bos taurus OX=9913 GN=YWHAQ PE=1 SV=1	1433T_BOVIN (+7)		28 kDa	TRUE	unknown	1	0	0	3	1	0	0	0	2	0	0	2	0	0	0	0	0	0
1.4	TRUE	Empty	14-3-3 protein zeta/delta OS=Homo sapiens OX=9606 GN=YWHAZ PE=1 SV=1	1433Z_HUMAN		28 kDa	TRUE	unknown	3	0	0	3	0	0	0	0	2	0	0	2	0	0	0	0	0	0
2	TRUE	Empty	Aspartate aminotransferase, mitochondrial OS=Homo sapiens OX=9606 GN=GOT2 PE=1 SV=3	AATM_HUMAN		48 kDa		unknown	0	0	0	5	2	2	0	0	1	3	1	3	3	2	3	0	0	0
3	TRUE	Empty	Medium-chain specific acyl-CoA dehydrogenase, mitochondrial OS=Homo sapiens OX=9606 GN=ACADM PE=1 SV=1	ACADM_HUMAN (+1)		47 kDa		unknown	0	0	0	3	1	3	0	0	0	3	2	0	3	0	1	0	0	0
4	TRUE	Empty	Very long-chain specific acyl-CoA dehydrogenase, mitochondrial OS=Homo sapiens OX=9606 GN=ACADVL PE=1 SV=1	ACADV_HUMAN		70 kDa		unknown	0	0	0	0	0	0	0	0	0	0	0	0	0	0	0	27	25	23
5	TRUE	Empty	Apoptotic chromatin condensation inducer in the nucleus OS=Homo sapiens OX=9606 GN=ACIN1 PE=1 SV=2	ACINU_HUMAN		152 kDa		unknown	0	0	0	2	0	0	0	0	0	0	0	0	0	1	0	0	0	0
6	TRUE	Empty	ATP-citrate synthase OS=Homo sapiens OX=9606 GN=ACLY PE=1 SV=3	ACLY_HUMAN		121 kDa		unknown	2	0	0	2	1	0	0	0	1	0	0	2	0	1	0	0	0	0
7	TRUE	Empty	Aconitate hydratase, mitochondrial OS=Homo sapiens OX=9606 GN=ACO2 PE=1 SV=2	ACON_HUMAN		85 kDa		unknown	0	0	0	10	0	3	0	0	1	1	0	3	8	0	3	0	0	0
8	TRUE	Empty	Cluster of Actin, cytoplasmic 1 OS=Homo sapiens OX=9606 GN=ACTB PE=1 SV=1 (ACTB_HUMAN)	ACTB_HUMAN [11]		42 kDa	TRUE	unknown	15	11	6	15	10	3	4	7	11	8	8	11	16	12	5	3	7	7
8.1	TRUE	Empty	Actin-1 OS=Echinococcus granulosus OX=6210 GN=ACTI PE=3 SV=1	ACT1_ECHGR		42 kDa	TRUE	unknown	0	3	0	0	0	0	0	0	3	2	0	3	0	0	2	0	0	2
8.2	TRUE	Empty	Actin-2 OS=Saccoglossus kowalevskii OX=10224 PE=2 SV=1	ACT2_SACKO		42 kDa	TRUE	unknown	0	0	0	0	0	0	0	0	0	0	0	0	0	0	0	0	0	0
8.3	TRUE	Empty	Actin-3 OS=Dictyostelium discoideum OX=44689 GN=act3 PE=3 SV=3	ACT3_DICDI		42 kDa	TRUE	unknown	0	4	0	0	0	0	0	0	0	0	0	0	0	0	0	0	0	0
8.4	TRUE	Empty	Actin-17 OS=Dictyostelium discoideum OX=44689 GN=act17 PE=3 SV=1	ACT17_DICDI		42 kDa	TRUE	unknown	0	3	0	0	0	1	0	0	3	2	0	4	0	0	2	0	0	3
8.5	TRUE	Empty	Beta-actin-like protein 2 OS=Homo sapiens OX=9606 GN=ACTBL2 PE=1 SV=2	ACTBL_HUMAN		42 kDa	TRUE	unknown	3	2	1	3	3	0	0	2	3	2	2	3	4	4	1	0	1	2
8.6	TRUE	Empty	Actin, cytoplasmic 1 OS=Homo sapiens OX=9606 GN=ACTB PE=1 SV=1	ACTB_HUMAN (+1)		42 kDa	TRUE	unknown	14	9	6	14	9	3	4	7	9	7	8	10	15	11	4	3	7	6
8.7	TRUE	Empty	Actin, alpha cardiac muscle 1 OS=Homo sapiens OX=9606 GN=ACTC1 PE=1 SV=1	ACTC_HUMAN (+1)		42 kDa	TRUE	unknown	10	7	5	9	6	2	4	6	6	6	6	7	10	8	3	3	5	5
8.8	TRUE	Empty	POTE ankyrin domain family member E OS=Homo sapiens OX=9606 GN=POTEE PE=2 SV=3	POTEE_HUMAN (+1)		121 kDa	TRUE	unknown	0	4	3	0	0	0	0	0	0	0	0	0	4	0	0	0	0	0
9	TRUE	Empty	Cluster of ADP/ATP translocase 2 OS=Bos taurus OX=9913 GN=SLC25A5 PE=2 SV=3 (ADT2_BOVIN)	ADT2_BOVIN [6]		33 kDa	TRUE	unknown	5	8	6	9	6	5	6	3	7	10	4	7	8	7	8	6	8	5
9.1	TRUE	Empty	ADP/ATP translocase 2 OS=Bos taurus OX=9913 GN=SLC25A5 PE=2 SV=3	ADT2_BOVIN (+4)		33 kDa	TRUE	unknown	5	8	6	8	6	5	6	3	7	10	4	7	8	7	8	6	7	5
9.2	TRUE	Empty	ADP/ATP translocase 3 OS=Homo sapiens OX=9606 GN=SLC25A6 PE=1 SV=4	ADT3_HUMAN		33 kDa	TRUE	unknown	3	4	4	7	4	3	4	2	6	7	2	5	6	4	5	4	5	3
10	TRUE	Empty	Apoptosis-inducing factor 1, mitochondrial OS=Homo sapiens OX=9606 GN=AIFM1 PE=1 SV=1	AIFM1_HUMAN		67 kDa		unknown	0	0	0	4	1	1	0	0	0	0	0	1	0	0	0	0	0	0
11	TRUE	Empty	Aldehyde dehydrogenase X, mitochondrial OS=Homo sapiens OX=9606 GN=ALDH1B1 PE=1 SV=3	AL1B1_HUMAN		57 kDa	TRUE	unknown	0	0	0	5	1	1	1	0	1	1	1	0	2	1	0	0	0	0
12	TRUE	Empty	Serum albumin OS=Homo sapiens OX=9606 GN=ALB PE=1 SV=2	ALBU_HUMAN		69 kDa		unknown	3	0	0	0	0	0	0	0	0	0	0	0	0	0	0	0	0	0
13	TRUE	Empty	Aldehyde dehydrogenase, mitochondrial OS=Homo sapiens OX=9606 GN=ALDH2 PE=1 SV=2	ALDH2_HUMAN		56 kDa	TRUE	unknown	0	0	0	3	2	1	1	0	1	2	1	1	4	1	0	0	0	0
14	TRUE	Empty	Fructose-bisphosphate aldolase A OS=Homo sapiens OX=9606 GN=ALDOA PE=1 SV=2	ALDOA_HUMAN		39 kDa		unknown	1	0	0	4	1	0	0	0	0	0	0	1	0	1	0	0	0	0
15	TRUE	Empty	Angiomotin OS=Homo sapiens OX=9606 GN=AMOT PE=1 SV=1	AMOT_HUMAN		118 kDa		unknown	1	0	0	0	2	0	0	0	1	0	0	0	0	2	0	0	0	0
16	TRUE	Empty	AP-2 complex subunit alpha-1 OS=Homo sapiens OX=9606 GN=AP2A1 PE=1 SV=3	AP2A1_HUMAN (+1)		108 kDa		unknown	0	0	0	0	1	0	0	0	1	0	0	0	0	2	0	0	0	0
17	TRUE	Empty	Cluster of AP-2 complex subunit beta OS=Homo sapiens OX=9606 GN=AP2B1 PE=1 SV=1 (AP2B1_HUMAN)	AP2B1_HUMAN [2]		105 kDa	TRUE	unknown	0	0	0	1	1	0	0	0	2	0	0	1	0	0	0	0	0	0
17.1	TRUE	Empty	AP-1 complex subunit beta-1 OS=Homo sapiens OX=9606 GN=AP1B1 PE=1 SV=2	AP1B1_HUMAN		105 kDa	TRUE	unknown	0	0	0	0	0	0	0	0	1	0	0	0	0	0	0	0	0	0
17.2	TRUE	Empty	AP-2 complex subunit beta OS=Homo sapiens OX=9606 GN=AP2B1 PE=1 SV=1	AP2B1_HUMAN		105 kDa	TRUE	unknown	0	0	0	1	1	0	0	0	2	0	0	1	0	0	0	0	0	0
18	TRUE	Empty	Cluster of Apoptosis inhibitor 5 OS=Homo sapiens OX=9606 GN=API5 PE=1 SV=3 (API5_HUMAN)	API5_HUMAN [2]		59 kDa	TRUE	unknown	1	0	0	1	1	0	0	0	3	0	0	3	0	1	0	0	0	0
18.1	TRUE	Empty	Apoptosis inhibitor 5-B OS=Xenopus laevis OX=8355 GN=api5-b PE=2 SV=1	API5B_XENLA		59 kDa	TRUE	unknown	0	0	0	0	0	0	0	0	1	0	0	0	0	0	0	0	0	0
18.2	TRUE	Empty	Apoptosis inhibitor 5 OS=Homo sapiens OX=9606 GN=API5 PE=1 SV=3	API5_HUMAN		59 kDa	TRUE	unknown	1	0	0	1	1	0	0	0	3	0	0	3	0	1	0	0	0	0
19	TRUE	Empty	ATP synthase F(0) complex subunit B1, mitochondrial OS=Homo sapiens OX=9606 GN=ATP5PB PE=1 SV=2	AT5F1_HUMAN		29 kDa		unknown	0	0	0	6	1	1	1	0	0	3	1	0	3	2	0	1	0	0
20	TRUE	Empty	Cluster of ATPase family AAA domain-containing protein 3A OS=Homo sapiens OX=9606 GN=ATAD3A PE=1 SV=2 (ATD3A_HUMAN)	ATD3A_HUMAN [2]		71 kDa	TRUE	unknown	0	0	0	2	5	3	0	0	0	1	4	1	0	0	0	1	2	0
20.1	TRUE	Empty	ATPase family AAA domain-containing protein 3 OS=Mus musculus OX=10090 GN=Atad3 PE=1 SV=1	ATAD3_RAT		67 kDa	TRUE	unknown	0	0	0	0	0	0	0	0	0	0	0	0	0	0	0	0	0	0
20.2	TRUE	Empty	ATPase family AAA domain-containing protein 3A OS=Homo sapiens OX=9606 GN=ATAD3A PE=1 SV=2	ATD3A_HUMAN		71 kDa	TRUE	unknown	0	0	0	2	5	3	0	0	0	1	4	1	0	0	0	1	2	0
21	TRUE	Empty	ATP synthase subunit d, mitochondrial OS=Homo sapiens OX=9606 GN=ATP5PD PE=1 SV=3	ATP5H_HUMAN		18 kDa		unknown	0	0	0	3	1	1	1	0	0	1	1	0	2	1	1	0	0	0
22	TRUE	Empty	Cluster of ATP synthase subunit alpha, mitochondrial OS=Homo sapiens OX=9606 GN=ATP5F1A PE=1 SV=1 (ATPA_HUMAN)	ATPA_HUMAN [2]		60 kDa	TRUE	unknown	1	0	0	13	7	6	3	2	5	9	4	6	11	5	4	5	2	1
22.1	TRUE	Empty	ATP synthase subunit alpha OS=Desulfococcus oleovorans (strain DSM 6200 / Hxd3) OX=96561 GN=atpA PE=3 SV=1	ATPA_DESOH		55 kDa	TRUE	unknown	0	0	0	0	0	0	0	0	0	1	0	0	0	0	1	0	0	0
22.2	TRUE	Empty	ATP synthase subunit alpha, mitochondrial OS=Homo sapiens OX=9606 GN=ATP5F1A PE=1 SV=1	ATPA_HUMAN		60 kDa	TRUE	unknown	1	0	0	13	7	6	3	2	5	9	4	6	11	5	4	5	2	1
23	TRUE	Empty	Cluster of ATP synthase subunit beta, mitochondrial OS=Homo sapiens OX=9606 GN=ATP5F1B PE=1 SV=3 (ATPB_HUMAN)	ATPB_HUMAN [45]		57 kDa	TRUE	unknown	0	0	0	14	7	9	6	1	2	12	8	9	14	4	4	4	6	2
23.1	TRUE	Empty	ATP synthase subunit beta 1 OS=Pelobacter carbinolicus (strain DSM 2380 / NBRC 103641 / GraBd1) OX=338963 GN=atpD1 PE=3 SV=1	ATPB1_PELCD (+3)		51 kDa	TRUE	unknown	0	0	0	0	0	1	0	0	0	0	0	0	0	0	0	0	0	0
23.2	TRUE	Empty	ATP synthase subunit beta OS=Bacillus anthracis (strain A0248) OX=592021 GN=atpD PE=3 SV=1	ATPB_BACAA (+36)		51 kDa	TRUE	unknown	0	0	0	0	0	0	0	0	0	2	0	1	0	0	0	0	0	0
23.3	TRUE	Empty	ATP synthase subunit beta OS=Geobacter daltonii (strain DSM 22248 / JCM 15807 / FRC-32) OX=316067 GN=atpD PE=3 SV=1	ATPB_GEODF (+2)		51 kDa	TRUE	unknown	0	0	0	0	0	0	0	0	0	1	0	1	0	0	0	0	0	0
23.4	TRUE	Empty	ATP synthase subunit beta, mitochondrial OS=Homo sapiens OX=9606 GN=ATP5F1B PE=1 SV=3	ATPB_HUMAN		57 kDa	TRUE	unknown	0	0	0	14	7	8	6	1	2	11	8	9	14	4	4	4	6	2
24	TRUE	Empty	ATP synthase subunit delta, mitochondrial OS=Homo sapiens OX=9606 GN=ATP5F1D PE=1 SV=2	ATPD_HUMAN		17 kDa		unknown	0	0	0	0	2	1	0	0	0	1	0	1	0	0	0	0	1	0
25	TRUE	Empty	ATP synthase subunit gamma, mitochondrial OS=Homo sapiens OX=9606 GN=ATP5F1C PE=1 SV=1	ATPG_HUMAN		33 kDa		unknown	0	0	0	2	2	1	0	0	0	2	1	1	2	1	1	0	1	0
26	TRUE	Empty	ATP synthase subunit f, mitochondrial OS=Homo sapiens OX=9606 GN=ATP5MF PE=1 SV=3	ATPK_HUMAN		11 kDa		unknown	0	0	0	0	0	0	0	0	0	2	0	0	1	0	0	0	0	0
27	TRUE	Empty	ATP synthase subunit O, mitochondrial OS=Homo sapiens OX=9606 GN=ATP5PO PE=1 SV=1	ATPO_HUMAN		23 kDa		unknown	0	0	0	5	2	2	1	0	1	2	2	2	3	1	2	1	0	0
28	TRUE	Empty	Bcl-2-associated transcription factor 1 OS=Homo sapiens OX=9606 GN=BCLAF1 PE=1 SV=2	BCLF1_HUMAN		106 kDa	TRUE	unknown	4	0	0	1	0	0	0	0	2	0	0	1	0	1	0	0	0	0
29	TRUE	Empty	Mitochondrial chaperone BCS1 OS=Homo sapiens OX=9606 GN=BCS1L PE=1 SV=1	BCS1_HUMAN		48 kDa		unknown	0	0	0	2	0	0	0	0	0	1	0	0	0	0	0	0	0	0
30	TRUE	Empty	Endoplasmic reticulum chaperone BiP OS=Homo sapiens OX=9606 GN=HSPA5 PE=1 SV=2	BIP_HUMAN		72 kDa	TRUE	unknown	3	0	0	4	2	0	0	0	1	0	1	1	2	2	1	2	2	1
31	TRUE	Empty	Ribosome biogenesis protein BRX1 homolog OS=Homo sapiens OX=9606 GN=BRIX1 PE=1 SV=2	BRX1_HUMAN		41 kDa		unknown	1	0	0	2	0	0	0	0	1	0	0	0	0	0	0	0	0	0
32	TRUE	Empty	Complement component 1 Q subcomponent-binding protein, mitochondrial OS=Homo sapiens OX=9606 GN=C1QBP PE=1 SV=1	C1QBP_HUMAN		31 kDa		unknown	1	0	0	4	2	1	0	0	0	4	1	2	3	2	2	0	0	0
33	TRUE	Empty	C-1-tetrahydrofolate synthase, cytoplasmic OS=Homo sapiens OX=9606 GN=MTHFD1 PE=1 SV=3	C1TC_HUMAN		102 kDa		unknown	0	0	0	2	0	0	0	0	0	0	0	0	0	0	0	0	0	0
34	TRUE	Empty	Monofunctional C1-tetrahydrofolate synthase, mitochondrial OS=Homo sapiens OX=9606 GN=MTHFD1L PE=1 SV=1	C1TM_HUMAN		106 kDa		unknown	0	0	0	5	0	0	0	0	0	2	1	1	3	1	0	0	0	0
35	TRUE	Empty	Calnexin OS=Homo sapiens OX=9606 GN=CANX PE=1 SV=2	CALX_HUMAN		68 kDa		unknown	0	0	0	2	2	1	0	0	1	0	0	3	0	0	0	0	0	0
36	TRUE	Empty	Cell division cycle 5-like protein OS=Homo sapiens OX=9606 GN=CDC5L PE=1 SV=2	CDC5L_HUMAN		92 kDa		unknown	1	0	0	3	0	0	0	0	1	0	0	1	0	1	0	0	0	0
37	TRUE	Empty	10 kDa heat shock protein, mitochondrial OS=Bos taurus OX=9913 GN=HSPE1 PE=3 SV=2	CH10_BOVIN (+1)		11 kDa		unknown	0	0	0	2	5	5	2	2	4	5	4	4	3	4	4	1	2	1
38	TRUE	Empty	Cluster of 60 kDa heat shock protein, mitochondrial OS=Homo sapiens OX=9606 GN=HSPD1 PE=1 SV=2 (CH60_HUMAN)	CH60_HUMAN [2]		61 kDa	TRUE	unknown	0	0	0	28	13	16	12	5	11	27	15	17	19	13	11	9	6	8
38.1	TRUE	Empty	Chaperonin CPN60, mitochondrial OS=Euglena gracilis OX=3039 GN=HSP60 PE=2 SV=1	CH60_EUGGR		60 kDa	TRUE	unknown	0	0	0	0	0	0	0	0	0	0	0	0	0	0	0	0	0	0
38.2	TRUE	Empty	60 kDa heat shock protein, mitochondrial OS=Homo sapiens OX=9606 GN=HSPD1 PE=1 SV=2	CH60_HUMAN		61 kDa	TRUE	unknown	0	0	0	28	13	16	12	5	11	27	15	17	19	13	11	9	6	8
39	TRUE	Empty	Chromodomain-helicase-DNA-binding protein 4 OS=Homo sapiens OX=9606 GN=CHD4 PE=1 SV=2	CHD4_HUMAN		218 kDa		unknown	0	0	0	0	1	0	0	0	2	0	0	1	0	2	0	0	0	0
40	TRUE	Empty	Citrate synthase, mitochondrial OS=Homo sapiens OX=9606 GN=CS PE=1 SV=2	CISY_HUMAN		52 kDa		unknown	0	0	0	5	1	3	1	0	1	2	1	2	5	1	1	1	1	0
41	TRUE	Empty	Cytoskeleton-associated protein 4 OS=Homo sapiens OX=9606 GN=CKAP4 PE=1 SV=2	CKAP4_HUMAN		66 kDa		unknown	2	0	0	3	1	1	0	0	2	0	0	2	0	1	0	0	0	0
42	TRUE	Empty	Clathrin heavy chain 1 OS=Homo sapiens OX=9606 GN=CLTC PE=1 SV=5	CLH1_HUMAN		192 kDa		unknown	11	1	0	15	4	0	0	0	5	0	0	9	4	5	0	0	0	0
43	TRUE	Empty	Cluster of Complement C4-B OS=Mus musculus OX=10090 GN=C4b PE=1 SV=3 (CO4B_MOUSE)	CO4B_MOUSE [2]		193 kDa	TRUE	unknown	0	2	0	0	0	0	0	0	0	0	0	0	0	0	0	0	0	0
43.1	TRUE	Empty	Complement C4-A OS=Homo sapiens OX=9606 GN=C4A PE=1 SV=2	CO4A_HUMAN		193 kDa	TRUE	unknown	0	1	0	0	0	0	0	0	0	0	0	0	0	0	0	0	0	0
43.2	TRUE	Empty	Complement C4-B OS=Mus musculus OX=10090 GN=C4b PE=1 SV=3	CO4B_MOUSE		193 kDa	TRUE	unknown	0	2	0	0	0	0	0	0	0	0	0	0	0	0	0	0	0	0
44	TRUE	Empty	Cofilin-1 OS=Homo sapiens OX=9606 GN=CFL1 PE=1 SV=3	COF1_HUMAN		19 kDa		unknown	1	0	0	2	0	0	0	0	0	0	0	1	0	0	0	0	0	0
45	TRUE	Empty	Coronin-1C OS=Homo sapiens OX=9606 GN=CORO1C PE=1 SV=1	COR1C_HUMAN		53 kDa		unknown	2	0	0	1	0	0	0	0	0	0	0	1	0	1	0	0	0	0
46	TRUE	Empty	Cluster of Cytochrome c oxidase subunit 4 isoform 1, mitochondrial OS=Homo sapiens OX=9606 GN=COX4I1 PE=1 SV=1 (COX41_HUMAN)	COX41_HUMAN [2]		20 kDa	TRUE	unknown	0	0	0	0	0	0	0	0	0	2	1	0	0	0	0	0	0	0
46.1	TRUE	Empty	Cytochrome c oxidase subunit 4 isoform 1, mitochondrial OS=Homo sapiens OX=9606 GN=COX4I1 PE=1 SV=1	COX41_HUMAN		20 kDa	TRUE	unknown	0	0	0	0	0	0	0	0	0	2	1	0	0	0	0	0	0	0
46.2	TRUE	Empty	Cytochrome c oxidase subunit 4 isoform 1, mitochondrial (Fragment) OS=Hylobates agilis OX=9579 GN=COX4I1 PE=3 SV=1	COX41_HYLAG		17 kDa	TRUE	unknown	0	0	0	0	0	0	0	0	0	0	0	0	0	0	0	0	0	0
47	TRUE	Empty	Cleavage and polyadenylation specificity factor subunit 5 OS=Homo sapiens OX=9606 GN=NUDT21 PE=1 SV=1	CPSF5_HUMAN		26 kDa		unknown	0	0	0	1	0	0	0	0	2	0	0	1	0	1	0	0	0	0
48	TRUE	Empty	Casein kinase II subunit beta OS=Homo sapiens OX=9606 GN=CSNK2B PE=1 SV=1	CSK2B_HUMAN		25 kDa		unknown	0	0	0	2	0	0	0	0	1	0	0	0	0	0	0	0	0	0
49	TRUE	Empty	ATP-dependent RNA helicase DDX1 OS=Homo sapiens OX=9606 GN=DDX1 PE=1 SV=2	DDX1_HUMAN		82 kDa		unknown	1	0	0	5	2	0	0	0	4	0	0	2	0	0	0	0	0	0
50	TRUE	Empty	Cluster of ATP-dependent RNA helicase DDX3X OS=Homo sapiens OX=9606 GN=DDX3X PE=1 SV=3 (DDX3X_HUMAN)	DDX3X_HUMAN [2]		73 kDa	TRUE	unknown	1	0	0	5	1	0	0	0	2	0	0	1	1	0	0	0	0	0
50.1	TRUE	Empty	ATP-dependent RNA helicase DDX3X OS=Homo sapiens OX=9606 GN=DDX3X PE=1 SV=3	DDX3X_HUMAN		73 kDa	TRUE	unknown	1	0	0	5	1	0	0	0	2	0	0	1	1	0	0	0	0	0
50.2	TRUE	Empty	ATP-dependent RNA helicase DDX3Y OS=Homo sapiens OX=9606 GN=DDX3Y PE=1 SV=2	DDX3Y_HUMAN		73 kDa	TRUE	unknown	1	0	0	3	1	0	0	0	1	0	0	0	1	0	0	0	0	0
51	TRUE	Empty	Probable ATP-dependent RNA helicase DDX5 OS=Homo sapiens OX=9606 GN=DDX5 PE=1 SV=1	DDX5_HUMAN		69 kDa	TRUE	unknown	9	0	0	5	7	0	0	0	5	0	1	3	2	7	0	0	0	0
52	TRUE	Empty	Probable ATP-dependent RNA helicase DDX17 OS=Homo sapiens OX=9606 GN=DDX17 PE=1 SV=2	DDX17_HUMAN		80 kDa	TRUE	unknown	12	0	0	12	7	0	0	0	12	0	2	11	2	9	0	0	0	0
53	TRUE	Empty	ATP-dependent RNA helicase DDX18 OS=Homo sapiens OX=9606 GN=DDX18 PE=1 SV=2	DDX18_HUMAN		75 kDa		unknown	3	0	0	2	2	0	0	0	3	0	0	3	0	2	0	0	0	0
54	TRUE	Empty	Cluster of Nucleolar RNA helicase 2 OS=Homo sapiens OX=9606 GN=DDX21 PE=1 SV=5 (DDX21_HUMAN)	DDX21_HUMAN [2]		87 kDa	TRUE	unknown	10	1	0	14	8	0	0	0	7	1	1	8	1	6	0	0	0	0
54.1	TRUE	Empty	Nucleolar RNA helicase 2 OS=Homo sapiens OX=9606 GN=DDX21 PE=1 SV=5	DDX21_HUMAN		87 kDa	TRUE	unknown	10	1	0	14	8	0	0	0	7	1	1	8	1	6	0	0	0	0
54.2	TRUE	Empty	Nucleolar RNA helicase 2 OS=Rattus norvegicus OX=10116 GN=Ddx21 PE=2 SV=1	DDX21_RAT		86 kDa	TRUE	unknown	0	0	0	0	0	0	0	0	0	0	0	0	0	0	0	0	0	0
55	TRUE	Empty	Probable ATP-dependent RNA helicase DDX23 OS=Homo sapiens OX=9606 GN=DDX23 PE=1 SV=3	DDX23_HUMAN (+1)		96 kDa		unknown	1	0	0	2	0	0	0	0	2	0	0	1	0	1	0	0	0	0
56	TRUE	Empty	Probable ATP-dependent RNA helicase DDX27 OS=Homo sapiens OX=9606 GN=DDX27 PE=1 SV=2	DDX27_HUMAN		90 kDa		unknown	0	0	0	0	0	0	0	0	2	0	0	2	0	0	0	0	0	0
57	TRUE	Empty	Probable ATP-dependent RNA helicase DDX46 OS=Homo sapiens OX=9606 GN=DDX46 PE=1 SV=2	DDX46_HUMAN		117 kDa		unknown	0	0	0	2	2	0	0	0	1	0	0	1	0	0	0	0	0	0
58	TRUE	Empty	ATP-dependent RNA helicase DDX50 OS=Homo sapiens OX=9606 GN=DDX50 PE=1 SV=1	DDX50_HUMAN		83 kDa	TRUE	unknown	2	0	0	4	1	0	0	0	3	0	0	1	0	2	0	0	0	0
59	TRUE	Empty	2,4-dienoyl-CoA reductase, mitochondrial OS=Homo sapiens OX=9606 GN=DECR1 PE=1 SV=1	DECR_HUMAN		36 kDa		unknown	0	0	0	4	0	0	0	0	0	0	0	0	0	0	0	0	0	0
60	TRUE	Empty	Protein DEK OS=Homo sapiens OX=9606 GN=DEK PE=1 SV=1	DEK_HUMAN		43 kDa		unknown	2	0	0	1	0	0	0	0	0	0	0	1	1	0	0	0	0	0
61	TRUE	Empty	Cluster of Glutamate dehydrogenase 1, mitochondrial OS=Homo sapiens OX=9606 GN=GLUD1 PE=1 SV=2 (DHE3_HUMAN)	DHE3_HUMAN [2]		61 kDa	TRUE	unknown	0	0	0	10	5	3	0	0	0	5	5	3	6	3	1	0	0	0
61.1	TRUE	Empty	Glutamate dehydrogenase 1, mitochondrial OS=Homo sapiens OX=9606 GN=GLUD1 PE=1 SV=2	DHE3_HUMAN		61 kDa	TRUE	unknown	0	0	0	10	5	3	0	0	0	5	5	3	6	3	1	0	0	0
61.2	TRUE	Empty	Glutamate dehydrogenase 2, mitochondrial OS=Homo sapiens OX=9606 GN=GLUD2 PE=1 SV=2	DHE4_HUMAN		61 kDa	TRUE	unknown	0	0	0	8	4	2	0	0	0	4	5	3	4	0	1	0	0	0
62	TRUE	Empty	ATP-dependent RNA helicase A OS=Homo sapiens OX=9606 GN=DHX9 PE=1 SV=4	DHX9_HUMAN		141 kDa		unknown	14	0	0	12	8	0	0	0	11	0	1	13	3	15	0	0	0	1
63	TRUE	Empty	Pre-mRNA-splicing factor ATP-dependent RNA helicase DHX15 OS=Homo sapiens OX=9606 GN=DHX15 PE=1 SV=2	DHX15_HUMAN		91 kDa		unknown	4	0	0	6	1	0	0	0	2	0	0	2	0	3	0	0	0	0
64	TRUE	Empty	ATP-dependent RNA helicase DHX30 OS=Homo sapiens OX=9606 GN=DHX30 PE=1 SV=1	DHX30_HUMAN		134 kDa		unknown	0	0	0	2	1	0	0	0	1	1	0	1	1	1	0	0	0	0
65	TRUE	Empty	H/ACA ribonucleoprotein complex subunit DKC1 OS=Homo sapiens OX=9606 GN=DKC1 PE=1 SV=3	DKC1_HUMAN		58 kDa		unknown	0	0	0	2	1	0	0	0	1	0	0	1	0	1	0	0	0	0
66	TRUE	Empty	Dihydrolipoyl dehydrogenase, mitochondrial OS=Homo sapiens OX=9606 GN=DLD PE=1 SV=2	DLDH_HUMAN		54 kDa		unknown	0	0	0	7	1	2	0	0	1	4	1	0	3	0	2	0	0	0
67	TRUE	Empty	Drebrin OS=Homo sapiens OX=9606 GN=DBN1 PE=1 SV=4	DREB_HUMAN		71 kDa		unknown	2	1	0	1	0	0	0	0	0	0	0	1	0	1	0	0	0	0
68	TRUE	Empty	Double-stranded RNA-specific adenosine deaminase OS=Homo sapiens OX=9606 GN=ADAR PE=1 SV=4	DSRAD_HUMAN		136 kDa		unknown	0	0	0	0	0	0	0	0	2	0	0	0	0	0	0	0	0	0
69	TRUE	Empty	Cluster of ATP-dependent RNA helicase DDX39A OS=Homo sapiens OX=9606 GN=DDX39A PE=1 SV=2 (DX39A_HUMAN)	DX39A_HUMAN [2]		49 kDa	TRUE	unknown	5	0	1	4	2	0	0	0	4	0	0	5	2	2	0	0	0	1
69.1	TRUE	Empty	ATP-dependent RNA helicase DDX39A OS=Homo sapiens OX=9606 GN=DDX39A PE=1 SV=2	DX39A_HUMAN		49 kDa	TRUE	unknown	5	0	1	4	2	0	0	0	4	0	0	5	2	2	0	0	0	1
69.2	TRUE	Empty	Spliceosome RNA helicase DDX39B OS=Homo sapiens OX=9606 GN=DDX39B PE=1 SV=1	DX39B_HUMAN		49 kDa	TRUE	unknown	5	0	1	4	2	0	0	0	4	0	0	5	2	2	0	0	0	1
70	TRUE	Empty	Cytoplasmic dynein 1 heavy chain 1 OS=Homo sapiens OX=9606 GN=DYNC1H1 PE=1 SV=5	DYHC1_HUMAN		532 kDa		unknown	0	0	0	2	0	0	0	0	1	0	0	0	0	0	0	0	0	0
71	TRUE	Empty	Probable rRNA-processing protein EBP2 OS=Homo sapiens OX=9606 GN=EBNA1BP2 PE=1 SV=2	EBP2_HUMAN		35 kDa		unknown	3	0	0	4	1	0	0	0	2	0	0	2	0	1	0	0	0	0
72	TRUE	Empty	Trifunctional enzyme subunit alpha, mitochondrial OS=Homo sapiens OX=9606 GN=HADHA PE=1 SV=2	ECHA_HUMAN		83 kDa		unknown	0	0	0	6	0	2	0	0	0	5	1	1	1	1	0	0	0	0
73	TRUE	Empty	Trifunctional enzyme subunit beta, mitochondrial OS=Homo sapiens OX=9606 GN=HADHB PE=1 SV=3	ECHB_HUMAN		51 kDa		unknown	0	0	0	5	3	2	1	0	0	3	3	1	5	0	0	0	0	0
74	TRUE	Empty	Enoyl-CoA hydratase, mitochondrial OS=Homo sapiens OX=9606 GN=ECHS1 PE=1 SV=4	ECHM_HUMAN		31 kDa		unknown	0	0	0	2	0	0	0	0	0	1	0	0	2	1	0	0	0	0
75	TRUE	Empty	Elongation factor 1-alpha 1 OS=Homo sapiens OX=9606 GN=EEF1A1 PE=1 SV=1	EF1A1_HUMAN (+1)		50 kDa		unknown	5	4	2	6	6	4	3	1	5	6	3	5	5	5	1	3	3	2
76	TRUE	Empty	Elongation factor 1-beta OS=Homo sapiens OX=9606 GN=EEF1B2 PE=1 SV=3	EF1B_HUMAN		25 kDa		unknown	2	0	0	1	0	0	0	0	1	0	0	1	0	1	0	0	0	0
77	TRUE	Empty	Elongation factor 1-delta OS=Homo sapiens OX=9606 GN=EEF1D PE=1 SV=5	EF1D_HUMAN		31 kDa		unknown	0	0	0	3	1	0	0	0	2	0	0	1	0	1	0	0	0	0
78	TRUE	Empty	Elongation factor 1-gamma OS=Homo sapiens OX=9606 GN=EEF1G PE=1 SV=3	EF1G_HUMAN		50 kDa		unknown	2	0	0	5	2	0	0	0	2	0	0	1	0	3	0	0	0	0
79	TRUE	Empty	Elongation factor 2 OS=Homo sapiens OX=9606 GN=EEF2 PE=1 SV=4	EF2_HUMAN		95 kDa	TRUE	unknown	2	0	0	6	3	0	0	0	5	0	0	2	0	3	0	0	1	0
80	TRUE	Empty	Elongation factor Ts, mitochondrial OS=Homo sapiens OX=9606 GN=TSFM PE=1 SV=2	EFTS_HUMAN		35 kDa		unknown	0	0	0	2	1	0	0	0	0	1	1	0	1	1	0	0	0	0
81	TRUE	Empty	Elongation factor Tu, mitochondrial OS=Homo sapiens OX=9606 GN=TUFM PE=1 SV=2	EFTU_HUMAN		50 kDa		unknown	0	0	0	14	6	8	6	3	6	10	5	6	12	7	7	3	3	2
82	TRUE	Empty	ELAV-like protein 1 OS=Homo sapiens OX=9606 GN=ELAVL1 PE=1 SV=2	ELAV1_HUMAN		36 kDa		unknown	5	0	0	4	4	0	0	0	5	0	1	4	2	4	0	0	0	0
83	TRUE	Empty	Cluster of Alpha-enolase OS=Homo sapiens OX=9606 GN=ENO1 PE=1 SV=2 (ENOA_HUMAN)	ENOA_HUMAN [3]		47 kDa	TRUE	unknown	2	0	0	4	2	0	0	0	3	0	0	4	0	0	0	0	0	0
83.1	TRUE	Empty	Alpha-enolase OS=Homo sapiens OX=9606 GN=ENO1 PE=1 SV=2	ENOA_HUMAN		47 kDa	TRUE	unknown	2	0	0	4	2	0	0	0	3	0	0	4	0	0	0	0	0	0
83.2	TRUE	Empty	Alpha-enolase OS=Python regius OX=51751 PE=2 SV=3	ENOA_PYTRG (+1)		48 kDa	TRUE	unknown	0	0	0	0	0	0	0	0	0	0	0	0	0	0	0	0	0	0
84	TRUE	Empty	Electron transfer flavoprotein subunit alpha, mitochondrial OS=Homo sapiens OX=9606 GN=ETFA PE=1 SV=1	ETFA_HUMAN		35 kDa		unknown	0	0	0	5	0	0	0	0	0	3	0	0	1	0	0	0	0	0
85	TRUE	Empty	Electron transfer flavoprotein subunit beta OS=Homo sapiens OX=9606 GN=ETFB PE=1 SV=3	ETFB_HUMAN		28 kDa		unknown	0	0	0	5	2	3	1	1	1	3	2	2	4	1	2	0	1	0
86	TRUE	Empty	RNA-binding protein EWS OS=Homo sapiens OX=9606 GN=EWSR1 PE=1 SV=1	EWS_HUMAN		68 kDa		unknown	2	0	0	1	1	0	0	0	1	0	0	1	0	1	0	0	0	0
87	TRUE	Empty	Ezrin OS=Homo sapiens OX=9606 GN=EZR PE=1 SV=4	EZRI_HUMAN		69 kDa		unknown	1	0	0	0	0	0	0	0	1	0	0	1	0	2	0	0	0	0
88	TRUE	Empty	Cluster of FAST kinase domain-containing protein 4 OS=Bos taurus OX=9913 GN=TBRG4 PE=2 SV=1 (FAKD4_BOVIN)	FAKD4_BOVIN [2]		72 kDa	TRUE	unknown	0	0	0	2	0	0	0	0	0	4	0	0	2	0	0	0	0	0
88.1	TRUE	Empty	FAST kinase domain-containing protein 4 OS=Bos taurus OX=9913 GN=TBRG4 PE=2 SV=1	FAKD4_BOVIN		72 kDa	TRUE	unknown	0	0	0	0	0	0	0	0	0	1	0	0	0	0	0	0	0	0
88.2	TRUE	Empty	FAST kinase domain-containing protein 4 OS=Homo sapiens OX=9606 GN=TBRG4 PE=1 SV=1	FAKD4_HUMAN		71 kDa	TRUE	unknown	0	0	0	2	0	0	0	0	0	4	0	0	2	0	0	0	0	0
89	TRUE	Empty	Fatty acid synthase OS=Homo sapiens OX=9606 GN=FASN PE=1 SV=3	FAS_HUMAN		273 kDa		unknown	0	0	0	5	0	0	0	0	3	0	0	2	0	1	0	0	0	0
90	TRUE	Empty	rRNA 2'-O-methyltransferase fibrillarin OS=Homo sapiens OX=9606 GN=FBL PE=1 SV=2	FBRL_HUMAN		34 kDa		unknown	3	0	0	3	3	0	0	0	2	0	0	2	0	1	0	0	0	0
91	TRUE	Empty	FKBP-type peptidyl-prolyl cis-trans isomerase FkpA OS=Escherichia coli O157:H7 OX=83334 GN=fkpA PE=3 SV=1	FKBA_ECO57 (+2)		29 kDa		unknown	0	2	0	0	0	1	0	0	1	2	0	0	0	0	0	0	0	1
92	TRUE	Empty	Filamin-A OS=Homo sapiens OX=9606 GN=FLNA PE=1 SV=4	FLNA_HUMAN		281 kDa	TRUE	unknown	3	0	0	3	0	0	0	0	9	0	0	1	0	0	0	0	0	0
93	TRUE	Empty	Filamin-B OS=Homo sapiens OX=9606 GN=FLNB PE=1 SV=2	FLNB_HUMAN		278 kDa	TRUE	unknown	1	0	0	0	0	0	0	0	2	0	0	1	0	0	0	0	0	0
94	TRUE	Empty	Far upstream element-binding protein 1 OS=Homo sapiens OX=9606 GN=FUBP1 PE=1 SV=3	FUBP1_HUMAN		68 kDa	TRUE	unknown	4	0	0	2	1	0	0	0	4	0	0	4	0	4	0	0	0	0
95	TRUE	Empty	Far upstream element-binding protein 2 OS=Homo sapiens OX=9606 GN=KHSRP PE=1 SV=4	FUBP2_HUMAN		73 kDa	TRUE	unknown	4	0	0	6	5	0	0	0	4	0	0	4	1	8	0	0	1	0
96	TRUE	Empty	Fumarate hydratase, mitochondrial OS=Homo sapiens OX=9606 GN=FH PE=1 SV=3	FUMH_HUMAN		55 kDa		unknown	0	0	0	3	0	0	0	0	0	0	0	0	1	0	0	0	0	0
97	TRUE	Empty	RNA-binding protein FUS OS=Bos taurus OX=9913 GN=FUS PE=2 SV=2	FUS_BOVIN (+2)		52 kDa		unknown	2	0	0	3	1	1	0	0	2	0	1	2	2	2	0	0	1	1
98	TRUE	Empty	Cluster of Glyceraldehyde-3-phosphate dehydrogenase OS=Homo sapiens OX=9606 GN=GAPDH PE=1 SV=3 (G3P_HUMAN)	G3P_HUMAN [2]		36 kDa	TRUE	unknown	2	0	0	1	2	1	0	0	2	0	1	1	2	1	0	0	2	0
98.1	TRUE	Empty	Glyceraldehyde-3-phosphate dehydrogenase 2 OS=Mucor circinelloides f. lusitanicus OX=29924 GN=GPD2 PE=3 SV=1	G3P2_MUCCL		36 kDa	TRUE	unknown	0	0	0	0	0	0	0	0	1	0	0	0	0	0	0	0	0	0
98.2	TRUE	Empty	Glyceraldehyde-3-phosphate dehydrogenase OS=Homo sapiens OX=9606 GN=GAPDH PE=1 SV=3	G3P_HUMAN		36 kDa	TRUE	unknown	2	0	0	1	2	1	0	0	2	0	1	1	2	1	0	0	2	0
99	TRUE	Empty	Green fluorescent protein OS=Aequorea victoria OX=6100 GN=GFP PE=1 SV=1	GFP_AEQVI		27 kDa		unknown	0	0	0	0	0	1	0	0	2	0	0	2	0	0	3	0	0	0
100	TRUE	Empty	Cluster of Serine hydroxymethyltransferase, mitochondrial OS=Homo sapiens OX=9606 GN=SHMT2 PE=1 SV=3 (GLYM_HUMAN)	GLYM_HUMAN [2]		56 kDa	TRUE	unknown	0	0	0	11	5	5	2	0	2	11	5	4	6	2	3	0	1	0
100.1	TRUE	Empty	Serine hydroxymethyltransferase, mitochondrial OS=Homo sapiens OX=9606 GN=SHMT2 PE=1 SV=3	GLYM_HUMAN		56 kDa	TRUE	unknown	0	0	0	11	5	5	2	0	2	11	5	4	6	2	3	0	1	0
100.2	TRUE	Empty	Serine hydroxymethyltransferase, mitochondrial OS=Oryctolagus cuniculus OX=9986 GN=SHMT2 PE=1 SV=2	GLYM_RABIT		56 kDa	TRUE	unknown	0	0	0	0	0	4	0	0	0	8	0	3	0	0	2	0	0	0
101	TRUE	Empty	Guanine nucleotide-binding protein-like 3 OS=Homo sapiens OX=9606 GN=GNL3 PE=1 SV=2	GNL3_HUMAN		62 kDa		unknown	0	0	0	2	0	0	0	0	1	0	0	1	0	1	0	0	0	0
102	TRUE	Empty	Stress-70 protein, mitochondrial OS=Homo sapiens OX=9606 GN=HSPA9 PE=1 SV=2	GRP75_HUMAN		74 kDa		unknown	2	0	0	18	5	6	6	2	5	15	6	7	18	7	6	5	5	3
103	TRUE	Empty	GrpE protein homolog 1, mitochondrial OS=Homo sapiens OX=9606 GN=GRPEL1 PE=1 SV=2	GRPE1_HUMAN (+1)		24 kDa		unknown	0	0	0	5	3	2	2	0	0	5	2	1	2	1	1	0	0	0
104	TRUE	Empty	G-rich sequence factor 1 OS=Homo sapiens OX=9606 GN=GRSF1 PE=1 SV=3	GRSF1_HUMAN		53 kDa		unknown	0	0	0	1	0	0	0	0	0	2	0	0	0	0	0	0	0	0
105	TRUE	Empty	General transcription factor II-I OS=Homo sapiens OX=9606 GN=GTF2I PE=1 SV=2	GTF2I_HUMAN		112 kDa		unknown	0	0	0	2	0	0	0	0	1	0	0	1	0	0	0	0	0	0
106	TRUE	Empty	Histone H1x OS=Homo sapiens OX=9606 GN=H1FX PE=1 SV=1	H1X_HUMAN		22 kDa		unknown	2	0	0	2	1	0	0	0	2	0	0	2	0	1	0	0	0	0
107	TRUE	Empty	Histone H2A type 2-A OS=Homo sapiens OX=9606 GN=HIST2H2AA3 PE=1 SV=3	H2A2A_HUMAN (+1)		14 kDa	TRUE	unknown	3	2	2	4	2	1	1	1	3	1	1	3	3	2	0	2	2	0
108	TRUE	Empty	Histone H2A.V OS=Homo sapiens OX=9606 GN=H2AFV PE=1 SV=3	H2AV_HUMAN (+1)		14 kDa	TRUE	unknown	4	2	2	4	2	1	1	1	2	0	2	3	3	3	0	1	1	0
109	TRUE	Empty	Cluster of Core histone macro-H2A.1 OS=Homo sapiens OX=9606 GN=H2AFY PE=1 SV=4 (H2AY_HUMAN)	H2AY_HUMAN [2]		40 kDa	TRUE	unknown	4	0	0	5	4	0	0	0	6	0	1	7	2	3	0	0	1	0
109.1	TRUE	Empty	Core histone macro-H2A.2 OS=Homo sapiens OX=9606 GN=H2AFY2 PE=1 SV=3	H2AW_HUMAN		40 kDa	TRUE	unknown	2	0	0	3	0	0	0	0	2	0	0	2	0	1	0	0	0	0
109.2	TRUE	Empty	Core histone macro-H2A.1 OS=Homo sapiens OX=9606 GN=H2AFY PE=1 SV=4	H2AY_HUMAN		40 kDa	TRUE	unknown	3	0	0	4	4	0	0	0	5	0	1	6	2	3	0	0	1	0
110	TRUE	Empty	Cluster of Histone H2B type 1-C/E/F/G/I OS=Homo sapiens OX=9606 GN=HIST1H2BC PE=1 SV=4 (H2B1C_HUMAN)	H2B1C_HUMAN [13]		14 kDa	TRUE	unknown	7	3	0	7	6	1	1	2	8	3	3	7	6	7	0	2	2	3
110.1	TRUE	Empty	Histone H2B type 1-B OS=Homo sapiens OX=9606 GN=HIST1H2BB PE=1 SV=2	H2B1B_HUMAN (+3)		14 kDa	TRUE	unknown	5	3	0	6	5	1	1	1	6	2	2	5	5	6	0	2	1	2
110.2	TRUE	Empty	Histone H2B type 1-C/E/F/G/I OS=Homo sapiens OX=9606 GN=HIST1H2BC PE=1 SV=4	H2B1C_HUMAN (+8)		14 kDa	TRUE	unknown	5	2	0	5	4	1	1	2	6	2	2	6	4	5	0	1	2	2
111	TRUE	Empty	Histone H1.0 OS=Bos taurus OX=9913 GN=H1F0 PE=2 SV=3	H10_BOVIN (+3)		21 kDa		unknown	0	0	0	1	1	0	0	0	2	0	1	0	1	1	0	0	0	0
112	TRUE	Empty	Histone H1.2 OS=Homo sapiens OX=9606 GN=HIST1H1C PE=1 SV=2	H12_HUMAN (+1)		21 kDa		unknown	7	2	2	6	6	1	2	3	7	3	4	7	4	8	0	2	1	2
113	TRUE	Empty	Cluster of Histone H3.1t OS=Homo sapiens OX=9606 GN=HIST3H3 PE=1 SV=3 (H31T_HUMAN)	H31T_HUMAN [15]		16 kDa	TRUE	unknown	1	0	0	2	1	0	0	0	1	0	0	2	1	0	0	0	0	0
113.1	TRUE	Empty	Histone H3, embryonic OS=Dermasterias imbricata OX=7590 PE=2 SV=2	H3_DERIM (+9)		15 kDa	TRUE	unknown	0	0	0	0	0	0	0	0	1	0	0	2	0	0	0	0	0	0
113.2	TRUE	Empty	Histone H3.1t OS=Homo sapiens OX=9606 GN=HIST3H3 PE=1 SV=3	H31T_HUMAN (+3)		16 kDa	TRUE	unknown	1	0	0	2	1	0	0	0	0	0	0	1	1	0	0	0	0	0
113.3	TRUE	Empty	Histone H3.3 type a OS=Dictyostelium discoideum OX=44689 GN=H3a PE=1 SV=1	H33A_DICDI		16 kDa	TRUE	unknown	0	0	0	0	0	0	0	0	0	0	0	0	0	0	0	0	0	0
114	TRUE	Empty	Cluster of Histone H4 type VIII OS=Gallus gallus OX=9031 GN=H4-VIII PE=3 SV=3 (H48_CHICK)	H48_CHICK [43]		11 kDa	TRUE	unknown	9	6	5	9	7	6	3	5	8	6	6	8	8	7	2	4	5	6
114.1	TRUE	Empty	Histone H4 OS=Dictyostelium discoideum OX=44689 GN=H4a PE=1 SV=1	H4_DICDI (+1)		12 kDa	TRUE	unknown	0	2	0	0	0	2	0	0	3	2	0	3	0	0	0	0	0	2
114.2	TRUE	Empty	Histone H4 OS=Solaster stimpsoni OX=7598 PE=3 SV=2	H4_SOLST		11 kDa	TRUE	unknown	0	3	0	0	0	3	0	0	3	3	0	3	0	0	2	0	0	3
114.3	TRUE	Empty	Histone H4 type VIII OS=Gallus gallus OX=9031 GN=H4-VIII PE=3 SV=3	H48_CHICK (+39)		11 kDa	TRUE	unknown	9	6	5	9	7	6	3	5	7	6	6	7	8	7	2	4	5	6
115	TRUE	Empty	Hemoglobin fetal subunit beta OS=Bos taurus OX=9913 PE=1 SV=1	HBBF_BOVIN		16 kDa	TRUE	unknown	0	0	0	0	0	0	0	0	2	0	0	3	0	0	0	0	0	0
116	TRUE	Empty	3-hydroxyacyl-CoA dehydrogenase type-2 OS=Homo sapiens OX=9606 GN=HSD17B10 PE=1 SV=3	HCD2_HUMAN		27 kDa		unknown	0	0	0	4	2	3	1	0	1	2	0	3	4	2	1	0	0	0
117	TRUE	Empty	Hydroxyacyl-coenzyme A dehydrogenase, mitochondrial OS=Homo sapiens OX=9606 GN=HADH PE=1 SV=3	HCDH_HUMAN		34 kDa		unknown	0	0	0	3	0	2	1	0	0	4	2	2	1	1	1	0	0	0
118	TRUE	Empty	HEAT repeat-containing protein 1 OS=Homo sapiens OX=9606 GN=HEATR1 PE=1 SV=3	HEAT1_HUMAN		242 kDa		unknown	0	0	0	2	0	0	0	0	1	0	0	0	0	0	0	0	0	0
119	TRUE	Empty	High mobility group protein B3 OS=Homo sapiens OX=9606 GN=HMGB3 PE=1 SV=4	HMGB3_HUMAN		23 kDa		unknown	1	0	0	2	0	0	0	0	1	0	0	0	0	1	0	0	0	0
120	TRUE	Empty	Non-histone chromosomal protein HMG-14 OS=Homo sapiens OX=9606 GN=HMGN1 PE=1 SV=3	HMGN1_HUMAN		11 kDa		unknown	1	0	0	1	1	0	0	0	0	0	0	0	0	2	0	0	0	0
121	TRUE	Empty	Heterogeneous nuclear ribonucleoprotein D-like OS=Gallus gallus OX=9031 GN=HNRNPDL PE=2 SV=1	HNRDL_CHICK (+3)		33 kDa	TRUE	unknown	3	0	0	2	2	0	0	0	2	0	1	2	1	2	0	0	0	0
122	TRUE	Empty	Cluster of Heterogeneous nuclear ribonucleoprotein H OS=Homo sapiens OX=9606 GN=HNRNPH1 PE=1 SV=4 (HNRH1_HUMAN)	HNRH1_HUMAN [2]		49 kDa	TRUE	unknown	7	1	0	6	2	0	0	0	6	0	0	7	4	6	0	0	0	0
122.1	TRUE	Empty	Heterogeneous nuclear ribonucleoprotein H OS=Homo sapiens OX=9606 GN=HNRNPH1 PE=1 SV=4	HNRH1_HUMAN		49 kDa	TRUE	unknown	7	1	0	6	2	0	0	0	5	0	0	6	4	5	0	0	0	0
122.2	TRUE	Empty	Heterogeneous nuclear ribonucleoprotein H2 OS=Homo sapiens OX=9606 GN=HNRNPH2 PE=1 SV=1	HNRH2_HUMAN		49 kDa	TRUE	unknown	3	1	0	2	1	0	0	0	3	0	0	3	3	3	0	0	0	0
123	TRUE	Empty	Heterogeneous nuclear ribonucleoprotein H3 OS=Homo sapiens OX=9606 GN=HNRNPH3 PE=1 SV=2	HNRH3_HUMAN		37 kDa		unknown	2	0	0	4	0	0	0	0	3	0	0	1	0	3	0	0	0	0
124	TRUE	Empty	Heterogeneous nuclear ribonucleoprotein U-like protein 1 OS=Homo sapiens OX=9606 GN=HNRNPUL1 PE=1 SV=2	HNRL1_HUMAN		96 kDa		unknown	0	0	0	0	0	0	0	0	2	0	0	1	0	0	0	0	0	0
125	TRUE	Empty	Cluster of Heterogeneous nuclear ribonucleoproteins C1/C2 OS=Homo sapiens OX=9606 GN=HNRNPC PE=1 SV=4 (HNRPC_HUMAN)	HNRPC_HUMAN [5]		34 kDa	TRUE	unknown	12	2	1	9	8	3	0	1	10	4	3	10	8	9	0	0	1	3
125.1	TRUE	Empty	Heterogeneous nuclear ribonucleoprotein C-like 1 OS=Homo sapiens OX=9606 GN=HNRNPCL1 PE=1 SV=1	HNRC1_HUMAN (+2)		32 kDa	TRUE	unknown	7	2	0	4	3	1	0	1	5	3	1	7	4	5	0	0	1	0
125.2	TRUE	Empty	Heterogeneous nuclear ribonucleoproteins C1/C2 OS=Homo sapiens OX=9606 GN=HNRNPC PE=1 SV=4	HNRPC_HUMAN		34 kDa	TRUE	unknown	12	2	1	9	8	3	0	1	10	4	3	9	8	9	0	0	1	3
125.3	TRUE	Empty	Heterogeneous nuclear ribonucleoprotein C OS=Rattus norvegicus OX=10116 GN=Hnrnpc PE=1 SV=2	HNRPC_RAT		33 kDa	TRUE	unknown	0	1	0	0	0	2	0	0	6	2	0	5	0	0	0	0	0	2
126	TRUE	Empty	Heterogeneous nuclear ribonucleoprotein D0 OS=Homo sapiens OX=9606 GN=HNRNPD PE=1 SV=1	HNRPD_HUMAN		38 kDa	TRUE	unknown	2	0	0	2	2	0	0	0	2	0	1	2	2	2	0	0	1	0
127	TRUE	Empty	Heterogeneous nuclear ribonucleoprotein F OS=Homo sapiens OX=9606 GN=HNRNPF PE=1 SV=3	HNRPF_HUMAN		46 kDa	TRUE	unknown	2	0	0	3	0	0	0	0	2	0	0	3	2	1	0	0	0	0
128	TRUE	Empty	Cluster of Heterogeneous nuclear ribonucleoprotein K OS=Homo sapiens OX=9606 GN=HNRNPK PE=1 SV=1 (HNRPK_HUMAN)	HNRPK_HUMAN [2]		51 kDa	TRUE	unknown	9	1	1	9	9	2	0	0	10	1	2	9	6	10	0	0	2	2
128.1	TRUE	Empty	Heterogeneous nuclear ribonucleoprotein K OS=Gallus gallus OX=9031 GN=HNRNPK PE=2 SV=1	HNRPK_CHICK		47 kDa	TRUE	unknown	0	1	0	0	0	2	0	0	9	1	0	8	0	0	0	0	0	2
128.2	TRUE	Empty	Heterogeneous nuclear ribonucleoprotein K OS=Homo sapiens OX=9606 GN=HNRNPK PE=1 SV=1	HNRPK_HUMAN		51 kDa	TRUE	unknown	9	1	1	9	9	2	0	0	9	1	2	8	6	10	0	0	2	2
129	TRUE	Empty	Heterogeneous nuclear ribonucleoprotein L OS=Homo sapiens OX=9606 GN=HNRNPL PE=1 SV=2	HNRPL_HUMAN		64 kDa		unknown	7	0	1	8	3	0	0	0	7	1	0	5	1	3	0	0	0	0
130	TRUE	Empty	Cluster of Heterogeneous nuclear ribonucleoprotein M OS=Homo sapiens OX=9606 GN=HNRNPM PE=1 SV=3 (HNRPM_HUMAN)	HNRPM_HUMAN [2]		78 kDa	TRUE	unknown	6	0	0	8	6	0	0	0	10	0	1	7	2	8	0	0	0	0
130.1	TRUE	Empty	Heterogeneous nuclear ribonucleoprotein M OS=Homo sapiens OX=9606 GN=HNRNPM PE=1 SV=3	HNRPM_HUMAN		78 kDa	TRUE	unknown	6	0	0	8	6	0	0	0	10	0	1	7	2	8	0	0	0	0
130.2	TRUE	Empty	Heterogeneous nuclear ribonucleoprotein M OS=Rattus norvegicus OX=10116 GN=Hnrnpm PE=1 SV=4	HNRPM_RAT		74 kDa	TRUE	unknown	0	0	0	0	0	0	0	0	8	0	0	6	0	0	0	0	0	0
131	TRUE	Empty	Heterogeneous nuclear ribonucleoprotein Q OS=Homo sapiens OX=9606 GN=SYNCRIP PE=1 SV=2	HNRPQ_HUMAN		70 kDa	TRUE	unknown	4	0	0	4	2	0	0	0	4	0	0	2	0	2	0	0	1	1
132	TRUE	Empty	Heterogeneous nuclear ribonucleoprotein R OS=Homo sapiens OX=9606 GN=HNRNPR PE=1 SV=1	HNRPR_HUMAN		71 kDa	TRUE	unknown	5	0	0	7	3	0	0	0	4	0	0	4	1	2	0	0	1	1
133	TRUE	Empty	Heterogeneous nuclear ribonucleoprotein U OS=Homo sapiens OX=9606 GN=HNRNPU PE=1 SV=6	HNRPU_HUMAN		91 kDa		unknown	12	3	1	11	4	0	0	0	8	4	0	8	6	8	0	0	1	0
134	TRUE	Empty	Cluster of Heat shock 70 kDa protein 1A OS=Homo sapiens OX=9606 GN=HSPA1A PE=1 SV=1 (HS71A_HUMAN)	HS71A_HUMAN [8]		70 kDa	TRUE	unknown	24	2	1	29	13	9	1	1	15	6	4	21	21	15	9	17	13	10
134.1	TRUE	Empty	Luminal-binding protein OS=Solanum lycopersicum OX=4081 PE=2 SV=1	BIP_SOLLC		73 kDa	TRUE	unknown	0	0	0	0	0	0	0	0	0	0	0	0	0	0	0	0	0	1
134.2	TRUE	Empty	Heat shock 70 kDa protein 1A OS=Homo sapiens OX=9606 GN=HSPA1A PE=1 SV=1	HS71A_HUMAN (+1)		70 kDa	TRUE	unknown	15	1	1	16	8	5	1	1	9	4	3	9	14	11	7	7	6	5
134.3	TRUE	Empty	Heat shock 70 kDa protein cognate 1 OS=Drosophila melanogaster OX=7227 GN=Hsc70-1 PE=1 SV=1	HSP7A_DROME		71 kDa	TRUE	unknown	0	0	0	0	0	2	0	0	2	2	0	4	0	0	2	0	0	1
134.4	TRUE	Empty	Heat shock cognate 71 kDa protein OS=Homo sapiens OX=9606 GN=HSPA8 PE=1 SV=1	HSP7C_HUMAN		71 kDa	TRUE	unknown	11	0	1	15	7	2	1	1	7	3	2	9	9	6	3	12	9	4
134.5	TRUE	Empty	Heat shock 70 kDa protein OS=Emericella nidulans (strain FGSC A4 / ATCC 38163 / CBS 112.46 / NRRL 194 / M139) OX=227321 GN=hsp70 PE=1 SV=1	HSP70_EMENI		70 kDa	TRUE	unknown	0	1	0	0	0	1	0	0	0	0	0	3	0	0	2	0	0	2
134.6	TRUE	Empty	Heat shock 70 kDa protein OS=Zea mays OX=4577 GN=HSP70 PE=3 SV=2	HSP70_MAIZE		71 kDa	TRUE	unknown	0	0	0	0	0	0	0	0	3	0	0	0	0	0	0	0	0	0
134.7	TRUE	Empty	Heat shock 70 kDa protein OS=Neurospora crassa (strain ATCC 24698 / 74-OR23-1A / CBS 708.71 / DSM 1257 / FGSC 987) OX=367110 GN=hsps-1 PE=2 SV=2	HSP70_NEUCR		71 kDa	TRUE	unknown	0	0	0	0	0	0	0	0	1	0	0	3	0	0	0	0	0	2
135	TRUE	Empty	Cluster of Heat shock protein HSP 90-alpha OS=Homo sapiens OX=9606 GN=HSP90AA1 PE=1 SV=5 (HS90A_HUMAN)	HS90A_HUMAN [6]		85 kDa	TRUE	unknown	15	1	0	13	4	1	0	1	11	2	1	10	10	7	0	7	2	2
135.1	TRUE	Empty	Endoplasmin OS=Bos taurus OX=9913 GN=HSP90B1 PE=2 SV=1	ENPL_BOVIN		92 kDa	TRUE	unknown	0	0	0	0	0	0	0	0	0	0	0	0	0	0	0	0	0	0
135.2	TRUE	Empty	Endoplasmin OS=Homo sapiens OX=9606 GN=HSP90B1 PE=1 SV=1	ENPL_HUMAN		92 kDa	TRUE	unknown	0	0	0	2	0	1	0	0	0	0	0	1	1	0	0	0	0	0
135.3	TRUE	Empty	Heat shock protein HSP 90-alpha OS=Homo sapiens OX=9606 GN=HSP90AA1 PE=1 SV=5	HS90A_HUMAN		85 kDa	TRUE	unknown	9	1	0	9	3	0	0	1	6	1	1	7	6	4	0	4	0	2
135.4	TRUE	Empty	Heat shock protein HSP 90-beta OS=Homo sapiens OX=9606 GN=HSP90AB1 PE=1 SV=4	HS90B_HUMAN		83 kDa	TRUE	unknown	10	1	0	8	3	1	0	1	9	1	1	7	8	4	0	6	2	2
135.5	TRUE	Empty	Chaperone protein HtpG OS=Bradyrhizobium diazoefficiens (strain JCM 10833 / IAM 13628 / NBRC 14792 / USDA 110) OX=224911 GN=htpG PE=3 SV=1	HTPG_BRADU		69 kDa	TRUE	unknown	0	0	0	0	0	0	0	0	0	0	0	0	0	0	0	0	0	0
135.6	TRUE	Empty	Chaperone protein HtpG OS=Desulfotalea psychrophila (strain LSv54 / DSM 12343) OX=177439 GN=htpG PE=3 SV=1	HTPG_DESPS		70 kDa	TRUE	unknown	0	0	0	0	0	0	0	0	2	2	0	0	0	0	0	0	0	0
136	TRUE	Empty	Isocitrate dehydrogenase [NAD] subunit alpha, mitochondrial OS=Homo sapiens OX=9606 GN=IDH3A PE=1 SV=1	IDH3A_HUMAN		40 kDa		unknown	0	0	0	3	0	0	0	0	0	0	0	0	3	1	1	0	0	0
137	TRUE	Empty	Isocitrate dehydrogenase [NADP], mitochondrial OS=Homo sapiens OX=9606 GN=IDH2 PE=1 SV=2	IDHP_HUMAN		51 kDa		unknown	0	0	0	7	1	3	1	0	1	2	0	1	4	0	2	1	0	0
138	TRUE	Empty	Insulin-like growth factor 2 mRNA-binding protein 1 OS=Homo sapiens OX=9606 GN=IGF2BP1 PE=1 SV=2	IF2B1_HUMAN		63 kDa	TRUE	unknown	3	0	0	4	2	0	0	0	3	0	0	6	1	1	0	0	0	0
139	TRUE	Empty	Eukaryotic initiation factor 4A-I OS=Homo sapiens OX=9606 GN=EIF4A1 PE=1 SV=1	IF4A1_HUMAN		46 kDa	TRUE	unknown	3	0	0	5	0	0	0	0	0	0	0	1	0	0	0	0	0	0
140	TRUE	Empty	Eukaryotic initiation factor 4A-III OS=Homo sapiens OX=9606 GN=EIF4A3 PE=1 SV=4	IF4A3_HUMAN		47 kDa	TRUE	unknown	6	0	0	7	4	0	0	0	5	0	0	4	0	4	0	0	0	0
141	TRUE	Empty	Eukaryotic translation initiation factor 5A-1 OS=Homo sapiens OX=9606 GN=EIF5A PE=1 SV=2	IF5A1_HUMAN		17 kDa		unknown	0	0	0	4	1	0	0	0	0	0	0	1	0	1	0	0	0	0
142	TRUE	Empty	Ig gamma-1 chain C region, membrane-bound form OS=Mus musculus OX=10090 GN=Ighg1 PE=1 SV=2	IGH1M_MOUSE (+1)		43 kDa		unknown	0	8	0	0	0	8	0	0	7	8	0	7	0	0	7	0	0	7
143	TRUE	Empty	Immunoglobulin kappa constant OS=Mus musculus OX=10090 GN=Igkc PE=1 SV=2	IGKC_MOUSE		12 kDa		unknown	0	6	0	0	0	4	0	0	5	7	0	5	0	0	4	0	0	5
144	TRUE	Empty	Immunoglobulin lambda constant 2 OS=Homo sapiens OX=9606 GN=IGLC2 PE=1 SV=1	IGLC2_HUMAN (+1)		11 kDa		unknown	2	2	0	2	0	0	1	0	1	2	1	0	1	1	1	0	1	1
145	TRUE	Empty	Interleukin-12 subunit beta OS=Homo sapiens OX=9606 GN=IL12B PE=1 SV=1	IL12B_HUMAN		37 kDa		unknown	0	2	0	0	0	0	0	0	0	1	0	0	0	0	0	0	0	0
146	TRUE	Empty	Interleukin enhancer-binding factor 2 OS=Homo sapiens OX=9606 GN=ILF2 PE=1 SV=2	ILF2_HUMAN		43 kDa		unknown	4	0	0	4	3	0	0	0	4	0	0	4	2	2	0	0	0	0
147	TRUE	Empty	Cluster of Interleukin enhancer-binding factor 3 OS=Homo sapiens OX=9606 GN=ILF3 PE=1 SV=3 (ILF3_HUMAN)	ILF3_HUMAN [2]		95 kDa	TRUE	unknown	5	0	0	7	3	0	0	0	8	0	1	8	1	5	0	0	0	0
147.1	TRUE	Empty	Interleukin enhancer-binding factor 3 homolog OS=Danio rerio OX=7955 GN=ilf3 PE=1 SV=2	ILF3_DANRE		90 kDa	TRUE	unknown	0	0	0	0	0	0	0	0	3	0	0	4	0	0	0	0	0	0
147.2	TRUE	Empty	Interleukin enhancer-binding factor 3 OS=Homo sapiens OX=9606 GN=ILF3 PE=1 SV=3	ILF3_HUMAN		95 kDa	TRUE	unknown	5	0	0	7	3	0	0	0	7	0	1	7	1	5	0	0	0	0
148	TRUE	Empty	Inorganic pyrophosphatase 2, mitochondrial OS=Homo sapiens OX=9606 GN=PPA2 PE=1 SV=2	IPYR2_HUMAN		38 kDa		unknown	0	0	0	3	1	1	0	0	1	1	1	0	0	1	0	0	0	0
149	TRUE	Empty	Adenylate kinase 2, mitochondrial OS=Homo sapiens OX=9606 GN=AK2 PE=1 SV=2	KAD2_HUMAN		26 kDa		unknown	0	0	0	2	0	0	0	0	0	0	0	0	0	0	0	0	0	0
150	TRUE	Empty	KH domain-containing, RNA-binding, signal transduction-associated protein 1 OS=Homo sapiens OX=9606 GN=KHDRBS1 PE=1 SV=1	KHDR1_HUMAN		48 kDa		unknown	3	0	0	4	0	0	0	0	0	0	0	0	1	0	0	0	0	0
151	TRUE	Empty	Proliferation marker protein Ki-67 OS=Homo sapiens OX=9606 GN=MKI67 PE=1 SV=2	KI67_HUMAN		359 kDa		unknown	2	0	0	1	0	0	0	0	1	0	0	1	0	1	0	0	0	0
152	TRUE	Empty	Pyruvate kinase PKM OS=Homo sapiens OX=9606 GN=PKM PE=1 SV=4	KPYM_HUMAN		58 kDa		unknown	4	0	0	4	2	1	0	0	2	0	0	2	1	2	0	1	0	0
153	TRUE	Empty	Immunoglobulin kappa variable 2-29 OS=Homo sapiens OX=9606 GN=IGKV2-29 PE=3 SV=2	KV229_HUMAN (+2)		13 kDa		unknown	2	2	1	4	2	1	1	1	2	2	1	2	3	2	1	2	1	1
154	TRUE	Empty	Cluster of Lamina-associated polypeptide 2, isoforms beta/gamma OS=Homo sapiens OX=9606 GN=TMPO PE=1 SV=2 (LAP2B_HUMAN)	LAP2B_HUMAN [2]		51 kDa	TRUE	unknown	4	0	0	4	1	0	0	0	2	0	0	6	0	4	0	0	0	0
154.1	TRUE	Empty	Lamina-associated polypeptide 2, isoform alpha OS=Homo sapiens OX=9606 GN=TMPO PE=1 SV=2	LAP2A_HUMAN		75 kDa	TRUE	unknown	3	0	0	2	1	0	0	0	1	0	0	3	0	2	0	0	0	0
154.2	TRUE	Empty	Lamina-associated polypeptide 2, isoforms beta/gamma OS=Homo sapiens OX=9606 GN=TMPO PE=1 SV=2	LAP2B_HUMAN		51 kDa	TRUE	unknown	4	0	0	4	1	0	0	0	1	0	0	6	0	4	0	0	0	0
155	TRUE	Empty	Cluster of Lupus La protein OS=Homo sapiens OX=9606 GN=SSB PE=1 SV=2 (LA_HUMAN)	LA_HUMAN [2]		47 kDa	TRUE	unknown	0	0	0	2	0	0	0	0	0	0	0	1	0	0	0	0	0	0
155.1	TRUE	Empty	Lupus La protein homolog OS=Bos taurus OX=9913 GN=SSB PE=2 SV=2	LA_BOVIN		47 kDa	TRUE	unknown	0	0	0	0	0	0	0	0	0	0	0	0	0	0	0	0	0	0
155.2	TRUE	Empty	Lupus La protein OS=Homo sapiens OX=9606 GN=SSB PE=1 SV=2	LA_HUMAN		47 kDa	TRUE	unknown	0	0	0	2	0	0	0	0	0	0	0	1	0	0	0	0	0	0
156	TRUE	Empty	Lamin-B receptor OS=Homo sapiens OX=9606 GN=LBR PE=1 SV=2	LBR_HUMAN		71 kDa		unknown	1	0	0	2	0	0	0	0	1	0	0	1	1	1	0	0	0	0
157	TRUE	Empty	L-lactate dehydrogenase A chain OS=Homo sapiens OX=9606 GN=LDHA PE=1 SV=2	LDHA_HUMAN		37 kDa		unknown	0	0	0	2	0	0	0	0	0	0	0	0	0	0	0	0	0	0
158	TRUE	Empty	Prelamin-A/C OS=Homo sapiens OX=9606 GN=LMNA PE=1 SV=1	LMNA_HUMAN		74 kDa	TRUE	unknown	4	0	0	4	3	0	0	0	4	0	0	5	0	4	0	0	0	0
159	TRUE	Empty	Lamin-B1 OS=Homo sapiens OX=9606 GN=LMNB1 PE=1 SV=2	LMNB1_HUMAN		66 kDa	TRUE	unknown	8	0	0	9	6	0	0	0	7	0	0	7	2	6	0	0	0	0
160	TRUE	Empty	Lamin-B2 OS=Homo sapiens OX=9606 GN=LMNB2 PE=1 SV=4	LMNB2_HUMAN		70 kDa	TRUE	unknown	2	0	0	2	1	0	0	0	6	0	0	3	0	2	0	0	0	0
161	TRUE	Empty	Lon protease homolog, mitochondrial OS=Homo sapiens OX=9606 GN=LONP1 PE=1 SV=2	LONM_HUMAN		106 kDa		unknown	0	0	0	5	2	1	1	0	0	2	0	0	6	1	0	0	0	0
162	TRUE	Empty	Leucine-rich PPR motif-containing protein, mitochondrial OS=Homo sapiens OX=9606 GN=LRPPRC PE=1 SV=3	LPPRC_HUMAN		158 kDa		unknown	0	0	0	21	5	5	4	0	2	15	2	4	18	6	2	1	1	0
163	TRUE	Empty	Leucine-rich repeat-containing protein 59 OS=Homo sapiens OX=9606 GN=LRRC59 PE=1 SV=1	LRC59_HUMAN		35 kDa		unknown	0	0	0	2	1	0	0	0	0	0	0	1	0	1	0	0	0	0
164	TRUE	Empty	NAD-dependent malic enzyme, mitochondrial OS=Homo sapiens OX=9606 GN=ME2 PE=1 SV=1	MAOM_HUMAN		65 kDa		unknown	0	0	0	2	0	0	0	0	0	0	0	0	0	0	0	0	0	0
165	TRUE	Empty	Matrin-3 OS=Homo sapiens OX=9606 GN=MATR3 PE=1 SV=2	MATR3_HUMAN		95 kDa		unknown	7	0	0	8	4	0	0	0	6	0	0	6	1	6	0	0	0	0
166	TRUE	Empty	Myb-binding protein 1A OS=Homo sapiens OX=9606 GN=MYBBP1A PE=1 SV=2	MBB1A_HUMAN		149 kDa		unknown	4	0	0	7	1	0	0	0	0	0	0	1	0	4	0	0	0	0
167	TRUE	Empty	Methylcrotonoyl-CoA carboxylase beta chain, mitochondrial OS=Homo sapiens OX=9606 GN=MCCC2 PE=1 SV=1	MCCB_HUMAN		61 kDa		unknown	0	0	0	3	0	0	1	0	0	1	0	0	4	0	0	0	0	0
168	TRUE	Empty	Methylmalonyl-CoA epimerase, mitochondrial OS=Homo sapiens OX=9606 GN=MCEE PE=1 SV=1	MCEE_HUMAN		19 kDa		unknown	0	0	0	10	6	5	0	0	0	0	0	0	0	0	0	0	0	0
169	TRUE	Empty	DNA replication licensing factor MCM2 OS=Homo sapiens OX=9606 GN=MCM2 PE=1 SV=4	MCM2_HUMAN (+2)		102 kDa		unknown	0	0	0	1	0	0	0	0	1	0	0	2	0	0	0	0	0	0
170	TRUE	Empty	DNA replication licensing factor MCM4 OS=Homo sapiens OX=9606 GN=MCM4 PE=1 SV=5	MCM4_HUMAN		97 kDa		unknown	1	0	0	2	0	0	0	0	0	0	0	0	0	0	0	0	0	0
171	TRUE	Empty	DNA replication licensing factor MCM7 OS=Homo sapiens OX=9606 GN=MCM7 PE=1 SV=4	MCM7_HUMAN		81 kDa		unknown	1	0	0	3	0	0	0	0	0	0	0	0	0	0	0	0	0	0
172	TRUE	Empty	Malate dehydrogenase, mitochondrial OS=Homo sapiens OX=9606 GN=MDH2 PE=1 SV=3	MDHM_HUMAN		36 kDa		unknown	0	0	0	7	4	5	5	3	3	6	4	4	7	3	4	2	3	1
173	TRUE	Empty	MICOS complex subunit MIC60 OS=Homo sapiens OX=9606 GN=IMMT PE=1 SV=1	MIC60_HUMAN		84 kDa		unknown	0	0	0	2	0	0	0	0	0	1	0	1	0	0	0	0	0	0
174	TRUE	Empty	Myosin regulatory light chain 12A OS=Homo sapiens OX=9606 GN=MYL12A PE=1 SV=2	ML12A_HUMAN (+1)		20 kDa		unknown	1	0	0	1	2	0	0	0	2	0	0	1	0	0	0	0	0	0
175	TRUE	Empty	Methylmalonic aciduria type A protein, mitochondrial OS=Homo sapiens OX=9606 GN=MMAA PE=1 SV=1	MMAA_HUMAN		47 kDa		unknown	0	0	0	0	0	0	15	9	14	0	0	0	0	0	0	0	0	0
176	TRUE	Empty	Corrinoid adenosyltransferase OS=Homo sapiens OX=9606 GN=MMAB PE=1 SV=1	MMAB_HUMAN		27 kDa		unknown	0	0	0	1	1	0	0	0	0	10	10	9	0	0	1	0	0	0
177	TRUE	Empty	Mitochondrial-processing peptidase subunit alpha OS=Homo sapiens OX=9606 GN=PMPCA PE=1 SV=2	MPPA_HUMAN		58 kDa		unknown	0	0	0	2	0	0	0	0	0	1	0	0	2	0	0	0	0	0
178	TRUE	Empty	Cluster of Methylmalonyl-CoA mutase, mitochondrial OS=Homo sapiens OX=9606 GN=MMUT PE=1 SV=4 (MUTA_HUMAN)	MUTA_HUMAN [3]		83 kDa	TRUE	unknown	0	0	0	4	0	0	2	3	5	1	1	1	32	22	22	0	0	0
178.1	TRUE	Empty	Methylmalonyl-CoA mutase, mitochondrial OS=Homo sapiens OX=9606 GN=MMUT PE=1 SV=4	MUTA_HUMAN		83 kDa	TRUE	unknown	0	0	0	4	0	0	2	3	5	1	1	1	32	22	20	0	0	0
178.2	TRUE	Empty	Methylmalonyl-CoA mutase, mitochondrial OS=Mus musculus OX=10090 GN=Mut PE=1 SV=2	MUTA_MOUSE		83 kDa	TRUE	unknown	0	0	0	0	0	0	0	0	5	1	0	0	0	0	18	0	0	0
178.3	TRUE	Empty	Methylmalonyl-CoA mutase, mitochondrial OS=Sus scrofa OX=9823 GN=MMUT PE=2 SV=2	MUTA_PIG		83 kDa	TRUE	unknown	0	0	0	0	0	0	0	0	4	0	0	0	0	0	16	0	0	0
179	TRUE	Empty	Myosin-9 OS=Homo sapiens OX=9606 GN=MYH9 PE=1 SV=4	MYH9_HUMAN		227 kDa	TRUE	unknown	6	0	0	11	1	0	0	0	6	0	0	2	2	7	0	0	0	0
180	TRUE	Empty	Myosin-10 OS=Homo sapiens OX=9606 GN=MYH10 PE=1 SV=3	MYH10_HUMAN		229 kDa	TRUE	unknown	2	0	0	7	3	0	0	0	7	0	0	4	1	6	0	0	0	0
181	TRUE	Empty	Myosin light polypeptide 6 OS=Homo sapiens OX=9606 GN=MYL6 PE=1 SV=2	MYL6_HUMAN		17 kDa		unknown	1	0	0	3	1	0	0	0	2	0	0	2	0	2	0	0	0	0
182	TRUE	Empty	RNA cytidine acetyltransferase OS=Homo sapiens OX=9606 GN=NAT10 PE=1 SV=2	NAT10_HUMAN		116 kDa		unknown	0	0	0	2	0	0	0	0	2	0	0	1	0	1	0	0	0	0
183	TRUE	Empty	NADH-ubiquinone oxidoreductase 75 kDa subunit, mitochondrial OS=Homo sapiens OX=9606 GN=NDUFS1 PE=1 SV=3	NDUS1_HUMAN		79 kDa		unknown	0	0	0	5	1	1	0	0	0	3	1	1	1	1	0	0	1	0
184	TRUE	Empty	NADH dehydrogenase [ubiquinone] iron-sulfur protein 3, mitochondrial OS=Gorilla gorilla gorilla OX=9595 GN=NDUFS3 PE=2 SV=1	NDUS3_GORGO (+2)		30 kDa		unknown	0	0	0	0	1	1	0	0	1	4	1	1	1	0	1	0	1	0
185	TRUE	Empty	NADH dehydrogenase [ubiquinone] flavoprotein 1, mitochondrial OS=Homo sapiens OX=9606 GN=NDUFV1 PE=1 SV=4	NDUV1_HUMAN		51 kDa		unknown	0	0	0	1	0	2	0	0	0	2	1	0	1	0	0	0	0	0
186	TRUE	Empty	NHP2-like protein 1 OS=Bos taurus OX=9913 GN=SNU13 PE=2 SV=3	NH2L1_BOVIN (+4)		14 kDa		unknown	2	0	0	2	0	0	0	0	2	0	0	3	0	3	0	0	0	0
187	TRUE	Empty	Protein NipSnap homolog 1 OS=Homo sapiens OX=9606 GN=NIPSNAP1 PE=1 SV=1	NIPS1_HUMAN		33 kDa	TRUE	unknown	0	0	0	2	1	0	0	0	0	0	0	0	0	0	0	0	0	0
188	TRUE	Empty	NAD(P) transhydrogenase, mitochondrial OS=Homo sapiens OX=9606 GN=NNT PE=1 SV=3	NNTM_HUMAN		114 kDa		unknown	0	0	0	0	0	1	0	0	0	2	1	0	0	0	0	0	0	0
189	TRUE	Empty	Nucleolar complex protein 2 homolog OS=Homo sapiens OX=9606 GN=NOC2L PE=1 SV=4	NOC2L_HUMAN		85 kDa		unknown	2	0	0	1	1	0	0	0	1	0	0	1	0	1	0	0	0	0
190	TRUE	Empty	Nucleolar GTP-binding protein 1 OS=Homo sapiens OX=9606 GN=GTPBP4 PE=1 SV=3	NOG1_HUMAN		74 kDa		unknown	1	0	0	0	1	0	0	0	2	0	0	1	0	1	0	0	0	0
191	TRUE	Empty	Nucleolar and coiled-body phosphoprotein 1 OS=Homo sapiens OX=9606 GN=NOLC1 PE=1 SV=2	NOLC1_HUMAN		74 kDa		unknown	3	0	0	3	3	0	0	0	5	0	0	2	0	3	0	0	0	0
192	TRUE	Empty	Non-POU domain-containing octamer-binding protein OS=Homo sapiens OX=9606 GN=NONO PE=1 SV=4	NONO_HUMAN		54 kDa	TRUE	unknown	7	0	0	8	3	0	0	0	5	0	0	4	4	4	0	0	0	0
193	TRUE	Empty	Probable 28S rRNA (cytosine(4447)-C(5))-methyltransferase OS=Homo sapiens OX=9606 GN=NOP2 PE=1 SV=2	NOP2_HUMAN		89 kDa		unknown	2	0	0	4	0	0	0	0	4	0	0	4	0	2	0	0	0	0
194	TRUE	Empty	Nucleolar protein 56 OS=Homo sapiens OX=9606 GN=NOP56 PE=1 SV=4	NOP56_HUMAN		66 kDa		unknown	2	0	0	4	0	0	0	0	2	0	0	1	0	0	0	0	0	0
195	TRUE	Empty	Nucleolar protein 58 OS=Homo sapiens OX=9606 GN=NOP58 PE=1 SV=1	NOP58_HUMAN		60 kDa		unknown	1	0	0	4	1	0	0	0	2	0	0	1	0	1	0	0	0	0
196	TRUE	Empty	Nucleophosmin OS=Homo sapiens OX=9606 GN=NPM1 PE=1 SV=2	NPM_HUMAN		33 kDa		unknown	3	1	1	4	1	1	0	1	1	0	1	1	1	2	0	0	1	1
197	TRUE	Empty	5'-nucleotidase domain-containing protein 2 OS=Homo sapiens OX=9606 GN=NT5DC2 PE=1 SV=1	NT5D2_HUMAN		61 kDa		unknown	0	0	0	2	1	0	0	0	0	1	0	0	2	0	1	0	0	0
198	TRUE	Empty	Nuclear pore complex protein Nup155 OS=Homo sapiens OX=9606 GN=NUP155 PE=1 SV=1	NU155_HUMAN		155 kDa		unknown	0	0	0	0	0	0	0	0	3	0	0	0	0	0	0	0	0	0
199	TRUE	Empty	Nucleolin OS=Homo sapiens OX=9606 GN=NCL PE=1 SV=3	NUCL_HUMAN		77 kDa		unknown	13	2	1	11	4	3	0	1	9	3	4	9	8	8	0	0	4	3
200	TRUE	Empty	Nuclear migration protein nudC OS=Homo sapiens OX=9606 GN=NUDC PE=1 SV=1	NUDC_HUMAN		38 kDa		unknown	1	0	0	2	0	0	0	0	0	0	0	0	0	0	0	0	0	0
201	TRUE	Empty	Nuclear mitotic apparatus protein 1 OS=Homo sapiens OX=9606 GN=NUMA1 PE=1 SV=2	NUMA1_HUMAN		238 kDa	TRUE	unknown	2	0	0	0	1	0	0	0	1	0	0	4	0	0	0	0	0	0
202	TRUE	Empty	Ornithine aminotransferase, mitochondrial OS=Homo sapiens OX=9606 GN=OAT PE=1 SV=1	OAT_HUMAN		49 kDa		unknown	0	0	0	6	2	2	0	0	0	0	1	3	0	0	1	0	0	0
203	TRUE	Empty	2-oxoglutarate dehydrogenase, mitochondrial OS=Homo sapiens OX=9606 GN=OGDH PE=1 SV=3	ODO1_HUMAN		116 kDa		unknown	0	0	0	3	0	1	0	1	0	0	0	1	2	0	0	0	0	0
204	TRUE	Empty	Dihydrolipoyllysine-residue succinyltransferase component of 2-oxoglutarate dehydrogenase complex, mitochondrial OS=Homo sapiens OX=9606 GN=DLST PE=1 SV=4	ODO2_HUMAN		49 kDa		unknown	0	0	0	2	2	1	0	0	1	0	0	1	3	1	1	0	0	0
205	TRUE	Empty	Dihydrolipoyllysine-residue acetyltransferase component of pyruvate dehydrogenase complex, mitochondrial OS=Homo sapiens OX=9606 GN=DLAT PE=1 SV=3	ODP2_HUMAN		69 kDa		unknown	0	0	0	3	1	1	0	0	1	2	0	1	5	1	1	0	0	0
206	TRUE	Empty	Pyruvate dehydrogenase E1 component subunit alpha, somatic form, mitochondrial OS=Homo sapiens OX=9606 GN=PDHA1 PE=1 SV=3	ODPA_HUMAN		43 kDa		unknown	0	0	0	4	1	1	2	0	1	2	0	1	5	1	1	0	0	0
207	TRUE	Empty	Pyruvate dehydrogenase E1 component subunit beta, mitochondrial OS=Homo sapiens OX=9606 GN=PDHB PE=1 SV=3	ODPB_HUMAN		39 kDa		unknown	0	0	0	2	1	1	1	0	2	2	1	1	2	2	1	0	0	0
208	TRUE	Empty	Dolichyl-diphosphooligosaccharide--protein glycosyltransferase 48 kDa subunit OS=Bos taurus OX=9913 GN=DDOST PE=2 SV=2	OST48_BOVIN (+6)		49 kDa		unknown	0	0	0	0	0	0	0	0	0	0	0	2	0	0	0	0	0	0
209	TRUE	Empty	Pyrroline-5-carboxylate reductase 1, mitochondrial OS=Homo sapiens OX=9606 GN=PYCR1 PE=1 SV=2	P5CR1_HUMAN		33 kDa		unknown	0	0	0	4	1	0	1	0	1	2	1	2	2	1	1	0	0	0
210	TRUE	Empty	Delta-1-pyrroline-5-carboxylate synthase OS=Homo sapiens OX=9606 GN=ALDH18A1 PE=1 SV=2	P5CS_HUMAN		87 kDa		unknown	1	0	0	8	3	1	2	0	4	5	2	6	5	6	2	1	0	0
211	TRUE	Empty	Proliferation-associated protein 2G4 OS=Homo sapiens OX=9606 GN=PA2G4 PE=1 SV=3	PA2G4_HUMAN		44 kDa		unknown	2	0	0	4	0	0	0	0	0	0	0	0	0	0	0	0	0	0
212	TRUE	Empty	Polyadenylate-binding protein 2-B OS=Xenopus laevis OX=8355 GN=pabpn1-b PE=2 SV=1	PAB2B_XENLA (+4)		32 kDa		unknown	1	0	0	1	0	0	0	0	2	0	0	2	0	0	0	0	0	0
213	TRUE	Empty	Polyadenylate-binding protein 1 OS=Homo sapiens OX=9606 GN=PABPC1 PE=1 SV=2	PABP1_HUMAN		71 kDa		unknown	1	0	0	4	0	0	0	0	1	0	0	1	0	0	0	0	0	0
214	TRUE	Empty	Plasminogen activator inhibitor 1 RNA-binding protein OS=Homo sapiens OX=9606 GN=SERBP1 PE=1 SV=2	PAIRB_HUMAN		45 kDa		unknown	0	0	0	2	0	0	0	0	1	0	0	0	0	0	0	0	0	0
215	TRUE	Empty	Poly [ADP-ribose] polymerase 1 OS=Homo sapiens OX=9606 GN=PARP1 PE=1 SV=4	PARP1_HUMAN		113 kDa		unknown	11	0	1	19	9	0	0	0	10	0	1	10	4	9	0	0	1	0
216	TRUE	Empty	Paired box protein Pax-3 OS=Homo sapiens OX=9606 GN=PAX3 PE=1 SV=2	PAX3_HUMAN		53 kDa		unknown	0	0	0	0	0	0	0	0	0	0	1	0	0	2	0	0	0	0
217	TRUE	Empty	Poly(rC)-binding protein 1 OS=Bos taurus OX=9913 GN=PCBP1 PE=2 SV=1	PCBP1_BOVIN (+3)		37 kDa	TRUE	unknown	2	0	0	2	2	0	0	0	3	0	0	1	1	4	0	0	0	0
218	TRUE	Empty	Poly(rC)-binding protein 2 OS=Homo sapiens OX=9606 GN=PCBP2 PE=1 SV=1	PCBP2_HUMAN		39 kDa	TRUE	unknown	0	0	0	2	3	0	0	0	0	0	0	0	0	3	0	0	0	0
219	TRUE	Empty	Phosphoenolpyruvate carboxykinase [GTP], mitochondrial OS=Homo sapiens OX=9606 GN=PCK2 PE=1 SV=4	PCKGM_HUMAN		71 kDa		unknown	0	0	0	3	1	0	1	0	0	1	0	0	1	0	0	0	0	0
220	TRUE	Empty	Pescadillo homolog OS=Homo sapiens OX=9606 GN=PES1 PE=1 SV=1	PESC_HUMAN		68 kDa		unknown	0	0	0	0	2	0	0	0	0	0	0	0	0	0	0	0	0	0
221	TRUE	Empty	Serine/threonine-protein phosphatase PGAM5, mitochondrial OS=Homo sapiens OX=9606 GN=PGAM5 PE=1 SV=2	PGAM5_HUMAN		32 kDa		unknown	0	0	0	3	2	1	0	0	1	1	1	1	0	1	0	0	0	0
222	TRUE	Empty	Phosphoglycerate kinase 1 OS=Homo sapiens OX=9606 GN=PGK1 PE=1 SV=3	PGK1_HUMAN		45 kDa		unknown	1	0	0	2	0	0	0	0	0	0	0	0	0	0	0	0	0	0
223	TRUE	Empty	Prohibitin-2 OS=Homo sapiens OX=9606 GN=PHB2 PE=1 SV=2	PHB2_HUMAN		33 kDa		unknown	0	0	0	8	6	3	2	0	1	5	1	1	3	2	0	6	5	4
224	TRUE	Empty	Prohibitin OS=Homo sapiens OX=9606 GN=PHB PE=1 SV=1	PHB_HUMAN		30 kDa		unknown	0	0	0	6	5	6	2	0	2	6	1	6	2	2	0	9	5	6
225	TRUE	Empty	Cluster of Plectin OS=Homo sapiens OX=9606 GN=PLEC PE=1 SV=3 (PLEC_HUMAN)	PLEC_HUMAN [2]		532 kDa	TRUE	unknown	0	0	0	3	0	0	0	0	1	0	0	0	0	0	0	0	0	0
225.1	TRUE	Empty	Plectin OS=Homo sapiens OX=9606 GN=PLEC PE=1 SV=3	PLEC_HUMAN		532 kDa	TRUE	unknown	0	0	0	3	0	0	0	0	1	0	0	0	0	0	0	0	0	0
225.2	TRUE	Empty	Plectin OS=Mus musculus OX=10090 GN=Plec PE=1 SV=3	PLEC_MOUSE		534 kDa	TRUE	unknown	0	0	0	0	0	0	0	0	0	0	0	0	0	0	0	0	0	0
226	TRUE	Empty	Plasminogen OS=Mus musculus OX=10090 GN=Plg PE=1 SV=3	PLMN_MOUSE		91 kDa		unknown	0	3	0	0	0	0	0	0	0	2	0	0	0	0	0	0	0	0
227	TRUE	Empty	Polyribonucleotide nucleotidyltransferase 1, mitochondrial OS=Homo sapiens OX=9606 GN=PNPT1 PE=1 SV=2	PNPT1_HUMAN		86 kDa		unknown	0	0	0	2	1	0	1	0	0	1	1	0	2	1	0	0	0	0
228	TRUE	Empty	Peptidyl-prolyl cis-trans isomerase A OS=Homo sapiens OX=9606 GN=PPIA PE=1 SV=2	PPIA_HUMAN		18 kDa		unknown	1	0	0	3	1	0	0	0	1	0	0	2	1	3	0	0	0	0
229	TRUE	Empty	Pre-mRNA-processing factor 40 homolog A OS=Homo sapiens OX=9606 GN=PRPF40A PE=1 SV=2	PR40A_HUMAN		109 kDa		unknown	0	0	0	2	0	0	0	0	0	0	0	1	0	0	0	0	0	0
230	TRUE	Empty	Peroxiredoxin-1 OS=Homo sapiens OX=9606 GN=PRDX1 PE=1 SV=1	PRDX1_HUMAN		22 kDa	TRUE	unknown	3	0	0	1	5	1	0	0	2	1	1	3	1	4	0	1	1	1
231	TRUE	Empty	Peroxiredoxin-2 OS=Homo sapiens OX=9606 GN=PRDX2 PE=1 SV=5	PRDX2_HUMAN		22 kDa	TRUE	unknown	2	0	0	3	3	0	0	0	2	1	0	4	1	3	0	1	1	0
232	TRUE	Empty	Thioredoxin-dependent peroxide reductase, mitochondrial OS=Homo sapiens OX=9606 GN=PRDX3 PE=1 SV=3	PRDX3_HUMAN		28 kDa		unknown	0	0	0	2	1	0	2	1	2	2	1	0	3	1	2	0	2	2
233	TRUE	Empty	DNA-dependent protein kinase catalytic subunit OS=Homo sapiens OX=9606 GN=PRKDC PE=1 SV=3	PRKDC_HUMAN		469 kDa		unknown	10	0	0	11	4	0	0	0	15	0	0	13	0	7	0	0	0	0
234	TRUE	Empty	Profilin-1 OS=Homo sapiens OX=9606 GN=PFN1 PE=1 SV=2	PROF1_HUMAN		15 kDa		unknown	1	0	0	2	0	0	0	0	2	0	0	2	0	0	0	0	0	0
235	TRUE	Empty	Pre-mRNA-processing factor 6 OS=Bos taurus OX=9913 GN=PRPF6 PE=2 SV=1	PRP6_BOVIN (+4)		107 kDa		unknown	2	0	0	2	1	0	0	0	2	0	0	1	0	1	0	0	0	0
236	TRUE	Empty	Pre-mRNA-processing-splicing factor 8 OS=Homo sapiens OX=9606 GN=PRPF8 PE=1 SV=2	PRP8_HUMAN		274 kDa	TRUE	unknown	4	0	0	10	6	0	0	0	9	0	0	6	0	5	0	0	0	0
237	TRUE	Empty	Pre-mRNA-processing factor 19 OS=Homo sapiens OX=9606 GN=PRPF19 PE=1 SV=1	PRP19_HUMAN		55 kDa	TRUE	unknown	0	0	0	2	0	0	0	0	1	0	0	2	0	1	0	0	0	0
238	TRUE	Empty	PC4 and SFRS1-interacting protein OS=Homo sapiens OX=9606 GN=PSIP1 PE=1 SV=1	PSIP1_HUMAN		60 kDa	TRUE	unknown	2	0	0	4	2	0	0	0	3	0	0	1	0	0	0	0	0	0
239	TRUE	Empty	Paraspeckle component 1 OS=Homo sapiens OX=9606 GN=PSPC1 PE=1 SV=1	PSPC1_HUMAN		59 kDa	TRUE	unknown	1	0	0	1	0	0	0	0	1	0	0	2	0	1	0	0	0	0
240	TRUE	Empty	Polypyrimidine tract-binding protein 1 OS=Homo sapiens OX=9606 GN=PTBP1 PE=1 SV=1	PTBP1_HUMAN		57 kDa		unknown	5	0	0	7	3	0	0	0	6	0	0	7	3	5	0	0	0	0
241	TRUE	Empty	Poly(U)-binding-splicing factor PUF60 OS=Homo sapiens OX=9606 GN=PUF60 PE=1 SV=1	PUF60_HUMAN (+3)		60 kDa		unknown	2	0	0	0	0	0	0	0	0	0	0	1	0	0	0	0	0	0
242	TRUE	Empty	Multifunctional protein ADE2 OS=Homo sapiens OX=9606 GN=PAICS PE=1 SV=3	PUR6_HUMAN		47 kDa		unknown	1	0	0	3	1	0	0	0	0	0	0	1	0	1	0	0	0	0
243	TRUE	Empty	Cytochrome b-c1 complex subunit 1, mitochondrial OS=Homo sapiens OX=9606 GN=UQCRC1 PE=1 SV=3	QCR1_HUMAN		53 kDa		unknown	0	0	0	3	1	1	1	0	0	1	1	1	1	0	0	0	0	1
244	TRUE	Empty	Cytochrome b-c1 complex subunit 2, mitochondrial OS=Homo sapiens OX=9606 GN=UQCRC2 PE=1 SV=3	QCR2_HUMAN		48 kDa		unknown	0	0	0	4	0	0	0	0	0	3	0	0	2	0	0	0	0	0
245	TRUE	Empty	Cluster of Ras-related protein Rab-1A OS=Homo sapiens OX=9606 GN=RAB1A PE=1 SV=3 (RAB1A_HUMAN)	RAB1A_HUMAN [2]		23 kDa	TRUE	unknown	1	0	0	3	2	1	0	0	1	0	1	1	0	0	0	1	1	0
245.1	TRUE	Empty	Ras-related protein Rab-1A OS=Homo sapiens OX=9606 GN=RAB1A PE=1 SV=3	RAB1A_HUMAN		23 kDa	TRUE	unknown	1	0	0	3	2	1	0	0	1	0	1	1	0	0	0	1	1	0
245.2	TRUE	Empty	GTP-binding protein YPTM1 OS=Zea mays OX=4577 GN=YPTM1 PE=2 SV=2	YPTM1_MAIZE		23 kDa	TRUE	unknown	0	0	0	0	0	1	0	0	1	0	0	1	0	0	0	0	0	0
246	TRUE	Empty	Ras-related protein Rab-5C OS=Homo sapiens OX=9606 GN=RAB5C PE=1 SV=2	RAB5C_HUMAN		23 kDa		unknown	0	0	0	2	0	0	0	0	0	0	0	0	0	0	0	0	0	0
247	TRUE	Empty	Receptor of activated protein C kinase 1 OS=Homo sapiens OX=9606 GN=RACK1 PE=1 SV=3	RACK1_HUMAN		35 kDa		unknown	2	0	0	2	2	0	0	0	2	0	0	2	1	0	0	0	0	0
248	TRUE	Empty	RNA-binding protein Raly OS=Homo sapiens OX=9606 GN=RALY PE=1 SV=1	RALY_HUMAN		32 kDa		unknown	2	0	0	2	2	0	0	0	2	0	0	3	0	1	0	0	0	0
249	TRUE	Empty	GTP-binding nuclear protein Ran OS=Homo sapiens OX=9606 GN=RAN PE=1 SV=3	RAN_HUMAN		24 kDa		unknown	3	1	1	4	1	0	1	0	3	0	0	3	3	2	0	0	2	1
250	TRUE	Empty	RNA-binding protein 4 OS=Homo sapiens OX=9606 GN=RBM4 PE=1 SV=1	RBM4_HUMAN		40 kDa		unknown	0	0	0	0	0	0	0	0	2	0	0	3	0	0	0	0	0	0
251	TRUE	Empty	RNA-binding protein 8A OS=Homo sapiens OX=9606 GN=RBM8A PE=1 SV=1	RBM8A_HUMAN		20 kDa		unknown	2	0	0	1	0	0	0	0	1	0	0	1	0	0	0	0	0	0
252	TRUE	Empty	RNA-binding protein 14 OS=Homo sapiens OX=9606 GN=RBM14 PE=1 SV=2	RBM14_HUMAN		69 kDa		unknown	3	0	0	3	2	0	0	0	4	0	0	4	0	2	0	0	0	0
253	TRUE	Empty	RNA-binding motif protein, X chromosome OS=Homo sapiens OX=9606 GN=RBMX PE=1 SV=3	RBMX_HUMAN		42 kDa		unknown	7	1	0	9	4	1	0	0	6	0	1	6	3	5	0	0	1	0
254	TRUE	Empty	Cluster of E3 SUMO-protein ligase RanBP2 OS=Homo sapiens OX=9606 GN=RANBP2 PE=1 SV=2 (RBP2_HUMAN)	RBP2_HUMAN [2]		358 kDa	TRUE	unknown	1	0	0	3	0	0	0	0	3	0	0	1	0	0	0	0	0	0
254.1	TRUE	Empty	E3 SUMO-protein ligase RanBP2 OS=Homo sapiens OX=9606 GN=RANBP2 PE=1 SV=2	RBP2_HUMAN		358 kDa	TRUE	unknown	1	0	0	3	0	0	0	0	3	0	0	1	0	0	0	0	0	0
254.2	TRUE	Empty	RanBP2-like and GRIP domain-containing protein 4 OS=Homo sapiens OX=9606 GN=RGPD4 PE=2 SV=3	RGPD4_HUMAN		197 kDa	TRUE	unknown	0	0	0	2	0	0	0	0	2	0	0	1	0	0	0	0	0	0
255	TRUE	Empty	Regulator of chromosome condensation OS=Homo sapiens OX=9606 GN=RCC1 PE=1 SV=1	RCC1_HUMAN		45 kDa		unknown	1	0	0	2	1	0	0	0	0	0	0	1	0	1	0	0	0	0
256	TRUE	Empty	Protein RCC2 OS=Homo sapiens OX=9606 GN=RCC2 PE=1 SV=2	RCC2_HUMAN		56 kDa		unknown	0	0	0	0	0	0	0	0	2	0	0	0	0	0	0	0	0	0
257	TRUE	Empty	Ribosomal L1 domain-containing protein 1 OS=Homo sapiens OX=9606 GN=RSL1D1 PE=1 SV=3	RL1D1_HUMAN		55 kDa		unknown	3	0	0	4	3	0	0	0	3	0	0	4	0	4	0	0	0	0
258	TRUE	Empty	60S ribosomal protein L3 OS=Homo sapiens OX=9606 GN=RPL3 PE=1 SV=2	RL3_HUMAN		46 kDa		unknown	2	0	0	3	1	0	0	0	2	0	0	1	1	0	0	0	0	0
259	TRUE	Empty	60S ribosomal protein L4 OS=Homo sapiens OX=9606 GN=RPL4 PE=1 SV=5	RL4_HUMAN		48 kDa		unknown	2	0	0	5	1	0	0	0	1	1	0	2	2	2	0	0	0	0
260	TRUE	Empty	60S ribosomal protein L6 OS=Homo sapiens OX=9606 GN=RPL6 PE=1 SV=3	RL6_HUMAN		33 kDa		unknown	8	0	0	8	3	1	0	0	5	0	1	5	5	3	0	0	2	0
261	TRUE	Empty	60S ribosomal protein L7a OS=Homo sapiens OX=9606 GN=RPL7A PE=1 SV=2	RL7A_HUMAN		30 kDa		unknown	5	0	0	5	2	0	0	0	5	0	2	5	2	3	0	0	1	0
262	TRUE	Empty	60S ribosomal protein L7 OS=Homo sapiens OX=9606 GN=RPL7 PE=1 SV=1	RL7_HUMAN		29 kDa		unknown	4	0	1	4	5	2	0	0	4	0	2	6	1	4	0	0	1	0
263	TRUE	Empty	60S ribosomal protein L8 OS=Bos taurus OX=9913 GN=RPL8 PE=2 SV=3	RL8_BOVIN (+3)		28 kDa		unknown	3	0	0	2	2	0	0	0	2	0	0	2	0	1	0	0	0	0
264	TRUE	Empty	60S ribosomal protein L9 OS=Homo sapiens OX=9606 GN=RPL9 PE=1 SV=1	RL9_HUMAN		22 kDa		unknown	0	0	0	2	0	0	0	0	0	0	0	0	1	0	0	0	0	0
265	TRUE	Empty	60S ribosomal protein L10a OS=Homo sapiens OX=9606 GN=RPL10A PE=1 SV=2	RL10A_HUMAN		25 kDa		unknown	3	0	0	2	2	0	0	0	2	0	0	2	1	2	0	0	0	0
266	TRUE	Empty	60S ribosomal protein L10 OS=Homo sapiens OX=9606 GN=RPL10 PE=1 SV=4	RL10_HUMAN		25 kDa		unknown	1	0	0	2	0	0	0	0	0	0	0	0	1	0	0	0	0	0
267	TRUE	Empty	60S ribosomal protein L11 OS=Bos taurus OX=9913 GN=RPL11 PE=2 SV=3	RL11_BOVIN (+5)		20 kDa		unknown	2	0	0	2	1	1	0	0	2	1	1	1	1	1	0	0	0	0
268	TRUE	Empty	60S ribosomal protein L12 OS=Bos taurus OX=9913 GN=RPL12 PE=2 SV=1	RL12_BOVIN (+4)		18 kDa		unknown	3	0	0	2	1	0	0	0	1	0	0	1	0	2	0	0	0	0
269	TRUE	Empty	60S ribosomal protein L13a OS=Homo sapiens OX=9606 GN=RPL13A PE=1 SV=2	RL13A_HUMAN		24 kDa		unknown	1	0	0	2	1	0	0	0	1	0	0	1	0	1	0	0	0	0
270	TRUE	Empty	60S ribosomal protein L13 OS=Homo sapiens OX=9606 GN=RPL13 PE=1 SV=4	RL13_HUMAN		24 kDa		unknown	3	0	0	3	3	0	0	0	2	1	0	3	1	3	0	0	0	0
271	TRUE	Empty	60S ribosomal protein L15 OS=Homo sapiens OX=9606 GN=RPL15 PE=1 SV=2	RL15_HUMAN		24 kDa		unknown	1	0	0	2	1	0	0	0	1	0	1	0	1	1	0	0	0	0
272	TRUE	Empty	60S ribosomal protein L17 OS=Homo sapiens OX=9606 GN=RPL17 PE=1 SV=3	RL17_HUMAN		21 kDa		unknown	0	0	0	3	0	0	0	0	2	0	0	0	0	1	0	0	0	0
273	TRUE	Empty	60S ribosomal protein L18 OS=Homo sapiens OX=9606 GN=RPL18 PE=1 SV=2	RL18_HUMAN		22 kDa		unknown	3	0	0	3	0	0	0	0	2	0	0	3	2	2	0	0	0	0
274	TRUE	Empty	60S ribosomal protein L23a OS=Homo sapiens OX=9606 GN=RPL23A PE=1 SV=1	RL23A_HUMAN		18 kDa		unknown	3	0	0	4	1	1	0	0	3	0	0	3	1	2	0	0	0	0
275	TRUE	Empty	Cluster of 60S ribosomal protein L23 OS=Homo sapiens OX=9606 GN=RPL23 PE=1 SV=1 (RL23_HUMAN)	RL23_HUMAN [4]		15 kDa	TRUE	unknown	3	0	1	3	0	0	0	1	0	1	1	2	1	2	0	0	1	0
275.1	TRUE	Empty	60S ribosomal protein L23 OS=Arabidopsis thaliana OX=3702 GN=RPL23A PE=2 SV=3	RL23_ARATH (+1)		15 kDa	TRUE	unknown	0	0	0	0	0	0	0	0	0	1	0	1	0	0	0	0	0	0
275.2	TRUE	Empty	60S ribosomal protein L23 OS=Danio rerio OX=7955 GN=rpl23 PE=2 SV=1	RL23_DANRE		15 kDa	TRUE	unknown	0	0	0	0	0	0	0	0	0	0	0	0	0	0	0	0	0	0
275.3	TRUE	Empty	60S ribosomal protein L23 OS=Homo sapiens OX=9606 GN=RPL23 PE=1 SV=1	RL23_HUMAN		15 kDa	TRUE	unknown	3	0	1	3	0	0	0	1	0	1	1	2	1	2	0	0	1	0
276	TRUE	Empty	60S ribosomal protein L24 OS=Homo sapiens OX=9606 GN=RPL24 PE=1 SV=1	RL24_HUMAN		18 kDa		unknown	2	0	0	3	2	0	0	0	2	0	0	2	1	2	0	0	1	0
277	TRUE	Empty	60S ribosomal protein L26-like 1 OS=Homo sapiens OX=9606 GN=RPL26L1 PE=1 SV=1	RL26L_HUMAN (+1)		17 kDa		unknown	1	0	0	3	0	0	0	0	0	0	0	0	0	0	0	0	0	0
278	TRUE	Empty	60S ribosomal protein L27a OS=Homo sapiens OX=9606 GN=RPL27A PE=1 SV=2	RL27A_HUMAN		17 kDa		unknown	1	0	0	3	2	0	0	0	2	1	0	2	1	1	0	0	0	0
279	TRUE	Empty	60S ribosomal protein L27 OS=Homo sapiens OX=9606 GN=RPL27 PE=1 SV=2	RL27_HUMAN		16 kDa		unknown	2	0	0	4	1	0	0	0	1	0	0	1	1	0	0	0	0	0
280	TRUE	Empty	60S ribosomal protein L28 OS=Homo sapiens OX=9606 GN=RPL28 PE=1 SV=3	RL28_HUMAN		16 kDa		unknown	1	0	0	1	1	0	0	0	2	0	0	2	0	1	0	0	0	0
281	TRUE	Empty	60S ribosomal protein L31 OS=Homo sapiens OX=9606 GN=RPL31 PE=1 SV=1	RL31_HUMAN		14 kDa		unknown	1	0	0	0	1	0	0	0	1	0	1	1	0	2	0	0	0	0
282	TRUE	Empty	60S ribosomal protein L34 OS=Homo sapiens OX=9606 GN=RPL34 PE=1 SV=3	RL34_HUMAN		13 kDa		unknown	1	0	0	1	1	1	0	0	1	0	1	2	1	1	0	0	0	0
283	TRUE	Empty	60S ribosomal protein L35 OS=Homo sapiens OX=9606 GN=RPL35 PE=1 SV=2	RL35_HUMAN		15 kDa		unknown	1	0	0	2	0	0	0	0	0	0	0	0	0	0	0	0	0	0
284	TRUE	Empty	60S ribosomal protein L38 OS=Homo sapiens OX=9606 GN=RPL38 PE=1 SV=2	RL38_HUMAN		8 kDa		unknown	1	0	0	2	0	0	0	0	0	0	0	1	1	1	0	0	0	0
285	TRUE	Empty	Ubiquitin-60S ribosomal protein L40 OS=Homo sapiens OX=9606 GN=UBA52 PE=1 SV=2	RL40_HUMAN (+3)		15 kDa		unknown	4	1	0	5	2	1	0	0	2	1	1	3	3	1	0	1	1	2
286	TRUE	Empty	60S acidic ribosomal protein P0 OS=Homo sapiens OX=9606 GN=RPLP0 PE=1 SV=1	RLA0_HUMAN		34 kDa		unknown	3	0	0	5	1	0	0	0	2	0	1	4	2	3	0	0	0	0
287	TRUE	Empty	60S acidic ribosomal protein P2 OS=Homo sapiens OX=9606 GN=RPLP2 PE=1 SV=1	RLA2_HUMAN		12 kDa		unknown	1	0	0	3	1	0	0	0	2	0	0	3	0	0	0	0	0	0
288	TRUE	Empty	Cluster of 39S ribosomal protein L12, mitochondrial OS=Homo sapiens OX=9606 GN=MRPL12 PE=1 SV=2 (RM12_HUMAN)	RM12_HUMAN [2]		21 kDa	TRUE	unknown	0	0	0	0	1	1	1	1	1	1	0	0	0	1	2	0	0	0
288.1	TRUE	Empty	39S ribosomal protein L12, mitochondrial OS=Homo sapiens OX=9606 GN=MRPL12 PE=1 SV=2	RM12_HUMAN		21 kDa	TRUE	unknown	0	0	0	0	1	1	1	1	1	1	0	0	0	1	2	0	0	0
288.2	TRUE	Empty	39S ribosomal protein L12, mitochondrial OS=Mus musculus OX=10090 GN=Mrpl12 PE=1 SV=2	RM12_MOUSE		22 kDa	TRUE	unknown	0	0	0	0	0	0	0	0	0	1	0	0	0	0	1	0	0	0
289	TRUE	Empty	39S ribosomal protein L14, mitochondrial OS=Homo sapiens OX=9606 GN=MRPL14 PE=1 SV=1	RM14_HUMAN		16 kDa		unknown	0	0	0	2	0	0	0	0	0	0	0	0	0	0	0	0	0	0
290	TRUE	Empty	39S ribosomal protein L39, mitochondrial OS=Homo sapiens OX=9606 GN=MRPL39 PE=1 SV=3	RM39_HUMAN		39 kDa		unknown	0	0	0	1	0	0	0	0	0	2	0	0	0	0	0	0	0	0
291	TRUE	Empty	Heterogeneous nuclear ribonucleoprotein A0 OS=Homo sapiens OX=9606 GN=HNRNPA0 PE=1 SV=1	ROA0_HUMAN		31 kDa		unknown	3	0	0	5	1	0	0	0	2	0	0	1	0	1	0	0	0	0
292	TRUE	Empty	Cluster of Heterogeneous nuclear ribonucleoprotein A1 OS=Homo sapiens OX=9606 GN=HNRNPA1 PE=1 SV=5 (ROA1_HUMAN)	ROA1_HUMAN [2]		39 kDa	TRUE	unknown	9	2	3	10	6	1	0	1	7	2	1	8	9	6	0	0	2	1
292.1	TRUE	Empty	Heterogeneous nuclear ribonucleoprotein A1 OS=Homo sapiens OX=9606 GN=HNRNPA1 PE=1 SV=5	ROA1_HUMAN		39 kDa	TRUE	unknown	9	2	3	10	6	1	0	1	7	2	1	8	9	6	0	0	2	1
292.2	TRUE	Empty	Heterogeneous nuclear ribonucleoproteins A1 homolog OS=Xenopus laevis OX=8355 GN=hnrnpa1 PE=2 SV=1	ROA1_XENLA		38 kDa	TRUE	unknown	0	0	0	0	0	0	0	0	3	1	0	0	0	0	0	0	0	0
293	TRUE	Empty	Heterogeneous nuclear ribonucleoproteins A2/B1 OS=Homo sapiens OX=9606 GN=HNRNPA2B1 PE=1 SV=2	ROA2_HUMAN		37 kDa		unknown	12	4	4	14	7	4	1	0	9	4	3	8	8	6	0	0	2	3
294	TRUE	Empty	Heterogeneous nuclear ribonucleoprotein A3 OS=Homo sapiens OX=9606 GN=HNRNPA3 PE=1 SV=2	ROA3_HUMAN		40 kDa	TRUE	unknown	6	0	0	6	2	0	0	0	4	0	1	4	4	4	0	0	0	0
295	TRUE	Empty	Cluster of Heterogeneous nuclear ribonucleoprotein A/B OS=Mus musculus OX=10090 GN=Hnrnpab PE=1 SV=1 (ROAA_MOUSE)	ROAA_MOUSE [2]		31 kDa	TRUE	unknown	4	1	1	5	2	1	0	0	4	0	0	3	1	2	0	0	0	1
295.1	TRUE	Empty	Heterogeneous nuclear ribonucleoprotein A/B OS=Homo sapiens OX=9606 GN=HNRNPAB PE=1 SV=2	ROAA_HUMAN		36 kDa	TRUE	unknown	4	0	1	5	2	1	0	0	3	0	0	2	1	2	0	0	0	1
295.2	TRUE	Empty	Heterogeneous nuclear ribonucleoprotein A/B OS=Mus musculus OX=10090 GN=Hnrnpab PE=1 SV=1	ROAA_MOUSE		31 kDa	TRUE	unknown	0	1	0	0	0	1	0	0	4	0	0	3	0	0	0	0	0	1
296	TRUE	Empty	Dolichyl-diphosphooligosaccharide--protein glycosyltransferase subunit 1 OS=Homo sapiens OX=9606 GN=RPN1 PE=1 SV=1	RPN1_HUMAN		69 kDa		unknown	0	0	0	3	2	1	0	0	0	0	0	3	0	0	0	0	0	0
297	TRUE	Empty	Protein RRP5 homolog OS=Homo sapiens OX=9606 GN=PDCD11 PE=1 SV=3	RRP5_HUMAN		209 kDa		unknown	0	0	0	0	3	0	0	0	1	0	0	1	0	0	0	0	0	0
298	TRUE	Empty	40S ribosomal protein S2 OS=Homo sapiens OX=9606 GN=RPS2 PE=1 SV=2	RS2_HUMAN		31 kDa		unknown	3	0	0	5	1	1	0	0	3	0	1	0	4	2	0	0	0	0
299	TRUE	Empty	40S ribosomal protein S3a OS=Homo sapiens OX=9606 GN=RPS3A PE=1 SV=2	RS3A_HUMAN		30 kDa		unknown	1	0	0	1	2	0	0	0	4	0	0	2	1	4	0	0	0	0
300	TRUE	Empty	40S ribosomal protein S3 OS=Homo sapiens OX=9606 GN=RPS3 PE=1 SV=2	RS3_HUMAN		27 kDa		unknown	3	0	0	6	5	0	0	0	5	0	0	4	2	2	0	0	0	0
301	TRUE	Empty	40S ribosomal protein S4, X isoform OS=Homo sapiens OX=9606 GN=RPS4X PE=1 SV=2	RS4X_HUMAN		30 kDa		unknown	2	0	0	1	0	0	0	0	0	0	1	0	0	0	0	0	1	0
302	TRUE	Empty	40S ribosomal protein S6 OS=Homo sapiens OX=9606 GN=RPS6 PE=1 SV=1	RS6_HUMAN		29 kDa		unknown	1	0	0	2	0	0	0	0	1	0	0	1	1	2	0	0	0	0
303	TRUE	Empty	40S ribosomal protein S7 OS=Homo sapiens OX=9606 GN=RPS7 PE=1 SV=1	RS7_HUMAN		22 kDa		unknown	2	0	0	5	0	0	0	0	1	0	0	2	0	1	0	0	0	0
304	TRUE	Empty	40S ribosomal protein S8 OS=Bos taurus OX=9913 GN=RPS8 PE=2 SV=3	RS8_BOVIN (+4)		24 kDa		unknown	4	0	0	5	1	0	0	0	4	0	0	3	2	2	0	0	0	0
305	TRUE	Empty	40S ribosomal protein S9 OS=Homo sapiens OX=9606 GN=RPS9 PE=1 SV=3	RS9_HUMAN		23 kDa		unknown	1	0	0	5	3	1	0	0	3	0	1	4	2	3	0	0	1	1
306	TRUE	Empty	40S ribosomal protein S10 OS=Homo sapiens OX=9606 GN=RPS10 PE=1 SV=1	RS10_HUMAN		19 kDa		unknown	3	0	0	2	1	0	0	0	0	0	0	1	2	0	0	0	0	0
307	TRUE	Empty	40S ribosomal protein S11 OS=Homo sapiens OX=9606 GN=RPS11 PE=1 SV=3	RS11_HUMAN		18 kDa		unknown	2	0	0	2	1	0	0	0	2	0	0	1	1	1	0	0	0	0
308	TRUE	Empty	40S ribosomal protein S12 OS=Homo sapiens OX=9606 GN=RPS12 PE=1 SV=3	RS12_HUMAN		15 kDa		unknown	1	0	0	2	0	0	0	0	0	0	0	0	1	1	0	0	0	0
309	TRUE	Empty	40S ribosomal protein S13 OS=Bos taurus OX=9913 GN=RPS13 PE=2 SV=3	RS13_BOVIN (+7)		17 kDa		unknown	0	0	0	2	2	0	0	0	2	0	1	2	1	2	0	0	0	0
310	TRUE	Empty	40S ribosomal protein S14 OS=Homo sapiens OX=9606 GN=RPS14 PE=1 SV=3	RS14_HUMAN		16 kDa		unknown	3	0	0	3	2	0	0	0	2	0	0	1	2	1	0	0	0	0
311	TRUE	Empty	40S ribosomal protein S16 OS=Homo sapiens OX=9606 GN=RPS16 PE=1 SV=2	RS16_HUMAN		16 kDa		unknown	3	1	0	4	1	0	0	0	2	1	0	2	2	2	0	0	1	0
312	TRUE	Empty	40S ribosomal protein S18 OS=Bos taurus OX=9913 GN=RPS18 PE=2 SV=3	RS18_BOVIN (+6)		18 kDa		unknown	5	0	0	5	4	0	0	0	4	0	1	4	4	4	0	0	0	0
313	TRUE	Empty	40S ribosomal protein S19 OS=Homo sapiens OX=9606 GN=RPS19 PE=1 SV=2	RS19_HUMAN		16 kDa		unknown	2	0	0	5	1	0	0	0	2	0	0	3	0	3	0	0	1	0
314	TRUE	Empty	40S ribosomal protein S20 OS=Bos taurus OX=9913 GN=RPS20 PE=3 SV=1	RS20_BOVIN (+6)		13 kDa		unknown	2	1	0	2	2	0	0	0	2	0	1	2	2	2	0	0	0	1
315	TRUE	Empty	40S ribosomal protein S24 OS=Homo sapiens OX=9606 GN=RPS24 PE=1 SV=1	RS24_HUMAN		15 kDa		unknown	2	0	0	2	0	0	0	0	0	0	0	0	1	0	0	0	0	0
316	TRUE	Empty	40S ribosomal protein S25 OS=Homo sapiens OX=9606 GN=RPS25 PE=1 SV=1	RS25_HUMAN		14 kDa		unknown	3	0	0	2	2	1	0	0	3	0	0	2	2	2	0	0	0	0
317	TRUE	Empty	40S ribosomal protein S26 OS=Homo sapiens OX=9606 GN=RPS26 PE=1 SV=3	RS26_HUMAN		13 kDa		unknown	1	0	0	2	1	0	0	0	1	0	0	1	0	0	0	0	0	0
318	TRUE	Empty	40S ribosomal protein SA OS=Homo sapiens OX=9606 GN=RPSA PE=1 SV=4	RSSA_HUMAN		33 kDa		unknown	1	0	0	2	1	0	0	0	0	0	0	1	1	2	0	0	0	0
319	TRUE	Empty	28S ribosomal protein S22, mitochondrial OS=Homo sapiens OX=9606 GN=MRPS22 PE=1 SV=1	RT22_HUMAN		41 kDa		unknown	0	0	0	2	0	0	1	0	0	4	0	0	2	0	0	0	0	0
320	TRUE	Empty	28S ribosomal protein S23, mitochondrial OS=Homo sapiens OX=9606 GN=MRPS23 PE=1 SV=2	RT23_HUMAN		22 kDa		unknown	0	0	0	2	1	1	1	1	1	3	2	1	1	1	1	0	1	0
321	TRUE	Empty	28S ribosomal protein S27, mitochondrial OS=Homo sapiens OX=9606 GN=MRPS27 PE=1 SV=3	RT27_HUMAN		48 kDa		unknown	0	0	0	0	0	0	0	0	0	0	1	0	4	1	2	0	0	0
322	TRUE	Empty	tRNA-splicing ligase RtcB homolog OS=Homo sapiens OX=9606 GN=RTCB PE=1 SV=1	RTCB_HUMAN		55 kDa		unknown	0	0	0	4	0	0	0	0	3	0	0	1	0	0	0	0	0	0
323	TRUE	Empty	U2 small nuclear ribonucleoprotein A' OS=Homo sapiens OX=9606 GN=SNRPA1 PE=1 SV=2	RU2A_HUMAN		28 kDa		unknown	1	0	0	1	0	0	0	0	2	0	0	0	0	0	0	0	0	0
324	TRUE	Empty	U2 small nuclear ribonucleoprotein B'' OS=Homo sapiens OX=9606 GN=SNRPB2 PE=1 SV=1	RU2B_HUMAN		25 kDa	TRUE	unknown	2	0	0	2	1	0	0	0	2	0	0	2	0	1	0	0	0	0
325	TRUE	Empty	U1 small nuclear ribonucleoprotein 70 kDa OS=Homo sapiens OX=9606 GN=SNRNP70 PE=1 SV=2	RU17_HUMAN		52 kDa		unknown	1	0	0	4	1	0	0	0	3	0	0	5	0	2	0	0	0	0
326	TRUE	Empty	RuvB-like 1 OS=Homo sapiens OX=9606 GN=RUVBL1 PE=1 SV=1	RUVB1_HUMAN		50 kDa		unknown	1	0	0	5	1	0	0	0	1	0	0	3	0	3	0	0	0	0
327	TRUE	Empty	RuvB-like 2 OS=Homo sapiens OX=9606 GN=RUVBL2 PE=1 SV=3	RUVB2_HUMAN		51 kDa		unknown	2	0	0	4	0	0	0	0	2	0	0	1	0	1	0	0	0	0
328	TRUE	Empty	Scaffold attachment factor B1 OS=Homo sapiens OX=9606 GN=SAFB PE=1 SV=4	SAFB1_HUMAN		103 kDa		unknown	3	0	0	2	2	0	0	0	2	0	0	2	0	3	0	0	0	0
329	TRUE	Empty	SAP domain-containing ribonucleoprotein OS=Homo sapiens OX=9606 GN=SARNP PE=1 SV=3	SARNP_HUMAN (+1)		24 kDa		unknown	2	0	0	0	3	0	0	0	4	0	0	5	0	2	0	0	0	0
330	TRUE	Empty	Succinate dehydrogenase [ubiquinone] flavoprotein subunit, mitochondrial OS=Homo sapiens OX=9606 GN=SDHA PE=1 SV=2	SDHA_HUMAN (+1)		73 kDa		unknown	0	0	0	2	1	1	0	0	0	3	1	1	1	0	0	1	0	0
331	TRUE	Empty	Septin-2 OS=Homo sapiens OX=9606 GN=SEPT2 PE=1 SV=1	SEPT2_HUMAN		41 kDa		unknown	1	0	0	2	0	0	0	0	1	0	0	1	0	0	0	0	0	0
332	TRUE	Empty	D-3-phosphoglycerate dehydrogenase OS=Homo sapiens OX=9606 GN=PHGDH PE=1 SV=4	SERA_HUMAN		57 kDa		unknown	3	0	0	3	3	0	0	0	4	0	0	4	1	0	0	0	1	0
333	TRUE	Empty	Protein SET OS=Homo sapiens OX=9606 GN=SET PE=1 SV=3	SET_HUMAN (+2)		33 kDa		unknown	0	0	0	0	0	0	0	0	2	0	0	1	0	0	0	0	0	0
334	TRUE	Empty	Splicing factor 3A subunit 1 OS=Homo sapiens OX=9606 GN=SF3A1 PE=1 SV=1	SF3A1_HUMAN		89 kDa		unknown	0	0	0	3	0	0	0	0	2	0	0	3	0	0	0	0	0	0
335	TRUE	Empty	Splicing factor 3B subunit 1 OS=Homo sapiens OX=9606 GN=SF3B1 PE=1 SV=3	SF3B1_HUMAN		146 kDa		unknown	3	0	0	5	1	0	0	0	4	0	0	3	0	3	0	0	0	0
336	TRUE	Empty	Splicing factor 3B subunit 2 OS=Homo sapiens OX=9606 GN=SF3B2 PE=1 SV=2	SF3B2_HUMAN		100 kDa		unknown	1	0	0	2	2	0	0	0	3	0	0	1	0	3	0	0	0	0
337	TRUE	Empty	Splicing factor 3B subunit 3 OS=Homo sapiens OX=9606 GN=SF3B3 PE=1 SV=4	SF3B3_HUMAN		136 kDa		unknown	3	0	0	3	3	0	0	0	4	0	0	5	0	1	0	0	0	0
338	TRUE	Empty	Splicing factor, proline- and glutamine-rich OS=Homo sapiens OX=9606 GN=SFPQ PE=1 SV=2	SFPQ_HUMAN		76 kDa	TRUE	unknown	5	0	0	6	6	0	0	0	6	0	0	6	1	5	0	0	0	0
339	TRUE	Empty	Structural maintenance of chromosomes protein 1A OS=Homo sapiens OX=9606 GN=SMC1A PE=1 SV=2	SMC1A_HUMAN		143 kDa		unknown	1	0	0	0	0	0	0	0	2	0	0	1	0	0	0	0	0	0
340	TRUE	Empty	Structural maintenance of chromosomes protein 3 OS=Homo sapiens OX=9606 GN=SMC3 PE=1 SV=2	SMC3_HUMAN		142 kDa		unknown	0	0	0	0	0	0	0	0	2	0	0	0	0	0	0	0	0	0
341	TRUE	Empty	SWI/SNF-related matrix-associated actin-dependent regulator of chromatin subfamily A member 5 OS=Homo sapiens OX=9606 GN=SMARCA5 PE=1 SV=1	SMCA5_HUMAN		122 kDa	TRUE	unknown	0	0	0	2	1	0	0	0	1	0	0	0	0	1	0	0	0	0
342	TRUE	Empty	Small ubiquitin-related modifier 2-A OS=Xenopus laevis OX=8355 GN=sumo2-a PE=3 SV=1	SMO2A_XENLA (+11)		11 kDa		unknown	1	0	0	0	0	0	0	0	2	0	0	2	0	0	0	0	0	0
343	TRUE	Empty	Staphylococcal nuclease domain-containing protein 1 OS=Homo sapiens OX=9606 GN=SND1 PE=1 SV=1	SND1_HUMAN		102 kDa		unknown	1	0	0	2	0	0	0	0	1	0	0	0	0	0	0	0	0	0
344	TRUE	Empty	U1 small nuclear ribonucleoprotein A OS=Bos taurus OX=9913 GN=SNRPA PE=2 SV=1	SNRPA_BOVIN (+2)		31 kDa	TRUE	unknown	2	0	0	0	1	0	0	0	2	0	0	1	0	0	0	0	0	0
345	TRUE	Empty	Protein SON OS=Homo sapiens OX=9606 GN=SON PE=1 SV=4	SON_HUMAN		264 kDa		unknown	0	0	0	0	0	0	0	0	2	0	0	1	0	0	0	0	0	0
346	TRUE	Empty	FACT complex subunit SPT16 OS=Homo sapiens OX=9606 GN=SUPT16H PE=1 SV=1	SP16H_HUMAN		120 kDa		unknown	3	0	0	5	1	0	0	0	2	0	0	1	0	1	0	0	0	0
347	TRUE	Empty	Immunoglobulin G-binding protein A OS=Staphylococcus aureus (strain NCTC 8325) OX=93061 GN=spa PE=1 SV=3	SPA_STAA8 (+1)		56 kDa		unknown	0	3	0	0	0	0	0	0	0	2	0	0	0	0	0	0	0	1
348	TRUE	Empty	Immunoglobulin G-binding protein G OS=Streptococcus sp. group G OX=1320 GN=spg PE=1 SV=1	SPG2_STRSG		63 kDa		unknown	0	8	0	0	0	7	0	0	7	9	0	7	0	0	6	0	0	7
349	TRUE	Empty	Spectrin beta chain, non-erythrocytic 1 OS=Homo sapiens OX=9606 GN=SPTBN1 PE=1 SV=2	SPTB2_HUMAN		275 kDa		unknown	7	0	0	5	3	0	0	0	2	0	0	5	0	4	0	0	0	0
350	TRUE	Empty	Spectrin alpha chain, non-erythrocytic 1 OS=Homo sapiens OX=9606 GN=SPTAN1 PE=1 SV=3	SPTN1_HUMAN		285 kDa		unknown	4	0	0	7	2	0	0	0	8	0	0	8	0	6	0	0	0	0
351	TRUE	Empty	Cluster of Signal recognition particle 14 kDa protein OS=Homo sapiens OX=9606 GN=SRP14 PE=1 SV=2 (SRP14_HUMAN)	SRP14_HUMAN [2]		15 kDa	TRUE	unknown	1	0	0	1	0	0	0	0	2	0	0	3	0	0	0	0	0	0
351.1	TRUE	Empty	Signal recognition particle 14 kDa protein OS=Homo sapiens OX=9606 GN=SRP14 PE=1 SV=2	SRP14_HUMAN		15 kDa	TRUE	unknown	1	0	0	1	0	0	0	0	2	0	0	3	0	0	0	0	0	0
351.2	TRUE	Empty	Signal recognition particle 14 kDa protein OS=Pongo abelii OX=9601 GN=SRP14 PE=2 SV=1	SRP14_PONAB		15 kDa	TRUE	unknown	0	0	0	0	0	0	0	0	1	0	0	2	0	0	0	0	0	0
352	TRUE	Empty	Serine/arginine repetitive matrix protein 1 OS=Homo sapiens OX=9606 GN=SRRM1 PE=1 SV=2	SRRM1_HUMAN		102 kDa		unknown	2	0	0	3	0	0	0	0	1	0	0	0	0	0	0	0	0	0
353	TRUE	Empty	Serine/arginine repetitive matrix protein 2 OS=Homo sapiens OX=9606 GN=SRRM2 PE=1 SV=2	SRRM2_HUMAN		300 kDa		unknown	1	0	0	4	0	0	0	0	3	0	0	0	0	3	0	0	0	0
354	TRUE	Empty	Serrate RNA effector molecule homolog OS=Homo sapiens OX=9606 GN=SRRT PE=1 SV=1	SRRT_HUMAN		101 kDa		unknown	2	0	0	1	1	0	0	0	1	0	0	1	0	2	0	0	0	0
355	TRUE	Empty	Serine/arginine-rich splicing factor 10 OS=Homo sapiens OX=9606 GN=SRSF10 PE=1 SV=1	SRS10_HUMAN		31 kDa		unknown	2	0	0	2	0	0	0	0	0	0	0	0	0	0	0	0	0	0
356	TRUE	Empty	Serine/arginine-rich splicing factor 1 OS=Homo sapiens OX=9606 GN=SRSF1 PE=1 SV=2	SRSF1_HUMAN		28 kDa		unknown	4	0	0	3	2	0	0	0	3	0	1	4	2	3	0	0	0	0
357	TRUE	Empty	Serine/arginine-rich splicing factor 3 OS=Homo sapiens OX=9606 GN=SRSF3 PE=1 SV=1	SRSF3_HUMAN		19 kDa	TRUE	unknown	4	0	0	4	3	0	0	0	2	0	0	4	2	4	0	0	0	0
358	TRUE	Empty	Cluster of Serine/arginine-rich splicing factor 4 OS=Homo sapiens OX=9606 GN=SRSF4 PE=1 SV=2 (SRSF4_HUMAN)	SRSF4_HUMAN [4]		57 kDa	TRUE	unknown	2	0	0	3	1	0	0	0	3	0	0	2	1	2	0	0	0	0
358.1	TRUE	Empty	Serine/arginine-rich splicing factor 4 OS=Homo sapiens OX=9606 GN=SRSF4 PE=1 SV=2	SRSF4_HUMAN (+1)		57 kDa	TRUE	unknown	2	0	0	1	1	0	0	0	3	0	0	2	1	2	0	0	0	0
358.2	TRUE	Empty	Serine/arginine-rich splicing factor 5 OS=Homo sapiens OX=9606 GN=SRSF5 PE=1 SV=1	SRSF5_HUMAN		31 kDa	TRUE	unknown	0	0	0	2	0	0	0	0	0	0	0	0	0	0	0	0	0	0
358.3	TRUE	Empty	Serine/arginine-rich splicing factor 6 OS=Homo sapiens OX=9606 GN=SRSF6 PE=1 SV=2	SRSF6_HUMAN		40 kDa	TRUE	unknown	2	0	0	2	1	0	0	0	1	0	0	1	1	1	0	0	0	0
359	TRUE	Empty	Serine/arginine-rich splicing factor 7 OS=Bos taurus OX=9913 GN=SRSF7 PE=2 SV=1	SRSF7_BOVIN (+2)		27 kDa	TRUE	unknown	1	0	0	1	2	0	0	0	1	0	0	2	0	2	0	0	0	0
360	TRUE	Empty	Serine/arginine-rich splicing factor 9 OS=Homo sapiens OX=9606 GN=SRSF9 PE=1 SV=1	SRSF9_HUMAN		26 kDa		unknown	0	0	0	1	1	0	0	0	1	0	0	2	0	1	0	0	0	0
361	TRUE	Empty	Single-stranded DNA-binding protein, mitochondrial OS=Homo sapiens OX=9606 GN=SSBP1 PE=1 SV=1	SSBP_HUMAN		17 kDa		unknown	0	0	0	7	3	3	4	1	1	5	3	2	8	4	3	1	2	1
362	TRUE	Empty	Succinate-semialdehyde dehydrogenase, mitochondrial OS=Homo sapiens OX=9606 GN=ALDH5A1 PE=1 SV=2	SSDH_HUMAN		57 kDa		unknown	0	0	0	1	1	2	0	0	0	0	0	0	1	1	0	0	1	0
363	TRUE	Empty	FACT complex subunit SSRP1 OS=Homo sapiens OX=9606 GN=SSRP1 PE=1 SV=1	SSRP1_HUMAN		81 kDa		unknown	0	0	0	3	0	0	0	0	4	0	0	4	0	0	0	0	0	0
364	TRUE	Empty	Stress-induced-phosphoprotein 1 OS=Homo sapiens OX=9606 GN=STIP1 PE=1 SV=1	STIP1_HUMAN (+3)		63 kDa		unknown	0	0	0	0	0	0	0	0	2	0	0	0	0	0	0	0	0	0
365	TRUE	Empty	Stomatin-like protein 2, mitochondrial OS=Homo sapiens OX=9606 GN=STOML2 PE=1 SV=1	STML2_HUMAN		39 kDa		unknown	0	0	0	3	1	1	0	0	0	3	1	1	2	1	1	0	1	0
366	TRUE	Empty	Succinate--CoA ligase [ADP/GDP-forming] subunit alpha, mitochondrial OS=Homo sapiens OX=9606 GN=SUCLG1 PE=1 SV=4	SUCA_HUMAN		36 kDa		unknown	0	0	0	2	0	0	0	0	0	0	0	0	1	0	0	0	0	0
367	TRUE	Empty	Alanine--tRNA ligase, mitochondrial OS=Homo sapiens OX=9606 GN=AARS2 PE=1 SV=1	SYAM_HUMAN		107 kDa		unknown	0	0	0	4	1	0	0	0	0	1	0	0	3	0	0	0	0	0
368	TRUE	Empty	Aspartate--tRNA ligase, cytoplasmic OS=Homo sapiens OX=9606 GN=DARS PE=1 SV=2	SYDC_HUMAN		57 kDa		unknown	0	0	0	3	2	0	0	0	1	0	0	1	0	1	0	0	0	0
369	TRUE	Empty	Aspartate--tRNA ligase, mitochondrial OS=Homo sapiens OX=9606 GN=DARS2 PE=1 SV=1	SYDM_HUMAN		74 kDa	TRUE	unknown	0	0	0	7	1	3	2	0	0	2	3	2	4	2	0	1	1	0
370	TRUE	Empty	Cluster of Isoleucine--tRNA ligase, cytoplasmic OS=Homo sapiens OX=9606 GN=IARS PE=1 SV=2 (SYIC_HUMAN)	SYIC_HUMAN [2]		145 kDa	TRUE	unknown	2	0	0	2	0	0	0	0	1	0	0	1	1	0	0	0	0	0
370.1	TRUE	Empty	Isoleucine--tRNA ligase, cytoplasmic OS=Homo sapiens OX=9606 GN=IARS PE=1 SV=2	SYIC_HUMAN		145 kDa	TRUE	unknown	2	0	0	2	0	0	0	0	1	0	0	1	1	0	0	0	0	0
370.2	TRUE	Empty	Isoleucine--tRNA ligase, cytoplasmic OS=Mus musculus OX=10090 GN=Iars PE=1 SV=2	SYIC_MOUSE		144 kDa	TRUE	unknown	0	0	0	0	0	0	0	0	1	0	0	1	0	0	0	0	0	0
371	TRUE	Empty	Isoleucine--tRNA ligase, mitochondrial OS=Homo sapiens OX=9606 GN=IARS2 PE=1 SV=2	SYIM_HUMAN		114 kDa		unknown	0	0	0	5	1	0	0	0	0	4	1	1	3	0	0	0	1	0
372	TRUE	Empty	Leucine--tRNA ligase, cytoplasmic OS=Homo sapiens OX=9606 GN=LARS PE=1 SV=2	SYLC_HUMAN		134 kDa		unknown	2	0	0	1	0	0	0	0	1	0	0	0	0	0	0	0	0	0
373	TRUE	Empty	Methionine--tRNA ligase, cytoplasmic OS=Homo sapiens OX=9606 GN=MARS PE=1 SV=2	SYMC_HUMAN		101 kDa		unknown	0	0	0	0	0	0	0	0	0	0	0	2	0	0	0	0	0	0
374	TRUE	Empty	Threonine--tRNA ligase, mitochondrial OS=Homo sapiens OX=9606 GN=TARS2 PE=1 SV=1	SYTM_HUMAN		81 kDa		unknown	0	0	0	1	0	1	0	0	0	1	0	0	2	0	0	0	0	0
375	TRUE	Empty	Tyrosine--tRNA ligase, mitochondrial OS=Homo sapiens OX=9606 GN=YARS2 PE=1 SV=2	SYYM_HUMAN		53 kDa		unknown	0	0	0	1	0	0	0	0	0	2	0	0	0	0	0	0	0	0
376	TRUE	Empty	Cluster of Tubulin alpha-1B chain OS=Homo sapiens OX=9606 GN=TUBA1B PE=1 SV=1 (TBA1B_HUMAN)	TBA1B_HUMAN [3]		50 kDa	TRUE	unknown	9	5	2	10	5	2	1	2	6	5	1	7	5	8	1	4	4	1
376.1	TRUE	Empty	Tubulin alpha-1B chain OS=Homo sapiens OX=9606 GN=TUBA1B PE=1 SV=1	TBA1B_HUMAN (+1)		50 kDa	TRUE	unknown	9	4	2	10	5	2	1	2	6	5	1	7	5	8	1	4	4	1
376.2	TRUE	Empty	Tubulin alpha chain OS=Enteroctopus dofleini OX=267067 PE=2 SV=1	TBA_ENTDO		50 kDa	TRUE	unknown	0	3	0	0	0	2	0	0	2	2	0	2	0	0	1	0	0	0
377	TRUE	Empty	Cluster of Tubulin beta chain OS=Homo sapiens OX=9606 GN=TUBB PE=1 SV=2 (TBB5_HUMAN)	TBB5_HUMAN [5]		50 kDa	TRUE	unknown	11	1	0	13	5	1	1	0	5	5	1	5	6	5	0	1	2	1
377.1	TRUE	Empty	Tubulin beta-2B chain OS=Homo sapiens OX=9606 GN=TUBB2B PE=1 SV=1	TBB2B_HUMAN		50 kDa	TRUE	unknown	7	0	0	8	2	0	0	0	2	2	0	3	4	1	0	0	0	0
377.2	TRUE	Empty	Tubulin beta-4A chain OS=Homo sapiens OX=9606 GN=TUBB4A PE=1 SV=2	TBB4A_HUMAN		50 kDa	TRUE	unknown	5	1	0	5	2	0	0	0	3	2	0	3	0	2	0	0	1	0
377.3	TRUE	Empty	Tubulin beta-4B chain OS=Homo sapiens OX=9606 GN=TUBB4B PE=1 SV=1	TBB4B_HUMAN		50 kDa	TRUE	unknown	8	1	0	8	2	0	0	0	4	3	0	4	4	3	0	1	1	0
377.4	TRUE	Empty	Tubulin beta chain OS=Homo sapiens OX=9606 GN=TUBB PE=1 SV=2	TBB5_HUMAN		50 kDa	TRUE	unknown	11	1	0	11	4	1	1	0	5	5	1	5	6	5	0	1	2	1
377.5	TRUE	Empty	Tubulin beta chain OS=Enteroctopus dofleini OX=267067 PE=2 SV=1	TBB_ENTDO		50 kDa	TRUE	unknown	0	1	0	0	0	0	0	0	0	0	0	2	0	0	0	0	0	0
378	TRUE	Empty	Treacle protein OS=Homo sapiens OX=9606 GN=TCOF1 PE=1 SV=3	TCOF_HUMAN		152 kDa		unknown	5	0	0	2	1	0	0	0	5	0	0	4	1	2	0	0	0	0
379	TRUE	Empty	T-complex protein 1 subunit alpha OS=Homo sapiens OX=9606 GN=TCP1 PE=1 SV=1	TCPA_HUMAN		60 kDa		unknown	1	0	0	2	0	0	0	0	1	0	1	3	1	2	0	0	0	0
380	TRUE	Empty	T-complex protein 1 subunit beta OS=Homo sapiens OX=9606 GN=CCT2 PE=1 SV=4	TCPB_HUMAN		57 kDa		unknown	3	0	0	4	1	0	0	0	1	0	0	2	2	1	0	0	0	0
381	TRUE	Empty	T-complex protein 1 subunit delta OS=Homo sapiens OX=9606 GN=CCT4 PE=1 SV=4	TCPD_HUMAN		58 kDa		unknown	2	0	0	5	1	0	0	0	2	0	0	2	1	2	0	0	0	0
382	TRUE	Empty	T-complex protein 1 subunit epsilon OS=Homo sapiens OX=9606 GN=CCT5 PE=1 SV=1	TCPE_HUMAN		60 kDa		unknown	1	0	0	5	1	0	0	0	2	0	0	1	0	0	0	0	0	0
383	TRUE	Empty	T-complex protein 1 subunit gamma OS=Homo sapiens OX=9606 GN=CCT3 PE=1 SV=4	TCPG_HUMAN		61 kDa		unknown	2	0	0	6	2	1	0	0	1	0	0	1	2	3	0	0	1	0
384	TRUE	Empty	T-complex protein 1 subunit eta OS=Homo sapiens OX=9606 GN=CCT7 PE=1 SV=2	TCPH_HUMAN		59 kDa		unknown	1	0	0	2	0	0	0	0	1	0	0	2	1	0	0	0	0	0
385	TRUE	Empty	T-complex protein 1 subunit theta OS=Homo sapiens OX=9606 GN=CCT8 PE=1 SV=4	TCPQ_HUMAN		60 kDa		unknown	2	0	0	6	1	0	0	0	3	0	0	4	1	2	0	0	0	0
386	TRUE	Empty	T-complex protein 1 subunit zeta OS=Homo sapiens OX=9606 GN=CCT6A PE=1 SV=3	TCPZ_HUMAN		58 kDa		unknown	1	0	0	2	1	0	0	0	1	0	0	1	1	2	0	0	0	0
387	TRUE	Empty	Transcription elongation regulator 1 OS=Homo sapiens OX=9606 GN=TCERG1 PE=1 SV=2	TCRG1_HUMAN		124 kDa		unknown	0	0	0	0	0	0	0	0	2	0	0	2	0	1	0	0	0	0
388	TRUE	Empty	Transcription factor A, mitochondrial OS=Homo sapiens OX=9606 GN=TFAM PE=1 SV=1	TFAM_HUMAN		29 kDa		unknown	0	0	0	2	0	0	0	0	0	2	0	0	2	0	0	0	1	0
389	TRUE	Empty	Acetyl-CoA acetyltransferase, mitochondrial OS=Homo sapiens OX=9606 GN=ACAT1 PE=1 SV=1	THIL_HUMAN		45 kDa		unknown	0	0	0	7	5	5	2	0	1	6	3	3	6	2	2	0	2	1
390	TRUE	Empty	3-ketoacyl-CoA thiolase, mitochondrial OS=Homo sapiens OX=9606 GN=ACAA2 PE=1 SV=2	THIM_HUMAN		42 kDa		unknown	0	0	0	1	1	2	0	0	0	0	1	0	0	1	2	0	0	0
391	TRUE	Empty	Transcription intermediary factor 1-beta OS=Homo sapiens OX=9606 GN=TRIM28 PE=1 SV=5	TIF1B_HUMAN		89 kDa		unknown	2	0	0	3	1	0	0	0	1	0	0	1	0	1	0	0	0	0
392	TRUE	Empty	Mitochondrial import receptor subunit TOM40 homolog OS=Bos taurus OX=9913 GN=TOMM40 PE=2 SV=1	TOM40_BOVIN (+1)		38 kDa		unknown	0	0	0	0	0	0	0	0	0	2	0	0	0	0	0	0	0	0
393	TRUE	Empty	Mitochondrial import receptor subunit TOM70 OS=Homo sapiens OX=9606 GN=TOMM70 PE=1 SV=1	TOM70_HUMAN		67 kDa		unknown	0	0	0	0	0	0	0	0	0	5	0	3	0	0	0	0	0	0
394	TRUE	Empty	DNA topoisomerase 1 OS=Homo sapiens OX=9606 GN=TOP1 PE=1 SV=2	TOP1_HUMAN		91 kDa		unknown	4	0	0	4	2	0	0	0	2	0	0	2	0	4	0	0	0	0
395	TRUE	Empty	Cluster of DNA topoisomerase 2-alpha OS=Homo sapiens OX=9606 GN=TOP2A PE=1 SV=3 (TOP2A_HUMAN)	TOP2A_HUMAN [2]		174 kDa	TRUE	unknown	5	0	0	6	0	0	0	0	3	0	0	7	0	3	0	0	0	0
395.1	TRUE	Empty	DNA topoisomerase 2-alpha OS=Homo sapiens OX=9606 GN=TOP2A PE=1 SV=3	TOP2A_HUMAN		174 kDa	TRUE	unknown	4	0	0	6	0	0	0	0	3	0	0	6	0	3	0	0	0	0
395.2	TRUE	Empty	DNA topoisomerase 2-beta OS=Homo sapiens OX=9606 GN=TOP2B PE=1 SV=3	TOP2B_HUMAN		183 kDa	TRUE	unknown	2	0	0	1	0	0	0	0	1	0	0	4	0	1	0	0	0	0
396	TRUE	Empty	Tropomyosin alpha-3 chain OS=Homo sapiens OX=9606 GN=TPM3 PE=1 SV=2	TPM3_HUMAN		33 kDa	TRUE	unknown	0	0	0	0	2	0	0	0	1	0	0	1	0	0	0	0	0	0
397	TRUE	Empty	Tropomyosin alpha-3 chain OS=Rattus norvegicus OX=10116 GN=Tpm3 PE=1 SV=2	TPM3_RAT		29 kDa	TRUE	unknown	0	0	0	0	0	0	0	0	2	0	0	2	0	0	0	0	0	0
398	TRUE	Empty	Nucleoprotein TPR OS=Homo sapiens OX=9606 GN=TPR PE=1 SV=3	TPR_HUMAN		267 kDa		unknown	2	0	0	2	2	0	0	0	4	0	0	1	0	2	0	0	0	0
399	TRUE	Empty	Thyroid hormone receptor-associated protein 3 OS=Homo sapiens OX=9606 GN=THRAP3 PE=1 SV=2	TR150_HUMAN		109 kDa	TRUE	unknown	4	0	0	3	1	0	0	0	2	0	0	1	1	1	0	0	0	0
400	TRUE	Empty	Cluster of Heat shock protein 75 kDa, mitochondrial OS=Homo sapiens OX=9606 GN=TRAP1 PE=1 SV=3 (TRAP1_HUMAN)	TRAP1_HUMAN [2]		80 kDa	TRUE	unknown	1	1	0	9	5	3	5	3	2	6	4	5	7	5	2	4	2	1
400.1	TRUE	Empty	Heat shock protein 75 kDa, mitochondrial OS=Homo sapiens OX=9606 GN=TRAP1 PE=1 SV=3	TRAP1_HUMAN		80 kDa	TRUE	unknown	1	1	0	9	5	3	5	3	2	5	4	5	7	5	2	4	2	1
400.2	TRUE	Empty	Heat shock protein 75 kDa, mitochondrial OS=Rattus norvegicus OX=10116 GN=Trap1 PE=1 SV=1	TRAP1_RAT		80 kDa	TRUE	unknown	0	0	0	0	0	3	0	0	2	5	0	4	0	0	2	0	0	1
401	TRUE	Empty	Splicing factor U2AF 35 kDa subunit OS=Bos taurus OX=9913 GN=U2AF1 PE=2 SV=1	U2AF1_BOVIN (+3)		28 kDa		unknown	0	0	0	1	1	0	0	0	1	0	0	2	0	0	0	0	0	0
402	TRUE	Empty	Splicing factor U2AF 65 kDa subunit OS=Homo sapiens OX=9606 GN=U2AF2 PE=1 SV=4	U2AF2_HUMAN		54 kDa		unknown	0	0	0	2	1	0	0	0	2	0	0	2	0	1	0	0	0	0
403	TRUE	Empty	116 kDa U5 small nuclear ribonucleoprotein component OS=Homo sapiens OX=9606 GN=EFTUD2 PE=1 SV=1	U5S1_HUMAN		109 kDa	TRUE	unknown	1	0	0	2	0	0	0	0	3	0	0	1	0	1	0	0	0	0
404	TRUE	Empty	U5 small nuclear ribonucleoprotein 200 kDa helicase OS=Homo sapiens OX=9606 GN=SNRNP200 PE=1 SV=2	U520_HUMAN		245 kDa		unknown	7	0	0	7	1	0	0	0	3	0	0	6	0	5	0	0	0	0
405	TRUE	Empty	Cluster of Vimentin OS=Homo sapiens OX=9606 GN=VIM PE=1 SV=4 (VIME_HUMAN)	VIME_HUMAN [11]		54 kDa	TRUE	unknown	20	7	3	25	15	2	2	2	18	9	8	18	14	21	0	1	3	1
405.1	TRUE	Empty	Glial fibrillary acidic protein OS=Danio rerio OX=7955 GN=gfap PE=1 SV=2	GFAP_DANRE		51 kDa	TRUE	unknown	0	0	0	0	0	0	0	0	3	0	0	0	0	0	0	0	0	0
405.2	TRUE	Empty	Neurofilament light polypeptide OS=Bos taurus OX=9913 GN=NEFL PE=1 SV=3	NFL_BOVIN (+7)		63 kDa	TRUE	unknown	0	0	0	1	0	0	0	0	1	0	0	0	0	1	0	0	0	0
405.3	TRUE	Empty	Neurofilament medium polypeptide OS=Homo sapiens OX=9606 GN=NEFM PE=1 SV=3	NFM_HUMAN		102 kDa	TRUE	unknown	1	0	0	2	1	0	0	0	1	0	0	0	0	1	0	0	0	0
405.4	TRUE	Empty	Vimentin OS=Homo sapiens OX=9606 GN=VIM PE=1 SV=4	VIME_HUMAN		54 kDa	TRUE	unknown	19	7	3	24	15	2	2	2	16	9	8	17	14	21	0	1	3	1
406	TRUE	Empty	Exportin-1 OS=Homo sapiens OX=9606 GN=XPO1 PE=1 SV=1	XPO1_HUMAN		123 kDa		unknown	0	0	0	0	0	0	0	0	1	0	0	3	0	1	0	0	0	0
407	TRUE	Empty	Exportin-2 OS=Homo sapiens OX=9606 GN=CSE1L PE=1 SV=3	XPO2_HUMAN		110 kDa		unknown	2	0	0	1	0	0	0	0	1	0	0	1	0	0	0	0	0	0
408	TRUE	Empty	X-ray repair cross-complementing protein 5 OS=Homo sapiens OX=9606 GN=XRCC5 PE=1 SV=3	XRCC5_HUMAN		83 kDa		unknown	2	0	0	6	2	0	0	0	2	0	0	2	1	0	0	0	0	0
409	TRUE	Empty	X-ray repair cross-complementing protein 6 OS=Homo sapiens OX=9606 GN=XRCC6 PE=1 SV=2	XRCC6_HUMAN		70 kDa		unknown	4	0	0	6	2	0	0	0	3	0	0	2	2	2	0	0	0	0
410	TRUE	Empty	DBIRD complex subunit ZNF326 OS=Homo sapiens OX=9606 GN=ZNF326 PE=1 SV=2	ZN326_HUMAN		66 kDa		unknown	1	0	0	1	0	0	0	0	2	0	0	2	0	1	0	0	0	0
END OF FILE
